# Supplementary material for: Combined mesenchymal stem cells and metformin therapy modulates key macromolecular pathways in pulmonary fibrosis based on evidence from untargeted metabolomics
Source: Sci Rep. 2026 Apr 24;16:14641. doi: 10.1038/s41598-026-46691-8 (PMC13153430; doi:10.1038/s41598-026-46691-8)
Supplement: Supplementary file 1 — Supplementary Material 1 [file 41598_2026_46691_MOESM1_ESM.xlsx]

## Sheet: Plasma
Sample	AVG.RT	AVG.MZ	control_1	control_2	control_3	control_4	ipf_1	ipf_2	ipf_3	ipf_4	ipf_MSCs_1	ipf_MSCs_2	ipf_MSCs_3	ipf_met_1	ipf_met_2	ipf_met_3	ipf_MSCs_met_1	ipf_MSCs_met_2	ipf_MSCs_met_3
HMDB0000011	1.263	103.04	2618.83	2792.45	3106	3551.06	4798.8	5013.27	3713	4743	4462.83	3215.42	3235.32	4547.84	4395.93	3604.13	3505.18	3764.87	5555.7
HMDB0000014	1.75	226.084	2506.55	3092.78	2828	3099.85	2905.48	1832.88	2216.24	2208.27	4277.96	2562.57	2822.99	3652.86	3543.32	2582.75	2907.53	3480.03	2664.4
HMDB0000019	1.412	115.003	1979.81	1321.14	3199	1196.6	1552.48	2328.45	2032	2041.86	2464.05	1236.06	1259.7	2190.02	1829.37	1489.23	1180.72	1703.8	1156.19
HMDB0000033	15.26	225.092	36913	49942	67687.8	66555.6	4465.64	5063.84	1306.03	6169	6162.6	4923.45	5263.47	6054.46	6031.42	4522.92	4724.38	6589.66	7623.19
HMDB0000034	3.047	134.047	1680.12	5046.59	4712	2496.84	4943.31	3744.99	3794.55	3829	4364.67	3665.63	4559.45	3892.5	4420.94	3931.25	3885.41	3731.2	5399.92
HMDB0000036	8.949	514.284	36378	11087.7	3145	5167.47	3682.3	7995.02	5828.83	5825.61	5946.72	17740.4	6636.15	12533.3	8562.93	4878.03	9293.57	10163	8064.94
HMDB0000045	2.007	346.056	4924.76	7030.76	9846	7052.92	11700.5	5750.02	2279.79	4516.2	1800.27	11147.8	4785.28	3335.46	3095.96	1636.91	2743.41	1984.32	2289.02
HMDB0000052	19.128	289.219	1117.88	1180.82	1127.83	1129.6	1510.28	1510.28	1510.28	1498.76	1786.62	1190.32	1480.68	1800.3	1800.3	1786.85	949.505	949.505	953.479
HMDB0000072	1.118	173.01	1190.53	1869.29	2129	2209.99	2047.68	1527.91	2062.31	2229.2	2776.71	1610.31	1301.32	2343.23	1968.38	1426.09	1383.64	2125.72	1438.98
HMDB0000094	0.974	191.021	38470.9	62350.4	75108	78710.7	51567.5	37307.7	7772.91	56862	56442.3	39877.3	35921.4	62391.7	40049.1	29033.7	33528.7	48966.4	39180.2
HMDB0000122	1.306	203.14	1938.14	2353.81	1490.24	1938.14	65758.2	69779.2	20073.8	113663	64118.8	51137.7	62355	48965.9	75467.4	80049.6	57538.4	83589.8	96113.1
HMDB0000126	1.121	171.006	826.435	934.645	937.217	1293.96	1127.69	1165.25	1127.69	1085.2	1135.13	1127.95	1135.13	1563.04	1305.37	1810.52	1327.94	1109.23	907.598
HMDB0000128	6.092	116.05	8521.12	6508.05	8533	6445.72	16111.4	18320.4	9420.41	16407	13757	16372.1	10463.6	14104.5	11992.4	14734.1	10615.6	15248.8	17291.2
HMDB0000145	21.699	269.212	30480.7	27058.7	44226	41839.1	50824.7	24097.3	8963.9	15391.1	42390	33044.1	26587.1	42535.7	31284.2	24393.5	32855.2	29472.7	32547.6
HMDB0000148	1.12	146.046	3612.87	6279.59	6279.59	9007.47	6696.91	1318.85	1319.72	5838.57	4302.78	3599.03	1141.14	4046.85	3590.35	4315.49	2822.98	3924.95	4578.87
HMDB0000152	5.818	153.02	3670.66	3368.49	3817	2447.64	2813.95	3587.45	2829.53	2002.99	3743.22	2875.48	3281.1	2379.71	4349.72	2716.91	2782.2	3743.3	1564.11
HMDB0000156	1.032	133.014	2547.83	2569.79	2569.79	2569.79	2493.59	2940.43	2514.61	2338.82	1292.06	1301.56	1274.84	1785.09	2018.86	1410.31	1410.99	1511.81	1329.7
HMDB0000158	1.538	180.067	25082	21915.3	28930	18887	29648.5	13168.1	2765.23	13642.3	32769.6	21812.5	20109.9	17073.9	23029.9	17555.1	19359	19728.2	15754.5
HMDB0000162	1.096	114.019	1914.59	2459.29	2876	2552.33	4951.34	9673.61	2381.03	6831	4459.59	5810.34	3660.39	3609.35	6578.14	6911.49	4130.17	6213.81	6283.31
HMDB0000187	1.229	104.035	1586.82	1152.92	2144	1891.74	2370.38	1941.89	1941.89	1513.7	1490.09	1477.16	1477.16	1541.97	1541.97	1550.1	1091.27	1233.59	969.328
HMDB0000190	1.222	89.0246	17463.3	11406.9	17966	13961.4	25753.8	23723.4	12179.2	17260.6	12958	18336.1	13708.3	12780.2	19157.3	13406.4	9654.65	14160.4	7240.77
HMDB0000191	1.13	132.03	1600.03	1389.25	3402	2711.45	1282.59	1865.85	1865.2	2173.39	2839.98	2306.83	2761.51	2057.47	3613.3	3583.84	2058.05	2308.52	1882.77
HMDB0000194	10.757	239.068	1937.71	2030.12	2197	2131.47	2538.18	1245.62	1916.04	1913.31	2971.5	1783.92	1616.24	2200.96	1919.06	1554.61	1631.32	1898.09	1326.36
HMDB0000195	21.92	267.232	36861.8	25436.5	46624	36961.6	37028.4	20665.5	14916.9	11306.4	23540	23994.6	13274.2	26872.4	25055.6	16003.8	17306.9	21940.2	24124.8
HMDB0000197	7.806	174.057	1247.5	1200.51	2107	1235.37	1129.85	1119.92	1129.85	1129.85	3308.97	2081.24	3424.47	2829.63	3348.32	1718.08	2476.82	2950.03	2025.41
HMDB0000207	22.903	281.29	797584	875133	1134447	1.14309e+06	1.17404e+06	718181	698284	449133	1.00105e+06	748860	842203	1.11775e+06	798145	585492	725256	704443	807743
HMDB0000209	4.824	135.045	3654.15	2824.45	3763	3941.55	5569.22	3291.76	3305.63	2037.87	6269.3	2535.54	2542.11	4704.7	3591.5	2829.64	3572	3884.71	2943.02
HMDB0000220	14.936	255.103	421051	418695	537644	529339	615860	416881	308754	335034	553098	431436	429728	603070	481898	398074	417945	435462	394173
HMDB0000232	1.112	166.008	2171.27	969.109	3524	2164.98	2247.42	2229.54	2247.42	2247.42	2181.17	1516.75	1857.55	2028.29	1967.24	3740.54	1349.13	1406.04	1286.32
HMDB0000251	0.923	124.007	1981.46	2650.63	2938	2628.75	2941.85	3581.27	2587.37	2523.17	2868.52	4143.77	4390.05	3087.42	3016.81	2695.49	2677.76	2885.65	3082.33
HMDB0000267	1.21	128.035	5943.89	4120.97	6042	5915.99	3928.76	3192.89	3926.01	4165.42	4882.19	4043.76	5978.87	3267.39	3611.07	6502.54	4080.3	4152.58	4422.04
HMDB0000273	14.094	241.186	29168.8	19974.6	35044	28263	26646.8	14378.7	6782.38	10098.7	25808	21771.9	14830.8	22740.4	26059.3	19694.8	19170	23890	24660.3
HMDB0000277	15.812	380.241	13642.4	9824.91	9847.66	6589.83	9247.38	8851.14	9217.64	13076	5958.35	6206.08	8492.72	8484.45	7945.84	4959.34	6376.14	9693.84	12441.4
HMDB0000280	1.111	389.056	41926.1	16994.3	8091	9393.77	58390	41269.1	49934.9	49934.9	32002.8	46515	27409.9	50285.2	31740.8	18843.6	30466.9	24543	27290
HMDB0000289	1.262	167.021	2172.18	2826.09	3086	2556.51	2723.59	3672.97	2737.23	2334.83	3885.9	3876.6	4366.41	3603.01	1923.65	2635.74	2081.93	2616.63	4580.53
HMDB0000296	8.464	243.001	1649.16	1641.17	1699	1199.74	1878.02	1878.02	1878.02	1894.37	1469	1312.7	1154.73	1436.1	1441.14	1441.14	1297.31	1297.31	1307.17
HMDB0000300	0.976	111.007	3257.03	6191.3	8075	8779.25	5296.98	3767.75	5328.55	6095.67	5560.86	3628.14	3041.45	6227.14	4119.16	3270.43	4534.88	4779.15	5036.84
HMDB0000482	1.092	143.083	2474.35	2452.48	2452.48	2452.48	2715.38	2689.05	2689.05	2689.05	1255.6	3430.62	2358.73	2748.16	2723.72	2723.72	1348.83	1342.4	1342.4
HMDB0000517	4.674	172.992	4421.14	3439.08	3439.08	2478	4370.3	3574.72	3580.45	3476	8577.02	4945.92	3987.17	4468.07	5269.68	3890.38	3893.88	4762.29	4266.1
HMDB0000619	10.199	407.281	13772	8038.44	42708	22265.3	9765.19	14827.2	17417.7	18739	14930.2	14542.6	14320.8	15946.7	17914.5	17315	15684	17097.1	20370.2
HMDB0000625	1.125	194.929	1934.4	3331.57	8210	5926.46	2233.09	2676.68	2674.04	8846.04	2057.09	2353.61	1514.1	2700.74	2991.58	2980.71	2183.39	2354.51	1854.4
HMDB0000638	14.393	199.171	2381.88	3031.24	4700	2557.56	3313.84	2195.54	1274.52	2708.52	4157.61	2388.96	2437.13	3497.22	3238.2	1801.5	2457.93	2993.72	4051.66
HMDB0000641	1.096	145.039	6604.88	7000.4	12896	13261	7531.24	7176.97	5987.4	9635.28	10026.2	6944.4	5683.8	7772.67	8442.49	11433.6	6518.33	8717.89	7984.86
HMDB0000645	1.362	258.945	1734.06	1527.93	1731	2606.76	1457.43	1505.54	1505.54	1563.53	2521.12	2520.84	2520.84	1800.39	1812.38	1800.39	1578.6	1849.81	1541.58
HMDB0000673	21.061	279.273	649353	651951	871000	823810	824393	488513	544584	420741	832736	652902	699934	885556	821261	648268	610964	677178	650625
HMDB0000695	3.419	129.056	9461.49	6265.98	13568	3572	5050.83	5050.83	5050.83	5008.47	5332.56	2692.51	4825.08	5617.92	4811.99	2477.91	4796.49	4028.63	3306.73
HMDB0000696	1.73	148.043	1585.17	1636.24	1628.29	1638.39	1945.81	1851.34	1953.88	2640.76	3111.7	2621.78	2570.57	1877.5	2395.1	2153.69	2964.09	2810.23	2824.68
HMDB0000806	4.587	227.142	37888.9	40702.6	77006	62986.3	48327.6	30925	27691.6	19770.8	44155.6	30435.8	30867.5	59551.2	45465.6	25179.3	39354.7	33263.2	44879.4
HMDB0000827	15.736	283.189	348484	325416	465145	447980	612744	368957	145716	362399	559321	380945	352294	634795	470273	328828	384930	438786	291641
HMDB0000904	1.217	174.089	1241.9	1336.03	1341	1466.7	3406.93	2322.95	3065.25	3055	2104.96	2314.91	2824.63	2090.78	2168.31	1889.01	2379.89	2355.21	2778.34
HMDB0001043	20.897	303.271	505967	624567	733212	624567	679202	357190	418636	574481	805271	475531	540904	675028	632398	499178	563445	576989	480655
HMDB0001049	8.773	249.024	1955.87	3437.66	3479	3455.8	3872.41	3488.55	3504.11	1650.22	3286.64	2604.15	1881.99	2423.31	2334.3	2499.33	1773.57	2075.14	2619.36
HMDB0001149	1.787	130.087	44353.4	30401	46250	28353	48462.6	43750	3776.39	37990.1	52608.5	38885.5	28872	35382	42527.9	37364.8	33815.1	46559	34316.1
HMDB0001311	1.278	179.057	6831.09	7183.39	7967	10013.5	7403.33	5445.06	6528.55	6542.11	10518.7	8612.93	8651.48	8640.9	8528.52	8519.36	7673.19	8524.74	6638.48
HMDB0001406	1.634	123.044	5680.88	2013.65	2065.58	1208.33	4692.43	2710.97	4719.07	4677	6424.97	8478.23	9552.6	8096.8	8767.76	6883.63	7739.27	12030.8	11716.8
HMDB0001509	14.316	351.221	28931	27493.7	32911	28931.3	42785.4	35497.5	29443.7	4481.32	38087.3	6383.03	5773.65	5296.9	7615.45	35224	30886.7	6603.66	25361.9
HMDB0001517	15.554	337.206	1476.49	978.956	1613	1465.65	1818.86	1373.37	1478.92	1696.06	3155.12	1599.91	1375.08	2020.99	1749.29	2123.92	3022.92	1779.68	4424.54
HMDB0001546	14.229	404.143	3299.68	3878.85	3299.68	2686.45	308442	206522	161227	241431	227276	156020	235463	199735	283543	187726	208568	208811	278355
HMDB0001547	15.4	345.243	1826.15	1525.46	2130	1826.15	1209.23	1879.47	2572.78	1879.47	1110.4	1110.4	1108.39	2039.23	2040.03	2040.03	965.962	965.962	972.665
HMDB0001999	13.991	301.216	31690.2	34906	42788	23041.1	17152.4	15059.7	7945.86	24876.9	30912.3	19514	15148.6	22032.7	20232.2	13458.3	24019.2	15517	26922.6
HMDB0002092	1.537	128.96	914.775	1205.44	1370	1278.26	2943.03	9290.08	2927.28	1285.5	1636.49	1438.47	1251.19	1653.76	1651.94	1651.94	5383.99	5344.78	5383.99
HMDB0002183	15.4	327.232	24431.4	24500.2	30429	33306.9	164644	50478.8	89656.7	91870.5	151427	62381.1	69929.7	128052	119730	72597.8	103241	101081	110233
HMDB0003357	4.705	172.992	4989.13	3601.54	6460	4989.13	3716.34	2792.89	2792.89	1833.58	3355.79	5141.77	1573.68	2643.58	3406.44	4183.59	4021.61	6097.81	1814.36
HMDB0003464	5.228	144.046	1683.42	1385.97	2369	1163.1	1423.4	2012.15	1412.44	1273.54	2869.76	2992.95	2637.62	2514.69	3497.44	2068.68	2273.91	2956.93	1511.55
HMDB0004610	8.374	318.195	11074.4	8817.61	2744.73	2892.14	15479.2	3142.34	3125.99	3119	3855.78	7633.09	22549.2	10351.9	17938.6	23981.3	19882.7	3259.8	4313.43
HMDB0006236	14.135	121.061	1275.33	1284.49	1141.94	1507.78	1333.67	1566.52	1500.54	1501	1392.67	1451	1505.56	1407.33	1547.47	1656.83	1460.88	1554.36	2021.15
HMDB0008138	19.856	782.523	6641.16	4274.44	4698.73	5757.49	4752.64	4686.14	4675.31	2413	16046.9	14730.4	15402.8	4610.57	4598.86	4610.57	3879.68	3856.79	3879.68
HMDB0010381	18.509	482.324	155604	98508.4	119585	87889.3	27050.7	18170.8	19668.3	35686	27686.8	18505	28026.5	25356.4	28539.2	21762.6	27912.9	28381.7	27911.6
HMDB0010382	17.657	496.224	1.1214e+06	809311	796060	493009	2.36954e+06	46772.7	223031	2277266	12700	22980.6	8047.9	18197.6	3727.83	12246	17917.7	3643.84	1.96716e+06
HMDB0010384	17.871	546.333	57554.4	60094.9	53695.4	38313.4	1.58805e+06	1.32301e+06	1.28806e+06	1715336	1.36083e+06	1.11314e+06	1.35903e+06	1.34651e+06	1.46093e+06	1.32255e+06	1.31682e+06	1.32598e+06	1.46282e+06
HMDB0014684	3.634	129.056	11560.2	6395.63	15077	4101.73	3796.13	8193.86	6708.14	6706.53	7647.73	3120.82	6346.76	6536	4605.52	3243.38	4643.3	6637	4342.79
HMDB0060949	8.477	291.07	9630.74	76715.5	4571	3263.17	4056.64	3420.55	16611	82275.1	2643.95	8565.11	187814	13220.4	8855.44	2152.11	10435.5	2395.9	103943
HMDB0000017	3.709	182.046	NA	NA	NA	NA	NA	NA	NA	NA	NA	NA	NA	NA	NA	NA	1139.94	2493.62	1100.3
HMDB0000058	2.821	328.045	1951.72	1883.05	2822.35	1732.61	NA	NA	NA	NA	NA	NA	NA	NA	NA	NA	NA	NA	NA
HMDB0000063	20.662	363.311	NA	NA	NA	NA	NA	NA	NA	NA	NA	NA	NA	1601.16	1903.3	1415.36	1428.55	1732.73	1901.85
HMDB0000064	1.275	130.051	NA	NA	NA	NA	14618.2	13271	2487.12	8612	16787.1	18640	13000.8	12532.9	27506	13470.1	NA	NA	NA
HMDB0000086	1.251	258.108	NA	NA	NA	NA	1796.29	2020.58	5309	3360	2124.11	1738.91	2409.75	1527.84	2371.24	3713	2616.96	5102.65	3249.61
HMDB0000138	12.375	464.183	34101.8	8634.18	25068	13421.2	NA	NA	NA	NA	NA	NA	NA	NA	NA	NA	NA	NA	NA
HMDB0000175	1.163	346.998	1309.42	1492.64	2081	1397.6	NA	NA	NA	NA	NA	NA	NA	NA	NA	NA	NA	NA	NA
HMDB0000205	1.744	163.04	NA	NA	NA	NA	NA	NA	NA	NA	3594.95	2658.67	4647.56	2193.59	3459.1	3544.9	6042.86	2765.64	3039.61
HMDB0000239	1.241	170.033	NA	NA	NA	NA	NA	NA	NA	NA	NA	NA	NA	1251.43	1451.1	1133.03	924.402	1174.87	1509.45
HMDB0000294	1.263	61.0398	NA	NA	NA	NA	3760.16	5251.66	1177.94	5271	4632.68	3691.62	3876.82	6030.47	4391.29	4973.27	4216.38	6091.87	5263.86
HMDB0000306	1.257	138.052	NA	NA	NA	NA	NA	NA	NA	NA	1928.69	2106.14	2055.6	1843.02	2955.02	3175.27	1927.31	2413.45	2887.78
HMDB0000452	1.395	102.056	NA	NA	NA	NA	NA	NA	NA	NA	3035.81	3054.41	4184.77	NA	NA	NA	3417.44	3956.89	4239.48
HMDB0000518	16.72	391.225	5476.27	7164.52	18044	12108.4	NA	NA	NA	NA	6027.36	4879.79	3316.65	NA	NA	NA	NA	NA	NA
HMDB0000653	21.419	465.223	NA	NA	NA	NA	NA	NA	NA	NA	NA	NA	NA	3478.98	4937.02	4211.77	4320.02	3362.76	3740.51
HMDB0000700	1.156	90.976	NA	NA	NA	NA	6243.86	6880.09	2633.28	7346	4428.48	3734.38	4517.53	4043.34	5461.55	5640.08	4958.36	6297.54	6167.96
HMDB0000725	1.84	132.102	NA	NA	NA	NA	NA	NA	NA	NA	NA	NA	NA	17399.5	5835.91	21466.3	20693.2	25020.9	26533.3
HMDB0000742	1.601	136.075	NA	NA	NA	NA	NA	NA	NA	NA	2519.74	2025.65	1940.97	NA	NA	NA	2073.55	1993.01	2045.8
HMDB0000855	21.347	273.18	NA	NA	NA	NA	NA	NA	NA	NA	NA	NA	NA	NA	NA	NA	1083.73	1335.95	1920.59
HMDB0000870	1.559	112.05	NA	NA	NA	NA	3862.52	3466.36	1067.93	2601	4129.37	3660.6	4211.29	4313.85	5150.2	4263.73	4562.74	5757.88	6372.04
HMDB0000951	9.793	498.296	6451.31	4197.28	2356	3635.86	NA	NA	NA	NA	NA	NA	NA	NA	NA	NA	NA	NA	NA
HMDB0000965	1.747	108.02	NA	NA	NA	NA	2517.82	2574.75	1402.69	1495	2321.12	2862.41	2752.78	2966.36	3174.63	2720.2	3097.24	3526.44	2662.99
HMDB0001161	1.265	146.117	NA	NA	NA	NA	NA	NA	NA	NA	1549.81	1579.61	1262.62	1298.62	1656.81	1620.61	1283.08	1655.38	1431.57
HMDB0001173	5.891	296.082	NA	NA	NA	NA	NA	NA	NA	NA	NA	NA	NA	NA	NA	NA	978.28	1123.91	1325.09
HMDB0001254	1.619	258.039	NA	NA	NA	NA	NA	NA	NA	NA	3707.42	2037.39	4633.02	3568.9	3741.72	1461.8	2705.47	2418	3464.55
HMDB0001257	6.731	146.055	1374.63	2078.49	1708.54	3324.57	NA	NA	NA	NA	1974.15	1562.84	2160.82	1492.45	2225.76	1486.87	1600.19	1855.59	2078.33
HMDB0001294	14.153	267.122	NA	NA	NA	NA	6426.5	5522.03	5129.05	7183	5054.62	3977.53	4757.91	4517.79	6278.83	4828.39	5048.42	4697.67	5921.48
HMDB0001431	1.573	169.036	NA	NA	NA	NA	2169.6	2879.18	1186.59	1987	1645.53	1875.57	1705.73	1293.57	2151.63	2726.7	1468.58	2087.65	2813.84
HMDB0001476	1.677	154.084	NA	NA	NA	NA	NA	NA	NA	NA	3066.91	4546.82	4300.25	NA	NA	NA	2807.07	3742.12	4915.83
HMDB0001991	0.963	167.012	NA	NA	NA	NA	2484.7	2577.84	1115.87	2036	2163.99	2100.27	2050.47	NA	NA	NA	NA	NA	NA
HMDB0002166	0.952	125.986	NA	NA	NA	NA	10665.3	10616.8	5349.08	9348	8742.1	8879.84	9522.66	10083.1	11037.1	10402.5	8969.24	9520.93	10763.4
HMDB0002802	23.263	361.239	NA	NA	NA	NA	2163.57	1379.73	2016.41	4289	1944.64	1152.85	1734.82	1189.07	1847.7	2194.55	2249.04	3387.2	3564.12
HMDB0003192	19.254	149.022	NA	NA	NA	NA	6111.4	8807.8	5478.74	33169	16267.8	13554.1	9438.83	4454.59	14811.2	9805.37	9077.76	24640.5	35930.1
HMDB0003876	14.047	319.228	NA	NA	NA	NA	NA	NA	NA	NA	NA	NA	NA	9290.24	2390.51	2739.45	1677.08	4944.7	6725.24
HMDB0004194	1.608	153.039	NA	NA	NA	NA	NA	NA	NA	NA	NA	NA	NA	NA	NA	NA	2354.49	1969.35	1756.92
HMDB0012108	18.453	510.332	157540	119645	139054	105106	NA	NA	NA	NA	18393.5	2402.95	18869.1	NA	NA	NA	2787.83	16369.1	18551.2
HMDB0013962	17.894	291.232	NA	NA	NA	NA	2122.43	2585.07	1008.21	7652	5972.7	2954.64	3765.61	3816.65	4454.3	3685.14	4210.22	8472.56	6770.36
HMDB0042008	7.039	220.065	NA	NA	NA	NA	NA	NA	NA	NA	NA	NA	NA	NA	NA	NA	4572.75	5524.91	5747.95
HMDB0060651	17.611	251.201	2004.58	2081	1604	1719	NA	NA	NA	NA	2352.38	2090.6	1717.43	2536.58	1828.44	1325.76	NA	NA	NA
HMDB0060852	1.319	250.08	NA	NA	NA	NA	7371.81	8122.57	1740.59	9372	11097.5	6256.39	10477.3	7409.99	12053.6	10362.6	10860.4	13230.3	14686.4
HMDB0060957	1.309	282.049	NA	NA	NA	NA	NA	NA	NA	NA	971.522	1367.48	1915.31	NA	NA	NA	NA	NA	NA

## Sheet: Tissue
Sample	AVG.RT	AVG.MZ	ipf_1	ipf_2	ipf_3	control_1	control_2	control_3	ipf_MSCs_1	ipf_MSCs_2	ipf_MSCs_3	ipf_met_1	ipf_met_2	ipf_met_3	ipf_MSCs_met_1	ipf_MSCs_met_2	ipf_MSCs_met_3
HMDB0000011	1.263	103.04	4478.6	5247.97	5272	4462.8	3695.02	3852.15	5949.28	5032.7	3017.14	5031.12	5325.55	5048	5470.57	5931.76	6387.63
HMDB0000014	1.75	226.084	3376.22	3760.66	4515.01	3410.2	2676.43	4283.36	4776.44	4468.3	1616.13	4484.2	3782.15	3160	3327.53	3339.78	5137.28
HMDB0000017	3.709	182.046	1241.63	4032.74	3543.9	868.735	4566.39	7399.65	3041.74	2486.95	1978.81	3129.48	5202.65	4174.13	2196	3085.95	3972.74
HMDB0000027	4.116	242.101	3328.25	3718.11	4041.22	3632	3224.36	3301.53	3835.73	2933.42	2032.32	3548.93	3445.82	4129	5959	4161.47	4284.21
HMDB0000033	15.26	225.092	6664.73	5184.23	5693.32	7933.45	5959	5848.99	7204.76	7070.89	3876.65	5827.98	79475.7	12589.3	14930	5435.93	9837.15
HMDB0000034	3.047	134.047	13706.7	10910.4	9162.23	15257.5	11284.5	6524.84	10175.6	8863.18	5792.06	15961.9	10124.9	3783.82	3992.39	3910.43	4884.29
HMDB0000036	8.949	514.284	7184.95	7914.99	5273	6331.26	5685.63	16795.1	2082.21	5655.9	1460.64	2758.85	2465.28	1458.51	1967	1248.03	1595.42
HMDB0000045	2.007	346.056	9385.11	12315.4	17923.3	16398	12710.1	15445.9	8871.05	10500.4	7172.98	9657.27	16202.8	5764	5212.38	4646.98	11502.4
HMDB0000050	1.453	266.004	10732.1	28854.1	56735.4	61359.6	70945	28192.3	68270.2	66314.8	8423.87	70591.5	73811.7	68096	94585.5	58268.3	106651
HMDB0000052	19.128	289.219	2027.48	2043.42	2027.48	2082.2	1803.71	2323.74	3414.79	2419.1	2935.55	2883.48	3354.98	2405.45	2831	1478.11	2922.16
HMDB0000063	20.662	363.311	1962.99	3306.77	8668.22	1932.16	2258.96	2296.47	3913.52	3007.61	1691.88	2395.96	9970.18	3838	3137.11	2036.42	6198.4
HMDB0000064	1.275	130.051	37337.1	83725	46530.6	56062.2	43168.1	72670.1	73075.8	59623.8	31533.2	66296.8	49497.1	52231	84758.9	54108.8	41503.9
HMDB0000086	1.251	258.108	6633.48	11844.9	7531.12	8841.46	3801.4	5940.76	3738.5	8571.96	155493	3239.86	6617.21	3726	5001.52	14924.5	7041.03
HMDB0000089	1.381	242.079	18240.6	20967.5	25884.1	23204.1	21874.1	32622.8	34631	31993.1	16811.3	23391.2	22734.2	26143	30058.6	22865	24998.5
HMDB0000092	1.333	104.052	31443.3	32991.7	40547.9	33979.6	70698.1	105402	87502.4	37494.2	76603.3	76580.8	81406	67760	28278.1	63753.4	34408.5
HMDB0000112	1.29	102.056	5970.83	6817.62	5195.53	4826.3	5249.98	4671.62	5705.14	5927.88	4166.67	5427.65	7051.36	7306.4	5496	9227.25	7409.29
HMDB0000122	1.306	203.14	10041.4	14601.4	11975.1	17204.9	14218.1	20929.2	24356.2	12565.4	2481.24	14973.8	13982.4	13304	15746.9	11681	13558.3
HMDB0000126	1.121	171.006	5328.01	5150.41	2763.42	2506.86	1388.42	1528.38	1657.13	3260.06	12317.5	3040.69	2803.58	3318.75	4927.27	6632.59	3317.84
HMDB0000128	6.092	116.05	35619.9	42964.3	39425.5	45970.4	53985.6	45177.6	58775.7	62456.8	38409.7	53278.3	59967.6	39373.8	47201.9	40760.7	44146.8
HMDB0000132	1.337	152.069	2461.89	2788.59	2971.96	2351.86	2589.12	3073.76	3615.75	3187.74	3413.74	2326.09	2479.13	2313	2313.03	1860.14	3052.68
HMDB0000133	2.099	282.084	4319.77	5687.27	5666.11	8104.67	4353.88	5542.72	3644.09	5945.35	3831.75	1727.87	5631.96	4715	9246.72	10123.4	8986.59
HMDB0000134	1.104	115.003	8916.16	10275.5	11482.2	8974.81	9557.81	8256.54	10747.1	10242.7	5296.92	9598.54	9221.8	8691.69	9900	9672.48	3171.84
HMDB0000138	12.375	464.183	6293.86	1131.2	11549.8	8411.15	1271.54	1974.75	13844.4	10319.7	985.864	3922.94	53148	100716	67211	100037	66790.6
HMDB0000139	1.672	105.02	2815.67	2130.51	3079.08	1739.58	2260.62	1917.1	3410.39	3124.08	3250.35	3588.85	4807.66	6008.19	4456.27	4498.09	4456.27
HMDB0000145	21.699	269.212	27396	11263.8	9999.58	6650.43	5276.54	5344.67	6991.86	7844.19	9258.97	4818.19	13070.3	20312.3	17240	15611.8	6607.12
HMDB0000148	1.12	146.046	65367.9	74148.3	61920.2	59938.4	70216.4	58653.5	80993.8	81959.6	54151.7	67799.3	89527.2	100802	75129	123365	79689.6
HMDB0000156	1.032	133.014	41578.9	51443.2	54890.1	43619.2	45177.8	40166.4	47443.8	45705.3	29367.8	47072.7	40820.5	51061.7	62218.7	61664.4	62218.7
HMDB0000157	2.222	135.031	97436.5	100762	53286.4	61265.9	36238.7	36168.6	37697.4	63034.3	19993.6	36088.2	42460.2	26455	32544	44763.7	34906.2
HMDB0000158	1.538	180.067	35873.7	47996.4	45137	45685	60295.5	45754.1	57118.4	46050.6	43145.9	38608.2	61768.7	36107	39911	39170	28586.5
HMDB0000162	1.096	114.019	17501.9	18811.1	29846.7	33167.9	45099.9	45741.5	51716.8	42180.8	27296.5	37521.1	50261.5	46177	37279.5	51954.8	37858.5
HMDB0000168	1.164	131.046	4729.97	4862.26	4119.83	4496.26	6411.6	5366.91	6615.3	6592.73	4365.08	4450.6	2994.97	5959	5971.91	4769.32	4879.06
HMDB0000175	1.163	346.998	1145.76	1438.61	2472.33	1731.13	1462.8	881.819	1260.26	2209.76	1038.12	3714.21	4182.61	3982.04	1566.09	1566.09	1566.07
HMDB0000187	1.229	104.035	1832.75	1832.75	1850.25	2362.5	2624.55	2128.21	2350.32	2131.03	3121.46	3578.41	3308.43	5903.31	4756	6996.14	4917.52
HMDB0000190	1.222	89.0246	21752.9	28867.5	23970	21354.1	27335.5	21444.9	22379.6	29816.5	20709.3	34342	31377.3	74517.6	31861	70612.8	33998.4
HMDB0000191	1.13	132.03	36970.7	38984	35878.3	36040.9	43313.9	37641.7	44680.7	41081.8	27219.8	38095.3	46564.2	62257.8	41762	79941.6	52753.3
HMDB0000194	10.757	239.068	2399.96	2144.03	2274.69	2958.49	2019.77	2391.56	3123.52	3582.93	3380.47	2074.8	2776.68	5305.65	11253.1	4036.92	5394.67
HMDB0000195	21.92	267.232	70618.9	55425.3	25158.4	33666.5	20193.2	18140.4	18851	19928.1	19212.4	15549.5	21740.7	16877.8	19397	18537.2	20642.4
HMDB0000205	1.744	163.04	6140.33	6151.85	6789.21	7310.84	11975.2	8141.04	9390.01	8961.7	3910.32	6740.41	6709.03	9250	3613.7	3844.55	7610.79
HMDB0000207	22.903	281.29	843862	927788	750157	795477	641045	779169	706496	754604	901966	265247	758993	987446	1350387	1.03638e+06	914768
HMDB0000209	4.824	135.045	2203.5	2957.34	2538.43	1767.06	2242.02	1815.83	2380.3	1948.52	1172.76	5748.69	3182.22	2558.82	3863	2676.34	3308.32
HMDB0000211	5.293	179.109	2062.08	1724.69	2421.39	915.236	2653.77	3049.76	4556.88	1048.52	2827.12	1810.09	2884.27	3854.07	5369	2360.6	8733.67
HMDB0000220	14.936	255.103	503919	437834	360026	358608	254674	311451	291889	351708	391575	111151	409182	417927	379789	302133	274408
HMDB0000223	1.75	133.104	4149.65	3928.19	4447.18	6805.1	4949.44	5891	6531.44	4941	4336.79	5403.35	5370.94	4522	5350.08	4913.81	4943.88
HMDB0000224	1.271	139.985	6010.12	8339.41	7358.96	4780.51	6787.16	7553.11	5830.37	7472.92	6139.28	8775.07	7726.9	4925.69	3317	3814.81	4029.87
HMDB0000225	10.05	159.103	1140.26	1483.74	1226.36	864.507	1886.06	797.688	1056.54	1057.77	1057.77	1323.82	1443.17	1187.39	1469	1814.5	2167.81
HMDB0000239	1.241	170.033	4910.35	8769.02	4268.43	4112.89	3658.89	3855.76	5139.84	4634.23	4881.54	5848.14	5133.65	4179	5651.31	4749.09	4284.21
HMDB0000251	0.923	124.007	37382.5	39439.7	50150.4	42675.1	51997.7	51431.4	58280.8	55176.8	78458.1	108295	72074.7	119854	98581	118465	111522
HMDB0000252	15.481	300.289	4389.07	1811.66	6946.42	5188.43	1292.56	2517.61	10146	6504.3	5330.97	47429.7	36271.9	58422	27402.4	12423.7	11672.3
HMDB0000267	1.21	128.035	16523.2	13891.4	37874.2	21728.9	20785.2	32716.7	42495.7	41910.1	16815.5	37265.3	24548.9	52914.1	58470	55624.5	49576.2
HMDB0000271	1.101	88.0401	3060.86	3497.58	2551.61	3069.81	3742.9	3191.53	3389.22	3049.82	3082.49	3271.73	3860.87	3601.19	6322.16	6471.23	6176.52
HMDB0000273	14.094	241.186	27580.7	18974.2	14364.4	11895.3	9958.05	11764.3	11390.9	15985.4	10637.2	1840.1	14042.7	12785.2	9217	7814.32	6140.55
HMDB0000289	1.262	167.021	21590.2	24300.4	38724.2	29648.3	49537	42266.6	55214.4	38784.4	64251.2	67805.8	51097.5	157581	147740	103442	127617
HMDB0000292	2.19	151.026	82563.7	101645	102787	89607.2	113272	95310.5	117760	122251	92461.3	119861	133036	172537	159015	148207	182907
HMDB0000294	1.263	61.0398	3537.41	3126.58	3328.38	3126.25	2856.07	3610.01	2698.14	2130.98	2415.61	5595.51	3716.12	2721	2012.87	2680.88	2596.87
HMDB0000296	8.464	243.001	5841.95	4646.53	9070.75	8571.09	7597.37	8009.6	5037.53	3447.04	2842.44	3870.74	5682.67	12968.3	9654	2151.43	13524.2
HMDB0000299	7.266	283.119	16875.2	19642.1	8951.24	9408.82	6046.9	7152.71	6392.16	6726.79	9070.3	4360.13	5127.13	4716.31	20612	7814.88	16288.7
HMDB0000300	0.976	111.007	33392	37082.6	31206.1	27001.2	29295	26888.5	38484.3	29515.9	15345.1	22417.9	30343.8	16944	30935	19136.8	20786.2
HMDB0000374	19.635	331.263	10012.6	15627	37886.1	17862.7	11386.1	17720.5	33780.2	18619.9	9408.7	19008.8	16497.6	21803	27672.4	7273.91	27089.4
HMDB0000479	4.691	170.058	4235.87	3114.89	3975.54	3609.05	4600.21	3659.76	5080.28	3859.13	4457.16	5639.85	3993.64	3889	5283.38	2777.21	3800.17
HMDB0000517	4.674	172.992	14164	13340.1	11610	15633.2	15863.9	18203.7	22958.5	12265.2	9259.06	16357.9	21820.1	16196	15752.2	20433.6	16346.5
HMDB0000518	16.72	391.225	1884.45	1859.12	1513.99	3270.61	2131.34	3415.1	3581.48	2071.09	936.261	1045.12	1045.12	1048.86	4839	4136.65	3493.47
HMDB0000619	10.199	407.281	16349.6	19439.3	22173.4	17603.6	17857.9	19734	25221.5	23933.2	17104	22308.1	24051.6	23269	23880.1	20079.1	22660.9
HMDB0000625	1.125	194.929	6663.94	4194.22	5448.11	6374.95	6633.09	5667.17	5407.05	3848.74	3900.94	5089.64	4904.71	16465.1	11703	7113.67	7725.41
HMDB0000638	14.393	199.171	74931.6	10695.6	8277.9	3982.93	3441.84	1962.28	2910.34	4165.44	1401.29	1716.12	4159.85	3389.01	6456	2141.47	3299.86
HMDB0000641	1.096	145.039	6110.71	8037.58	9271.84	9692.77	12332	10666.7	11317.7	10957.5	16943	18264	13290.6	18782.5	16154	24493.5	14963.1
HMDB0000673	21.061	279.273	586243	571524	550962	451294	412487	445785	546711	510017	514755	153685	707136	974170	1061932	1.0745e+06	857181
HMDB0000696	1.73	148.043	16874.4	17005.3	13336.1	14354	20834.4	16585	19883.6	17816.4	11910.5	12506.6	15824	18438	17494	15533.3	14729.2
HMDB0000716	1.229	130.049	1844.02	2227.56	2684.46	2515.34	2800.87	3361.23	3720.27	3058.92	2771.17	12873.4	3168.3	11645	3023.07	3606.61	2832.09
HMDB0000725	1.84	132.102	78711.4	88507.4	104817	99840.3	118088	114928	124674	127914	47764.6	96346.5	98996.2	104757	96796.7	90961.9	101655
HMDB0000742	1.601	136.075	4386.5	4627.53	5268.77	4633.93	7508.46	5767.17	6614.09	6489.02	6616.73	4786.55	4740.58	6869	5095.42	5095.42	5101.74
HMDB0000763	5.934	190.053	5516.61	6883.56	3515.06	3334.73	2850.34	2383.82	3377.54	2589.98	2968.88	1733.48	2724.95	2126	1436.23	1455.55	1797.11
HMDB0000806	4.587	227.142	117646	99074.4	78387.9	91017.7	50052.3	60644.6	63458.6	81497.1	65606.5	8223.03	108580	93777.1	96523	57157.4	76744.2
HMDB0000827	15.736	283.189	269575	148192	165336	104392	80151.4	73025.9	120105	122868	162518	109506	281017	622181	529012	439447	306653
HMDB0000870	1.559	112.05	15008.3	15737.1	19705.4	16576.8	16391.8	26206.5	29216.5	22402.6	13101.1	19105.9	21793.3	21249	22231.9	17068.8	21481.7
HMDB0000939	23.973	383.3	7473.36	9540.77	15042.6	9917.52	18592.3	30610.5	18713.5	29734.2	3960.29	20786.6	19689.2	4143	4732	3005.03	4834.99
HMDB0000965	1.747	108.02	5594.42	7043.07	7014.26	7561.32	7254.57	7358.22	6213.01	5234.66	3147.14	4071.66	4620.91	5541.15	5128.46	4942.32	5959
HMDB0001032	11.495	367.15	3905.64	3848.44	3908.18	2887.33	2241.32	1625.76	1670.36	2172.18	2520.91	27215.3	49956.4	4166.75	6032	3967.2	5417.94
HMDB0001043	20.897	303.271	1.08938e+06	1.21412e+06	1155715	1.02029e+06	833877	951412	1.05456e+06	1.11822e+06	1.20231e+06	394254	1246046	1.95006e+06	2384661	2.22688e+06	2.19107e+06
HMDB0001149	1.787	130.087	138955	164773	154973	146201	181748	149460	180406	167727	118671	170875	199250	129695	83442	101538	96545.4
HMDB0001161	1.265	146.117	5982.99	5458.36	5744.72	4237.17	4573.12	6321.11	6724.69	2699.75	4677.14	4813.62	4803.52	4813.62	4211.86	1090.46	4273.75
HMDB0001173	5.891	296.082	50643.3	47898.9	34850.6	33713.8	28851.7	30686.7	35266.6	35995.3	6969.55	32453.7	22958	23945	18555.8	27571.7	28213.3
HMDB0001254	1.619	258.039	3184.23	5361.77	4045	4249.97	1520.36	2022.26	2656.82	3272.59	11700.2	4626.41	4605.43	4626.41	3116.67	6124.61	4638.83
HMDB0001256	0.848	203.223	15986	10020.6	4822.98	7437.99	16083.7	10868.7	4389.95	3722.67	1984.62	42787.4	3026.96	4245	2872.45	6555.28	3293.13
HMDB0001257	6.731	146.055	17171.8	18815.9	15075.2	16222.1	18832.4	20155.2	15406.1	12986.8	6860.12	18346.7	10784.2	12400	10765.8	11395.9	13544.7
HMDB0001294	14.153	267.122	4988.06	5433.03	7151.02	5959	5561.6	4788.65	8172.2	6120.02	3442.69	5201.78	7309.47	6414	7560.9	5959	8056.15
HMDB0001311	1.278	179.057	2135.13	2901.55	3053.53	2205.3	2860.08	2169.49	2995	2827.06	2918.59	5208.4	3951.91	4573.26	8208	8183.94	8183.94
HMDB0001314	4.269	344.042	2281.35	2281.35	2273.12	1423.54	1618.37	1783.44	1684.51	1341.69	2012.68	1543.31	1543.31	1552.51	4543.65	4573.78	4543.65
HMDB0001316	1.018	275.017	8314.99	6662.06	4989.49	5903.59	5493.48	7681.65	6191.96	4387.31	3533.34	5267.13	33442.2	9993.86	7025	10033	13898.8
HMDB0001401	1.102	259.022	48839.3	54966.2	40121.9	38504.7	39571	35852.3	37785	38677	8013.3	40569.7	42662	69077.4	29962	8496.34	29743.1
HMDB0001403	9.213	351.216	2425.11	2669.05	4959.82	4965.1	4253.82	3859.13	10563.6	7548.96	4525.41	7291.24	6743.07	5325.44	12871	3275.95	7186.9
HMDB0001406	1.634	123.044	184875	170853	168754	162688	150112	177379	185596	154141	52070.5	134023	133465	125826	180192	91823.1	194603
HMDB0001431	1.573	169.036	1971.62	2274.32	3225.01	2510.56	4362.37	3606.69	4110.41	2745.61	2652.39	4763.71	3305.51	4643	9124.08	4226.02	4530.93
HMDB0001509	14.316	351.221	66317.2	78840.5	65253.2	68176.3	80955.4	64797.4	71989.4	60464.2	29685.8	47286.7	73352.3	27348.5	14631	26870	16503.5
HMDB0001517	15.554	337.206	101947	71530	27673.8	13121.2	6252.34	7141.02	5386.77	4310.37	2718.43	3702.39	33326.4	4753.52	5273	4080.75	15168.3
HMDB0001546	14.229	404.143	3459.69	3363.26	3387.77	2254.34	2437.59	2324.85	2490.31	2319.84	2385.8	1866.94	1996.31	1746	2354.72	2468.95	2261.28
HMDB0001999	13.991	301.216	165256	214047	238736	182164	73111	129448	137109	193215	196925	6029.55	266278	190626	229437	166940	240817
HMDB0002183	15.4	327.232	264015	400554	495815	320893	212568	277574	362558	349176	367440	9161.36	524025	502550	640498	513990	580549
HMDB0002802	23.263	361.239	4626.36	5178.82	2836.29	4157.82	1811.38	2988.62	2480.59	2831.85	1141.02	2000.89	3844.05	3891	3147.87	4335.83	3521.04
HMDB0003337	0.978	611.146	30806.2	42056.8	17143.7	37851.6	47381	25672.5	23324.3	4044.72	8844.74	24004	40682.3	30970	6034.31	9305.52	25119.8
HMDB0003349	1.343	159.027	7027.8	6184	3692.34	4175.03	2909.25	2538.61	2435.62	3669.18	3031.21	3237.17	2275.89	1958	1846.12	2146.24	2946.05
HMDB0003464	5.228	144.046	1432.59	1530.24	2046.4	1390.82	1388.78	1388.78	1929.64	1952.1	1923.42	1785.29	2465.28	2987.28	5954	4614.62	3734.69
HMDB0004194	1.608	153.039	10099.9	8771.94	8535.78	6574.69	9118.13	7065.22	7993.54	10968.2	9568.42	10374	5786.71	8550	5755.67	5628.59	7238.62
HMDB0004610	8.374	318.195	25938.1	11412.5	9205.55	4653.05	6309.23	6474.79	9331.67	7564.33	7743.01	9137.72	12479.2	8792	10590.4	6997.44	9600.26
HMDB0010381	18.509	482.324	499797	753769	392956	382846	201734	394545	154709	223244	584394	14406.7	282139	309307	174728	263519	171805
HMDB0010382	17.657	496.224	2.24772e+06	2.28867e+06	2023004	2.1404e+06	2.17235e+06	2.58397e+06	2.18633e+06	1938110	1.23513e+06	484676	2.61632e+06	2580081	2.48722e+06	2.11714e+06	2085995
HMDB0010384	17.871	546.333	1.28802e+06	1.2304e+06	772940	1.13135e+06	966827	1.14909e+06	784045	435144	170532	86653.8	1.93264e+06	1778713	1.67365e+06	1.44039e+06	689743
HMDB0010738	1.314	167.117	4346.01	5959	2789.98	1926.42	1037.66	1467.76	1465.75	2027.27	1749.95	2041.2	2249.07	1834	1914.97	1606.79	3747.9
HMDB0011134	20.711	319.228	245939	325921	503922	400116	298209	328113	413718	297752	265346	44418.2	420124	730775	628202	353158	721039
HMDB0011691	1.638	306.052	3105.66	2649.17	2189.13	1890.09	2709.55	2750.9	1863.17	1469.3	1098.93	3694.06	1677.52	1366	1841.81	1896.75	1520.07
HMDB0012108	18.453	510.332	52836.6	64747.4	34571.7	40047.6	39014.5	34488	31742	27175.5	29976	3075.92	70123.5	94261	47597.8	51938.5	26714.1
HMDB0013962	17.894	291.232	5825.64	8168.06	20016.6	9978.19	9071.97	13574.3	18784.9	12517.3	5002.7	2758.78	9064.36	11847	20379.4	3984.23	16309.9
HMDB0042008	7.039	220.065	20025.8	1903.22	38402.9	36068.5	30304.8	29138.8	34121.7	3254.33	10340.2	26284.4	23610.1	24196	2779.93	24459.3	2478.74
HMDB0060546	17.207	414.223	8003.54	12644.6	8854.51	11005	9802.55	9544.13	6927.66	7854.72	3678.37	2471.22	9850.51	5548	7998.77	5711.43	19557
HMDB0060651	17.611	251.201	11694.9	14360.6	17985.7	8363.95	4838.23	5791.03	18634.1	13465.2	15616.2	18416.8	17604.6	19544.4	12212	18580	22828.2
HMDB0060852	1.319	250.08	1438.18	1461.99	1318	1117.61	1387.89	1264.51	1298.78	1289.29	1298.78	1897.42	1529.76	1145	1533.05	1363.5	1198.07
HMDB0060949	8.477	291.07	2262.44	2630.16	1907.12	4621.98	2111.86	2061.99	1493.09	1718.6	1264	8641.79	13912.4	3378.12	4021	3324.76	2608.99
HMDB0060957	1.309	282.049	18351	22610.7	23085.5	19577.8	18271.4	23622.6	26237.6	26904.7	7340.85	20924	28814.9	40518	21842.5	10055.9	22623.3
HMDB0000054	25.832	585.271	NA	NA	NA	3050.72	2283.05	4868.26	6103.63	5753.22	1470.23	NA	NA	NA	NA	NA	NA
HMDB0000094	0.974	191.021	22033.4	17525.9	24321.9	33620.7	45347.8	22537.8	33030.6	19076.4	8948.07	NA	NA	NA	NA	NA	NA
HMDB0000161	1.245	90.0541	1243.42	1728.87	1770.26	1338.46	1352.77	1811.09	NA	NA	NA	NA	NA	NA	1908.52	1750.32	1602.66
HMDB0000197	7.806	174.057	NA	NA	NA	NA	NA	NA	NA	NA	NA	4438.51	9726.71	10304	NA	NA	NA
HMDB0000254	2.267	117.019	NA	NA	NA	NA	NA	NA	NA	NA	NA	NA	NA	NA	1975	2840.69	1765.78
HMDB0000262	2.252	125.035	2225.51	2633.54	1787.61	1362.64	1706.31	2023.04	NA	NA	NA	NA	NA	NA	NA	NA	NA
HMDB0000269	15.945	302.306	NA	NA	NA	NA	NA	NA	11188.8	11247.7	5835.08	NA	NA	NA	NA	NA	NA
HMDB0000272	1.194	183.962	1553.61	1277.46	1476.08	1408.43	1694.8	1120.19	NA	NA	NA	NA	NA	NA	NA	NA	NA
HMDB0000452	1.395	102.056	103857	111900	122482	NA	NA	NA	NA	NA	NA	NA	NA	NA	NA	NA	NA
HMDB0000637	17.772	450.358	2403.36	4841.81	3391.91	NA	NA	NA	NA	NA	NA	NA	NA	NA	NA	NA	NA
HMDB0000653	21.419	465.223	14604.9	2288.6	7714.17	NA	NA	NA	NA	NA	NA	NA	NA	NA	NA	NA	NA
HMDB0000660	1.691	179.007	2754.38	2821.23	2783.2	NA	NA	NA	NA	NA	NA	NA	NA	NA	NA	NA	NA
HMDB0000855	21.347	273.18	NA	NA	NA	NA	NA	NA	1462.1	1581.86	1196.2	NA	NA	NA	NA	NA	NA
HMDB0001049	8.773	249.024	NA	NA	NA	NA	NA	NA	NA	NA	NA	NA	NA	NA	7147	5015.03	9438.29
HMDB0001058	1.083	338.989	44180.8	51491.4	47245.2	15515.3	20950.3	37765.6	24554.4	35111	29833.7	NA	NA	NA	NA	NA	NA
HMDB0001085	12.61	335.223	NA	NA	NA	11810.7	19166.1	35793.9	NA	NA	NA	NA	NA	NA	NA	NA	NA
HMDB0001473	1.089	168.991	2139.06	2258.17	2431.28	1215.38	1277.74	1782.34	1291.13	2024.57	1784.83	NA	NA	NA	NA	NA	NA
HMDB0002092	1.537	128.96	NA	NA	NA	NA	NA	NA	NA	NA	NA	NA	NA	NA	3255	3832.74	4782.1
HMDB0003876	14.047	319.228	NA	NA	NA	NA	NA	NA	NA	NA	NA	NA	NA	NA	185313	64540	178954
HMDB0006547	17.19	275.201	6081.63	8115.36	9826.5	NA	NA	NA	NA	NA	NA	NA	NA	NA	NA	NA	NA

## Sheet: Metadata
Sample Name	Type	Description 1	Description 2	Group Code
control_1	Rat Plasma	Control before treatment-1	Healthy Control	G1
control_2	Rat Plasma	Control before treatment-2	Healthy Control	G1
control_3	Rat Plasma	Control before treatment-3	Healthy Control	G1
control_4	Rat Plasma	Control before treatment-4	Healthy Control	G1
ipf_1	Rat Plasma	IPF-1	IPF	G2
ipf_2	Rat Plasma	IPF-2	IPF	G2
ipf_3	Rat Plasma	IPF-3	IPF	G2
ipf_4	Rat Plasma	IPF-4	IPF	G2
ipf_MSCs_1	Rat Plasma	IPF-MSC-Rat2	IPF+MSCs	G4
ipf_MSCs_2	Rat Plasma	IPF-MSC-Rat3	IPF+MSCs	G4
ipf_MSCs_3	Rat Plasma	IPF-MSC-Rat5	IPF+MSCs	G4
ipf_met_1	Rat Plasma	IPF-Met-Rat1	IPF+Metformin	G3
ipf_met_2	Rat Plasma	IPF-Met-Rat3	IPF+Metformin	G3
ipf_met_3	Rat Plasma	IPF-Met-Rat5	IPF+Metformin	G3
ipf_MSCs_met_1	Rat Plasma	IPF-Com-Rat1	IPF+Metformin+MSCs	G5
ipf_MSCs_met_2	Rat Plasma	IPF-Com-Rat4	IPF+Metformin+MSCs	G5
ipf_MSCs_met_3	Rat Plasma	IPF-Com-Rat5	IPF+Metformin+MSCs	G5
ipf_1	Rat Lung	IPF-+ve-Rat1	IPF	G2
ipf_2	Rat Lung	IPF-+ve-Rat2	IPF	G2
ipf_3	Rat Lung	IPF-+ve-Rat2	IPF	G2
control_1	Rat Lung	IPF--ve-Rat2	Healthy Control	G1
control_2	Rat Lung	IPF--ve-Rat3	Healthy Control	G1
control_3	Rat Lung	IPF--ve-Rat4	Healthy Control	G1
ipf_MSCs_1	Rat Lung	IPF-MSC-Rat2	IPF+MSCs	G4
ipf_MSCs_2	Rat Lung	IPF-MSC-Rat3	IPF+MSCs	G4
ipf_MSCs_3	Rat Lung	IPF-MSC-Rat5	IPF+MSCs	G4
ipf_met_1	Rat Lung	IPF-Met-Rat1	IPF+Metformin	G3
ipf_met_2	Rat Lung	IPF-Met-Rat3	IPF+Metformin	G3
ipf_met_3	Rat Lung	IPF-Met-Rat5	IPF+Metformin	G3
ipf_MSCs_met_1	Rat Lung	IPF-Com-Rat1	IPF+Metformin+MSCs	G5
ipf_MSCs_met_2	Rat Lung	IPF-Com-Rat4	IPF+Metformin+MSCs	G5
ipf_MSCs_met_3	Rat Lung	IPF-Com-Rat5	IPF+Metformin+MSCs	G5
