# Supplementary material for: Combined mesenchymal stem cells and metformin therapy modulates key macromolecular pathways in pulmonary fibrosis based on evidence from untargeted metabolomics
Source: Sci Rep. 2026 Apr 24;16:14641. doi: 10.1038/s41598-026-46691-8 (PMC13153430; doi:10.1038/s41598-026-46691-8)
Supplement: Supplementary file 2 — Supplementary Material 2 [file 41598_2026_46691_MOESM2_ESM.xlsx]

## Sheet: GnpsTable_0_2024951237
Alignment ID	Average Rt(min)	Average Mz	Metabolite name	Adduct ion name	Post curation result	Fill %	MS/MS included	Formula	Ontology	INCHIKEY	SMILES	Comment	Isotope tracking parent ID	Isotope tracking weight number	Dot product	Reverse dot product	Fragment presence %	S/N average	Spectrum reference file name	MS1 isotopic spectrum	MS/MS spectrum		IDA-POS-240610-Blank_04		IDA-POS-240610-CM0024_01_R1		IDA-POS-240610-CM0024_02_R1		IDA-POS-240610-CM0024_03_R1		IDA-POS-240610-CM0024_04_R1		IDA-POS-240610-CM0024_05_R1		IDA-POS-240610-CM0024_06_R1		IDA-POS-240610-CM0024_07_R1		IDA-POS-240610-CM0024_08_R1		IDA-POS-240610-CM0024_09_R1		IDA-POS-240610-CM0024_10_R1		IDA-POS-240610-CM0024_11_R1		IDA-POS-240610-CM0024_12_R1		IDA-POS-240610-CM0024_13_R1
																					File type	ERROR_PPM_Blank	Blank	ERROR_PPM_Sample_1	Sample	ERROR_PPM_Sample_2	Sample	ERROR_PPM_Sample_3	Sample	ERROR_PPM_Sample_4	Sample	ERROR_PPM_Sample_5	Sample	ERROR_PPM_Sample_6	Sample	ERROR_PPM_Sample_7	Sample	ERROR_PPM_Sample_8	Sample	ERROR_PPM_Sample_9	Sample	ERROR_PPM_Sample_10	Sample	ERROR_PPM_Sample_11	Sample	ERROR_PPM_Sample_12	Sample	ERROR_PPM_Sample_13	Sample
																					Injection order		1		2		3		4		5		6		7		8		9		10		11		12		13		14
938	7.039	220.06468	HMDB0042008, Ritalinic acid	[M+H]+		0.26	True	C13H17NO2		INGSNVSERUZOAK-UHFFFAOYSA-N	OC(=O)C(C1CCCCN1)C1=CC=CC=C1		null	null	59.8	70.7	75	25.33	IDA-POS-240610-QC_B1_10	220.06442:2713 221.06777:371 222.07113:198	58.9963:538 73.01176:107 80.05129:48 85.01182:119 87.01585:322 100.08189:24 103.02302:107 117.00457:60 131.0182:107 146.06558:203 174.06107:2382	-78.6	0	-17.8	0	-22.8	0	-21.4	0	-20.4	0	-18.8	0	63.3	0	-17.9	0	8	0	-17	0	109.5	0	87.3	0	15.1	0	-0.4	0
474	1.608	153.03943	HMDB0004194, N1-Methyl-4-pyridone-3-carboxamide	[M+H]+		0.36	True	C7H8N2O2		KTLRWTOPTKGYQY-UHFFFAOYSA-N	CN1C=CC(=O)C(=C1)C(N)=O		null	null	80.5	72.8	50	172.31	IDA-POS-240610-CM0024_33_B1_R1	153.04048:5609 154.04383:688 155.04719:138	69.00753:107 82.03956:519 108.0205:147 136.01556:3963	124.7	0	137.6	0	134.9	0	137.2	0	137	0	136.4	0	133	0	135.1	0	135.1	0	133.3	0	171.1	0	-140.6	0	-17.5	0	-102	0
476	1.785	153.03996	HMDB0000292, Xanthine	[M+H]+		0.14	True	C5H4N4O2		LRFVTYWOQMYALW-UHFFFAOYSA-N	O=C1NC2=C(NC=N2)C(=O)N1		null	null	95.6	66	44.4	82.21	IDA-POS-240610-CM0024_33_B1_R1	153.04057:4347 154.04392:484 155.04728:0	55.03036:454 78.0346:36 82.04008:215 108.0448:90 110.03581:961	78.4	0	122.7	0	131.2	0	133.7	0	130.1	0	132.9	0	129.5	0	131.6	0	131.6	0	129.8	0	-17.5	0	-144	0	-21	0	162.1	0
477	1.833	153.04007	HMDB0004194, N1-Methyl-4-pyridone-3-carboxamide	[M+H]+		0.16	True	C7H8N2O2		KTLRWTOPTKGYQY-UHFFFAOYSA-N	CN1C=CC(=O)C(=C1)C(N)=O		null	null	84.2	74.2	42.9	103.46	IDA-POS-240610-CM0024_34_B1_R1	153.04071:5307 154.04406:636 155.04742:212	53.03954:48 81.00916:551 108.02071:143 136.01585:2930	120.5	0	122	0	130.5	0	133	0	129.4	0	132.2	0	128.8	0	130.9	0	130.9	0	129.1	0	-18.2	0	-144.7	0	-21.7	0	161.4	0
479	2.21	153.04063	HMDB0004194, N1-Methyl-4-pyridone-3-carboxamide	[M+H]+		0.1	True	C7H8N2O2		KTLRWTOPTKGYQY-UHFFFAOYSA-N	CN1C=CC(=O)C(=C1)C(N)=O		null	null	83.9	84.7	50	28.22	IDA-POS-240610-CM0024_28_B1_R1	153.06496:2910 154.06831:359 155.07167:300	53.03744:549 78.03209:107 84.04372:107 136.03909:6651 153.04146:734	74	0	118.4	0	127.1	0	125.2	0	133.1	0	128.6	0	127.6	0	131.2	0	126.9	0	129.8	0	163.3	0	-56.5	0	162.7	0	162.4	0
478	1.696	153.04042	HMDB0004194, N1-Methyl-4-pyridone-3-carboxamide	[M+H]+		0.04	True	C7H8N2O2		KTLRWTOPTKGYQY-UHFFFAOYSA-N	CN1C=CC(=O)C(=C1)C(N)=O		null	null	84.7	72.1	50	75.89	IDA-POS-240610-CM0024_36_B1_R1	153.04042:5843 154.04377:490 155.04713:70	69.99416:73 93.01197:107 108.02186:287 136.01653:4266	118.2	0	142.6	0	128.2	0	130.7	0	130.5	0	129.9	0	126.5	0	128.6	0	128.6	0	126.8	0	164.7	0	-147	0	-24	0	-108.4	0
189	1.322	116.03314	HMDB0000162, Proline	[M+H]+		0.02	True	C5H9NO2		ONIBWKKTOPOVIA-BYPYZUCNSA-N	OC(=O)[C@@H]1CCCN1		null	null	74.2	75	100	121.4	IDA-POS-240610-CM0024_32_B1_R1	116.03314:1450 117.03649:0 118.03985:0	70.06714:10305 75.04596:109	90.1	0	78	0	77.8	0	102	0	39	0	53.8	0	64.1	0	37.8	0	74.1	0	57.6	0	105.5	0	-152.9	0	102.2	0	-36.4	0
190	1.5	116.03432	HMDB0000162, Proline	[M+H]+		0.24	True	C5H9NO2		ONIBWKKTOPOVIA-BYPYZUCNSA-N	OC(=O)[C@@H]1CCCN1		null	null	81.6	87.3	100	107.42	IDA-POS-240610-CM0024_25_B1_R1	116.03488:1556 117.03823:157 118.04159:0	68.05077:404 69.85624:72 70.06657:6896 70.28241:51 70.48153:50 70.65419:36 71.04938:36 71.25308:36 71.57412:36 116.01313:36 116.07315:663	79.9	0	67.8	0	67.7	0	91.9	0	28.9	0	43.6	0	55.3	0	27.7	0	64	0	47.4	0	92.8	0	-163	0	92.1	0	-46.6	0
584	1.573	169.03609	HMDB0001431, Pyridoxamine	[M+H]+	similar chromatogram in higher mz_1414	0.2	True	C8H12N2O2		NHZMQXZHNVQTQA-UHFFFAOYSA-N	CC1=C(O)C(CN)=C(CO)C=N1		null	null	78	76.7	50	95.04	IDA-POS-240610-CM0024_29_B1_R1	169.03465:3141 170.038:347 171.04136:116	126.03157:325 169.03693:1887	26	0	91.4	0	-37.9	0	89.3	0	90.1	0	94.1	0	90.7	0	89.4	0	95.2	0	89.5	0	130.2	0	123.4	0	130.4	0	128.9	0
586	1.62	169.0367	HMDB0001431, Pyridoxamine	[M+H]+		0.16	True	C8H12N2O2		NHZMQXZHNVQTQA-UHFFFAOYSA-N	CC1=C(O)C(CN)=C(CO)C=N1		null	null	75.6	76.7	50	105.94	IDA-POS-240610-QC_05	169.03568:1664 170.03903:202 171.04239:89	55.03008:72 80.02457:18 126.03089:251 169.03624:1334	22.4	0	87.7	0	-41.5	0	-39	0	86.5	0	90.5	0	87	0	85.8	0	91.6	0	85.9	0	126.6	0	119.8	0	126.8	0	125.3	0
396	1.212	142.02617	HMDB0000224, O-Phosphoethanolamine	[M+H]+	adduct linked to 549_[M+Na]+	0.08	True	C2H8NO4P		SUHOOTKUPISOBE-UHFFFAOYSA-N	NCCOP(O)(O)=O		null	null	75	75	100	63.24	IDA-POS-240610-CM0024_31_B1_R1	142.02617:3115 143.02952:0 144.03288:0	142.02209:72	39.1	0	111.1	0	118.7	0	129	0	98.4	0	109.6	0	100.5	0	114.9	0	96	0	132.3	0	135.9	0	149.1	0	148.4	0	139.2	0
644	2.611	176.0379	HMDB0000197, Indoleacetic acid	[M+H]+	found in higher mz's MsMs_3221	0.16	True	C10H9NO2		SEOVTRFCIGRIMH-UHFFFAOYSA-N	OC(=O)CC1=CNC2=CC=CC=C12		null	null	40.8	86.9	100	233.92	IDA-POS-240610-QC_B1_08	176.03792:11422 177.04127:1178 178.04463:654	56.04934:215 58.99475:5215 68.04818:72 72.04323:470 83.78782:79 86.0055:1927 102.03683:143 112.02144:2180 130.0311:2074 148.04202:717 176.03767:2980	147	0	-79.7	0	-99.8	0	-83.6	0	-85.3	0	-96.4	0	-108	0	-91.9	0	-16.7	0	-97.5	0	-61.2	0	8.4	0	3.8	0	-46.2	0
246	1.634	123.04356	HMDB0001406, Niacinamide	[M+H]+	found in higher mz's MsMs_674; found in higher mz's MsMs_4605; found in higher mz's MsMs_2918; found in higher mz's MsMs_2921	0.16	True	C6H6N2O		DFPAKSUCGFBDDF-UHFFFAOYSA-N	NC(=O)C1=CC=CN=C1		null	null	97	66.2	50	29.34	IDA-POS-240610-CM0024_10_R1	123.05485:1418 124.0582:119 125.06156:99	53.0398:331 80.05026:1228	51.3	0	-13.3	0	57	0	-18.2	0	20.7	0	-27	0	61.7	0	58.8	0	56.1	0	61.1	0	91.6	1418	93.6	1316	91.1	0	91.4	1408
991	15.303	227.10652	HMDB0000033, Carnosine	[M+H]+	ion correlated with 2583	0.08	True	C9H14N4O3		CQOVPNPJLQNMDC-ZETCQYMHSA-N	NCCC(=O)N[C@@H](CC1=CN=CN1)C(O)=O		null	null	52.6	65.4	50	64.87	IDA-POS-240610-QC_B1_09	227.10818:5589 228.11153:1447 229.11489:527	53.03886:36 69.03395:36 85.02718:54 95.04853:72 100.11322:36 110.0379:54 117.06993:872 121.0274:218 128.06372:340 139.05547:72 147.04784:37 151.05498:358 164.06281:107 166.07823:878 176.06386:502 193.06921:91 199.11122:107 211.07695:376 227.10741:4020	105.8	0	59.6	0	68.7	0	62.3	0	59.6	0	91.6	0	77.8	0	58.1	0	71.9	0	97.8	0	44.7	0	13.9	0	-55.8	0	49.4	0
397	1.253	142.02808	HMDB0000224, O-Phosphoethanolamine	[M+H]+	found in higher mz's MsMs_6155	0.14	True	C2H8NO4P		SUHOOTKUPISOBE-UHFFFAOYSA-N	NCCOP(O)(O)=O		null	null	62.8	75	100	43.06	IDA-POS-240610-CM0024_35_B1_R1	142.02754:1424 143.03089:167 144.03425:0	55.05581:36 142.15408:72	25.6	0	97.7	0	105.2	0	115.5	0	84.9	0	96.1	0	87	0	101.5	0	82.6	0	118.9	0	122.4	0	135.7	0	135	0	125.8	0
1421	1.823	277.10373	HMDB0000279, Saccharopine	[M+H]+	adduct linked to 1765_[M+Na]+	0.04	True	C11H20N2O6		ZDGJAHTZVHVLOT-YUMQZZPRSA-N	N[C@@H](CCCCN[C@@H](CCC(O)=O)C(O)=O)C(O)=O		null	null	59.3	63.1	50	192.2	IDA-POS-240610-CM0024_32_B1_R1	277.10373:8747 278.10708:1718 279.11044:404	82.02647:36 84.04476:5033 85.02876:251 130.05026:3415 140.07118:54 148.06087:4153 168.0661:961 186.07671:36 195.07552:107 235.17172:18 242.06799:215 277.1041:1895	-6.3	0	6.9	0	-21.7	0	2.3	0	1.3	0	13.1	0	30.9	0	-28.3	0	-6.8	0	-0.4	0	19	0	0.5	0	61.7	0	36.6	0
1345	1.689	269.08719	HMDB0000195, Inosine	[M+H]+	similar chromatogram in higher mz_2225; similar chromatogram in higher mz_3643	0.06	True	C10H12N4O5		UGQMRVRMYYASKQ-KQYNXXCUSA-N	OC[C@H]1O[C@H]([C@H](O)[C@@H]1O)N1C=NC2=C(O)N=CN=C12		null	null	66.7	75	100	51.07	IDA-POS-240610-QC_B1_08	269.08838:1983 270.09173:305 271.09509:305	86.09676:287 133.10776:181 137.04839:5572 176.99406:179 251.02254:109	51.8	0	76.3	0	62.7	0	74.4	0	88.4	0	-26.8	0	25.6	0	33	0	34.1	0	33.8	0	-58	0	-63.2	0	78	0	68	0
1346	2.122	269.08749	HMDB0000195, Inosine	[M+H]+		0.06	True	C10H12N4O5		UGQMRVRMYYASKQ-KQYNXXCUSA-N	OC[C@H]1O[C@H]([C@H](O)[C@@H]1O)N1C=NC2=C(O)N=CN=C12		null	null	83.3	85.7	100	270.54	IDA-POS-240610-CM0024_24_B1_R1	269.08847:4514 270.09182:637 271.09518:319	85.03004:107 94.04134:322 110.03653:697 136.06216:629 137.04771:26391 139.27077:36 176.99088:72	50.6	0	-1.5	0	61	0	29.1	0	-5.3	0	24.8	0	36.1	0	31.8	0	33	0	32.7	0	608.1	0	86.5	0	68.9	0	64.8	0
377	1.219	137.07066	HMDB0000157, Hypoxanthine	[M+H]+	similar chromatogram in higher mz_1302	0.22	True	C5H4N4O		FDGQSTZJBFJUBT-UHFFFAOYSA-N	OC1=NC=NC2=C1NC=N2		null	null	96.9	79.4	75	9.8	IDA-POS-240610-CM0024_23_B1_R1	137.07135:1261 138.0747:252 139.07806:503	55.03022:9662 65.0142:2594 67.03022:3060 82.04138:6507 83.0241:666 94.04174:6184 98.04177:36 110.03653:12442 118.67169:181 120.02036:1928 121.085:36 137.04721:27930	-3.2	0	26.5	0	19.6	0	21.8	0	19.5	0	26.4	0	49.1	0	28.5	0	19.5	0	-80.1	0	-140.4	0	-152.9	0	66.7	0	49.9	0
1349	1.744	269.08856	HMDB0000195, Inosine	[M+H]+		0.12	True	C10H12N4O5		UGQMRVRMYYASKQ-KQYNXXCUSA-N	OC[C@H]1O[C@H]([C@H](O)[C@@H]1O)N1C=NC2=C(O)N=CN=C12		null	null	84.6	77.8	50	58.05	IDA-POS-240610-QC_B1_07	269.08914:2169 270.09249:467 271.09585:311	119.03575:215 133.10533:287 137.04776:4877 197.09781:107	46.7	0	71.2	0	57.6	0	69.3	0	83.3	0	91.1	0	92.2	0	27.9	0	29	0	28.7	0	-63.1	0	-68.3	0	72.9	0	60.8	0
4758	18.509	482.32379	HMDB0010381, LysoPC(15:0/0:0)	[M+H]+	ion correlated with 5114	0.02	True	C23H48NO7P		RJZVWDTYEWCUAR-JOCHJYFZSA-N	[H][C@@](O)(COC(=O)CCCCCCCCCCCCCC)COP([O-])(=O)OCC[N+](C)(C)C		null	null	93.2	83.1	50	33.85	IDA-POS-240610-CM0024_16_R1	482.32379:1219 483.32714:0 484.3305:661	57.07031:197 60.08123:926 62.05932:9 71.07611:224 86.09752:1717 87.22611:9 98.98489:125 104.10816:15663 106.85092:9 113.13234:27 127.00427:36 133.0919:18 155.01224:27 184.07452:5642 215.17741:9 281.28119:9 339.28513:18 405.27679:54 423.28458:90 482.36301:21555	-2.3	0	31.2	0	28.9	0	32.4	0	29.8	0	29.7	0	31.5	0	31.4	0	30.1	0	28.6	0	72.6	0	69.4	0	65	0	67.1	0
364	5.316	136.061	HMDB0000034, Adenine	[M+H]+	found in higher mz's MsMs_1741	0.04	True	C5H5N5		GFFGJBXGBJISGV-UHFFFAOYSA-N	NC1=C2NC=NC2=NC=N1		null	null	88	75.4	50	12.45	IDA-POS-240610-CM0024_23_B1_R1	136.061:1253 137.06435:0 138.06771:0	119.03573:508	-371.2	0	74	0	-11.3	0	89.7	0	123.5	0	85.4	0	53.6	0	55.8	0	62.4	0	55	0	96.5	0	88.7	0	-87	0	94.4	0
1908	1.638	306.05209	HMDB0011691, Cytidine 2',3'-cyclic phosphate	[M+H]+		0.4	True	C9H12N3O7P		NMPZCCZXCOMSDQ-ZRTZXPPTSA-N	NC1=NC(=O)N(C=C1)C1O[C@H](CO)[C@H]2OP(O)(=O)O[C@@H]12		null	null	66.4	82.3	50	69.34	IDA-POS-240610-CM0024_34_B1_R1	306.04965:1366 307.053:448 308.05636:359	69.03922:72 97.03539:36 112.05125:1200 135.05574:36 154.08159:36 198.05109:72 216.05981:72 306.0585:107	-57.9	0	51.6	0	13.7	0	44.1	0	-17.1	0	-12.8	0	-59.7	0	-26.5	0	-89	0	-90.2	0	-48.5	0	-48.8	0	-43.5	0	-51.1	0
1616	17.894	291.23199	HMDB0013962, Verapamil metabolite D-617	[M+H]+		0.4	True	C17H26N2O2		WLOBUUJURNEQCL-UHFFFAOYSA-N	CNCCCC(C#N)(C(C)C)C1=CC(OC)=C(OC)C=C1		null	null	47.9	75	100	152	IDA-POS-240610-CM0024_25_B1_R1	291.23114:18589 292.23449:3757 293.23785:1025	53.03946:179 57.0703:107 73.06654:109 77.03974:630 85.06323:107 91.0551:1395 99.04296:107 105.07157:599 117.07172:182 119.08611:696 131.08646:251 139.07426:72 143.08615:466 153.12988:36 161.09355:107 193.12044:143 217.16808:72 235.16597:466 255.20798:251 291.23117:4432	66.3	0	33.3	0	27.9	0	32	0	26.7	0	30.4	0	32.2	0	31	0	29.2	0	31.9	0	71.9	0	69.1	0	67.9	0	59.4	0
361	1.733	136.03969	HMDB0000034, Adenine	[M+H]+	found in higher mz's MsMs_481	0.06	True	C5H5N5		GFFGJBXGBJISGV-UHFFFAOYSA-N	NC1=C2NC=NC2=NC=N1		null	null	64.7	75	100	41.01	IDA-POS-240610-CM0024_18_R1	136.03969:2245 137.04304:220 138.0464:220	53.00461:143 77.03927:36 109.0113:72 136.03844:837	-129	0	28.7	0	25	0	23.8	0	23	0	24.7	0	27.2	0	25.1	0	27.2	0	23.5	0	59.6	0	59.5	0	-4.6	0	55.5	0
804	1.306	203.13953	HMDB0000122, D-Glucose	[M+Na]+		0.26	True	C6H12O6		WQZGKKKJIJFFOK-VFUOTHLCSA-N	OC[C@H]1O[C@@H](O)[C@H](O)[C@@H](O)[C@@H]1O		null	null	71.9	75	100	111.55	IDA-POS-240610-QC_B1_09	203.13876:8731 204.14211:0 205.14547:16005	68.04895:143 84.08131:72 113.07045:72 141.06851:107 203.15224:4401	-1.9	0	12.7	0	15.4	0	17.7	0	20.9	0	21.8	0	15.6	0	12.7	0	6.9	0	4.6	0	53.5	0	58.6	0	-1	0	39	0
800	1.274	203.00641	HMDB0000122, D-Glucose	[M+Na]+	found in higher mz's MsMs_2516; found in higher mz's MsMs_2494	0.04	True	C6H12O6		WQZGKKKJIJFFOK-VFUOTHLCSA-N	OC[C@H]1O[C@@H](O)[C@H](O)[C@@H](O)[C@@H]1O		null	null	74.6	75	100	410.68	IDA-POS-240610-CM0024_08_R1	203.00819:1536 204.01154:428 205.0149:143	116.06727:107 203.04733:10306	-45.8	0	17.9	0	9.7	0	2.7	0	-0.2	0	8.5	0	0.5	0	6.3	2505	6.3	1536	8.1	0	36.5	0	40.2	0	227.3	0	45	0
1589	5.896	289.11307	HMDB0000153, Estriol	[M+H]+		0.02	True	C18H24O3		PROQIPRRNZUXQM-ZXXIGWHRSA-N	[H][C@@]12C[C@@H](O)[C@H](O)[C@@]1(C)CC[C@]1([H])C3=C(CC[C@@]21[H])C=C(O)C=C3		null	null	78.8	66.8	50	30.82	IDA-POS-240610-CM0024_05_R1	289.11307:1212 290.11642:384 291.11978:0	107.05977:7 231.11446:50 289.11792:358 289.18793:7	41.2	0	-1.4	0	0.4	0	-1	0	2.7	0	4.6	1212	10.7	0	-2	0	15.9	0	5.8	0	43.4	0	52.1	0	44	0	46.3	0
1739	5.007	298.08344	HMDB0001173, 5'-Methylthioadenosine	[M+H]+		0.1	True	C11H15N5O3S		WUUGFSXJNOTRMR-IOSLPCCCSA-N	CSC[C@H]1O[C@H]([C@H](O)[C@@H]1O)N1C=NC2=C1N=CN=C2N		null	null	86.8	71.8	66.7	58.43	IDA-POS-240610-CM0024_08_R1	298.08344:1272 299.08679:178 300.09015:149	119.03241:54 136.05708:1813	-7.5	0	-2.4	0	5.1	0	6.5	1165	8.6	1141	2.6	0	4.8	1114	6.3	1187	4.5	1272	4.6	0	43.4	0	44.4	0	48.2	0	43.7	0
5053	17.657	496.22391	HMDB0010382, LysoPC(16:0/0:0)	[M+H]+		0.28	True	C24H50NO7P		ASWBNKHCZGQVJV-HSZRJFAPSA-N	CCCCCCCCCCCCCCCC(=O)OC[C@@H](O)COP([O-])(=O)OCC[N+](C)(C)C		null	null	80.6	81.9	100	175.22	IDA-POS-240610-CM0024_12_R1	496.23657:1670 497.23992:1708 498.24328:1025	55.05532:96 57.07036:1803 60.08167:7961 63.91912:12 71.07678:2274 80.97527:109 86.09761:13518 87.63481:24 95.08762:783 97.1026:203 103.07742:60 103.79113:874 104.10821:35826 104.77289:96 106.98945:84 109.10256:488 111.11792:84 121.10422:24 125.00076:21514 127.15163:36 131.10664:48 135.11761:48 146.49335:12 149.13605:36 153.20737:12 162.31017:25 166.06479:9310 181.0291:749 183.50729:2837 184.07478…	40.3	0	-3.7	3401	10.4	3036	0.6	0	0.8	0	-9.4	0	10.5	0	12.9	4685	25.6	3872	20.4	0	-19	0	-35.9	1326	-17.7	1670	-7.8	0
6814	25.832	585.271	HMDB0000054, Bilirubin	[M+H]+		0.26	True	C33H36N4O6		BPYKTIZUTYGOLE-IFADSCNNSA-N	CC1=C(C=C)\C(NC1=O)=C\C1=C(C)C(CCC(O)=O)=C(CC2=C(CCC(O)=O)C(C)=C(N2)\C=C2/NC(=O)C(C=C)=C2C)N1		null	null	84.9	83.3	75	100.79	IDA-POS-240610-CM0024_28_B1_R1	585.27246:4403 586.27581:2134 587.27917:1148	156.08124:9 211.08829:18 220.10594:9 225.10225:72 230.11807:9 239.11978:99 257.12875:72 269.10031:9 281.13992:36 284.11493:63 298.21063:99 299.14145:13864 300.14569:109 583.42737:9 585.27197:1453	-4	0	-41.8	0	-44	0	-40	0	-41.2	0	-39.7	0	-41.1	0	-36.4	0	-36.9	0	-40	0	-0.9	0	0.1	0	0.1	0	0.8	0
5104	17.257	496.38895	HMDB0010382, LysoPC(16:0/0:0)	[M+H]+		0.06	True	C24H50NO7P		ASWBNKHCZGQVJV-HSZRJFAPSA-N	CCCCCCCCCCCCCCCC(=O)OC[C@@H](O)COP([O-])(=O)OCC[N+](C)(C)C		null	null	87	75.7	80	8368.16	IDA-POS-240610-CM0024_08_R1	496.38895:70739 497.3923:0 498.39566:2534	57.06853:594 60.07937:5520 67.05182:90 71.07266:1380 75.04338:36 81.0689:125 85.09932:480 86.09438:14614 92.40432:18 97.10094:107 103.78692:60 123.11419:125 124.99606:25225 131.10057:36 151.14598:36 166.0582:3854 181.0183:125 182.84377:54 183.50081:5568 184.06815:127385 185.78036:197 186.5089:90 187.00616:90 187.15726:54 188.13481:72 189.28642:72 201.18571:36 221.22122:72 257.24014:415 313.26556:…	59.2	0	19.1	0	3.2	0	30.8	0	18.6	0	-141.8	0	11.4	0	-140	5381	0.7	70739	5.4	41075	-97.1	0	26.5	0	38.8	0	30.3	0
1604	1.336	291.06665	HMDB0013962, Verapamil metabolite D-617	[M+H]+		0.2	True	C17H26N2O2		WLOBUUJURNEQCL-UHFFFAOYSA-N	CNCCCC(C#N)(C(C)C)C1=CC(OC)=C(OC)C=C1		null	null	47.7	75	100	51.8	IDA-POS-240610-CM0024_24_B1_R1	291.07077:1589 292.07412:342 293.07748:0	115.09019:72 123.04332:36 158.05659:109 291.0744:180	79.3	0	77.1	0	-6.9	0	58.2	0	-77.3	0	83.1	0	-85.1	0	-22.8	0	-22.2	1078	-34	0	-35.3	0	-30.4	0	7	0	15.6	1135
4779	18.207	482.41977	HMDB0010381, LysoPC(15:0/0:0)	[M+H]+		0.08	True	C23H48NO7P		RJZVWDTYEWCUAR-JOCHJYFZSA-N	[H][C@@](O)(COC(=O)CCCCCCCCCCCCCC)COP([O-])(=O)OCC[N+](C)(C)C		null	null	76.5	80.3	66.7	204.82	IDA-POS-240610-CM0024_24_B1_R1	482.42526:6011 483.42861:0 484.43197:1831	60.08105:6840 71.07759:1901 75.04462:1901 86.09664:14090 87.511:72 98.98374:1103 104.10748:55793 105.01678:251 105.29078:107 106.38524:72 111.11658:107 113.13429:107 125.00017:18946 141.1637:143 166.06314:9039 181.02629:762 184.07375:39305 199.03746:215 225.25694:143 283.16559:73 379.27313:36 405.27643:291 464.28369:72 480.85339:2742 482.36218:59363	-27.6	0	15.2	0	11.4	0	-68	0	-168.1	0	-68	0	-163	0	-3.3	0	-6.7	0	-1.9	0	38.2	0	-11.1	0	18.3	0	-124.3	0
5406	18.453	510.33167	HMDB0012108, LysoPC(17:0/0:0)	[M+H]+		0.14	True	C25H52NO7P		SRRQPVVYXBTRQK-XMMPIXPASA-N	CCCCCCCCCCCCCCCCC(=O)OC[C@@H](O)COP([O-])(=O)OCC[N+](C)(C)C		null	null	60.7	55.6	50	590.76	IDA-POS-240610-CM0024_06_R1	510.33167:28225 511.33502:7516 512.33838:1708	60.07941:435 83.08214:36 95.08308:72 98.98179:126 123.11373:73 163.00841:72 184.06786:39928 253.25075:18 258.10199:377 492.32788:2091 510.33856:14055	-55.8	0	2.5	0	1.3	0	3.8	0	3.1	0	3.1	0	2.7	28225	3.9	0	4.1	0	1.2	24453	47.8	0	43.2	0	44.4	0	41.3	0
4792	12.73	483.32162	HMDB0000138, Glycocholic acid	[M+NH4]+	ion correlated with 4529; adduct linked to 4529_[M+H]+	0.04	True	C26H43NO6		RFDAIACWWDREDC-FRVQLJSFSA-N	C[C@H](CCC(O)=NCC(O)=O)[C@H]1CC[C@H]2[C@@H]3[C@H](O)C[C@@H]4C[C@H](O)CC[C@]4(C)[C@H]3C[C@H](O)[C@]12C		null	null	85.9	90	77.8	39.81	IDA-POS-240610-CM0024_03_R1	483.32401:1447 484.32736:667 485.33072:167	67.05249:5 97.09911:5 114.05487:7 119.08184:33 131.08482:38 141.06766:10 143.08109:33 155.08047:19 158.0778:129 161.12804:36 167.07713:5 180.09729:7 185.12819:48 195.11124:14 199.14267:115 209.12679:196 213.15787:148 219.11571:2 227.13725:162 237.15805:38 239.17194:29 253.18887:19 257.18204:12 263.17285:21 273.17856:2 277.19034:24 291.20059:12 295.23068:74 316.18076:14 337.24271:843 346.22195:7 3…	12.8	0	1.2	0	-0.7	2054	2.1	1447	0.3	0	3.7	0	0.5	0	0.5	0	-3.3	0	-3.5	0	25.5	0	38.2	0	39.1	0	36.4	0
2653	1.554	348.05719	HMDB0000045, Adenosine monophosphate	[M+H]+		0.1	True	C10H14N5O7P		UDMBCSSLTHHNCD-KQYNXXCUSA-N	NC1=C2N=CN([C@@H]3O[C@H](COP(O)(O)=O)[C@@H](O)[C@H]3O)C2=NC=N1		null	null	85	87.6	100	60.01	IDA-POS-240610-CM0024_04_R1	348.0564:1946 349.05975:358 350.06311:140	97.02282:143 119.03111:185 136.05708:4031 148.05443:36 245.00015:36 348.05634:504	-1.8	0	0.5	6951	-0.1	3380	-1	4753	-0.7	1946	-0.5	0	-0.8	1238	24	0	23	0	20.8	0	65.8	0	64.7	0	62.8	0	60.1	0
1329	2.02	268.09354	HMDB0000050, Adenosine	[M+H]+		0.08	True	C10H13N5O4		OIRDTQYFTABQOQ-KQYNXXCUSA-N	NC1=C2N=CN([C@@H]3O[C@H](CO)[C@@H](O)[C@H]3O)C2=NC=N1		null	null	85.2	86	100	301.12	IDA-POS-240610-QC_Plasma_Pooled	268.10437:4820 269.10772:719 270.11108:72	115.03924:36 136.0631:10295 136.93205:119 251.19646:37 268.1058:1296	61.3	0	0.1	0	0.1	0	4.8	0	1.2	0	5.5	0	2	0	0.6	0	0.2	6736	2.2	0	47.5	0	40.1	0	41.8	0	38.4	0
2326	1.36	329.98422	HMDB0000058, Cyclic AMP	[M+H]+		0.46	True	C10H12N5O6P		IVOMOUWHDPKRLL-KQYNXXCUSA-N	[H][C@@]12COP(O)(=O)O[C@@]1([H])[C@@H](O)[C@@H](O2)N1C=NC2=C1N=CN=C2N		null	null	63.2	78.6	50	218.17	IDA-POS-240610-QC_04	329.99783:1852 331.00118:641 332.00454:481	120.00344:9 162.04741:36 193.42223:36 329.99722:107	66.6	0	37.4	0	1	0	-0.4	0	-3.1	0	-0.3	1301	-0.3	1691	0.6	2004	-1	2909	0.4	1811	30.9	2212	36.1	1854	35.7	0	37.4	2776
5070	17.25	496.31683	HMDB0010382, LysoPC(16:0/0:0)	[M+H]+	found in higher mz's MsMs_10411; adduct linked to 5606_[M+Na]+; found in higher mz's MsMs_10417; found in higher mz's MsMs_8470	0.54	True	C24H50NO7P		ASWBNKHCZGQVJV-HSZRJFAPSA-N	CCCCCCCCCCCCCCCC(=O)OC[C@@H](O)COP([O-])(=O)OCC[N+](C)(C)C		null	null	83.2	85.4	90	25385.22	IDA-POS-240610-CM0024_13_R1	496.33679:943883 497.34014:193479 498.3435:38111	56.05054:269 60.08201:5254 64.60993:18 71.07606:1339 75.12722:18 81.07121:251 85.1028:416 86.09765:12957 86.67271:54 89.06217:107 93.06945:18 95.08655:345 104.10826:15112 109.10304:197 115.0798:18 125.00088:23142 135.1152:36 153.12633:36 166.06425:4716 181.02904:197 182.6581:37 183.50723:5145 184.07494:128598 185.17392:3299 185.92691:161 186.56277:107 188.05547:72 194.57271:18 221.23067:36 257.25…	40.2	0	-0.6	858516	-2.7	786591	-0.9	877165	-0.5	1252434	-1	933339	-1.6	971598	0.3	861296	1	820501	-1.5	515316	42.5	674850	38.4	632602	40.1	443792	37.6	943883
1330	1.968	268.09399	HMDB0000050, Adenosine	[M+H]+		0.06	True	C10H13N5O4		OIRDTQYFTABQOQ-KQYNXXCUSA-N	NC1=C2N=CN([C@@H]3O[C@H](CO)[C@@H](O)[C@H]3O)C2=NC=N1		null	null	87.9	87.9	100	728.27	IDA-POS-240610-CM0024_07_R1	268.09399:25139 269.09734:3713 270.1007:470	55.01698:470 61.02708:174 67.02834:67 69.03197:302 75.04331:10 82.03779:46 109.04866:107 119.0322:3715 123.06355:10 133.04562:404 136.05849:66116 136.66216:46 137.90929:20 141.20056:10 176.04443:10 178.06847:92 250.09125:31 268.09714:7370	59.7	0	-1.6	0	-1.5	0	5.5	0	-0.5	0	3.9	0	0.3	0	-0.5	25139	0.2	0	1	6698	45.8	0	38.4	0	40.1	0	36.7	0
5407	18.804	510.33334	HMDB0012108, LysoPC(17:0/0:0)	[M+H]+	adduct linked to 6013_[M+Na]+; found in higher mz's MsMs_7046; found in higher mz's MsMs_7047	0.54	True	C25H52NO7P		SRRQPVVYXBTRQK-XMMPIXPASA-N	CCCCCCCCCCCCCCCCC(=O)OC[C@@H](O)COP([O-])(=O)OCC[N+](C)(C)C		null	null	77.4	72.2	70	5840.74	IDA-POS-240610-CM0024_06_R1	510.33322:136495 511.33657:37633 512.33993:6395	57.06729:430 67.05213:179 71.07497:438 85.10163:215 86.09465:5784 97.09793:179 104.10404:25707 111.10908:36 123.11681:112 155.00972:73 163.01071:811 166.05833:1824 184.0676:69622 185.10957:116 199.02904:215 253.24924:111 297.27039:188 433.25571:972 492.32831:14337 510.18338:181	-59	0	0.6	162528	-0.5	62226	0.5	95098	-0.2	131134	-0.1	132173	0	136495	0.6	127330	0.8	143323	-0.9	109862	44.5	127436	39.9	64638	41.1	62121	38	139087
424	6.731	146.05487	HMDB0001257, Spermidine	[M+H]+		0.22	True	C7H19N3		ATHGHQPFGPMSJY-UHFFFAOYSA-N	NCCCCNCCCN		null	null	62.2	66.5	50	66.47	IDA-POS-240610-CM0024_10_R1	146.0602:1657 147.06355:269 148.06691:43	65.03755:215 117.05857:288	20.8	0	-0.6	0	-4.7	0	0.1	0	0.8	0	9.4	0	-0.3	1191	1.5	2212	0.9	1761	0.6	3475	30.8	1657	33	1134	33.4	0	34.2	1435
2136	8.374	318.19525	HMDB0004610, Phytosphingosine	[M+H]+		0.08	True	C18H39NO3		AERBNCYCJBRYDG-KSZLIROESA-N	CCCCCCCCCCCCCC[C@@H](O)[C@@H](O)[C@@H](N)CO		null	null	66.8	62.4	50	22.94	IDA-POS-240610-CM0024_06_R1	318.19525:1294 319.1986:576 320.20196:0	166.06673:7 183.09921:14 184.10696:21 198.12477:129 255.19162:14 300.18689:1009 318.19626:394	-59	0	-2.7	0	1	1025	1	1252	-3.8	1025	5.5	0	0.5	1294	-0.3	0	-0.3	0	-3.6	0	29.5	0	38.8	0	-44.2	0	30.5	0
1331	1.701	268.09442	HMDB0000050, Adenosine	[M+H]+		0.06	True	C10H13N5O4		OIRDTQYFTABQOQ-KQYNXXCUSA-N	NC1=C2N=CN([C@@H]3O[C@H](CO)[C@@H](O)[C@H]3O)C2=NC=N1		null	null	85.4	83.8	60	164.29	IDA-POS-240610-QC_01	268.10364:2939 269.10699:471 270.11035:39	69.03697:14 115.04053:29 119.03583:387 136.063:6419 136.93095:79 137.5864:7 205.02654:14 267.27695:22	44.7	0	-3.2	0	-3.1	0	3.9	0	-2.1	0	2.3	0	-0.6	0	-0.5	5876	-0.7	1683	0.5	0	-54.2	0	34.2	0	36.2	0	35.1	0
6328	17.871	546.33289	HMDB0010384, LysoPC(18:0/0:0)	[M+Na]+	found in higher mz's MsMs_8410	0.54	True	C26H54NO7P		IHNKQIMGVNPMTC-RUZDIDTESA-N	CCCCCCCCCCCCCCCCCC(=O)OC[C@@H](O)COP([O-])(=O)OCC[N+](C)(C)C		null	null	60.5	74	50	1394.21	IDA-POS-240610-CM0024_04_R1	546.33289:64154 547.33624:24101 548.3396:4440	55.05348:107 60.07981:1339 86.09465:3524 91.05272:54 98.97975:197 104.10485:14867 105.06853:54 107.08342:90 117.06591:72 123.11362:75 145.09467:54 149.12276:36 155.00688:90 166.05864:1039 181.02226:305 184.06883:48144 185.07109:179 189.15936:72 229.17754:18 240.09448:72 258.10254:1245 340.26736:36 363.27692:653 487.25568:197 528.32941:8024 542.18634:18 546.03894:90	-52.2	0	-0.2	45188	-2.6	47200	-0.9	54456	0.8	64154	-0.8	53306	0	49866	-0.5	63955	-0.6	55344	-2.6	40047	40.7	51139	37.3	49912	36.1	20192	36.7	41966
341	1.529	133.02684	HMDB0000168, L-Asparagine	[M+H]+	adduct linked to 459_[M+NH4]+	0.06	True	C4H8N2O3		DCXYFEDJOCDNAF-REOHCLBHSA-N	N[C@@H](CC(N)=O)C(O)=O		null	null	35.8	86.4	75	75.95	IDA-POS-240610-CM0024_04_R1	133.02686:1231 134.03021:134 135.03357:84	58.9927:36 61.00878:215 68.02397:36 70.99579:107 72.00106:72 72.08003:36 73.06207:143 85.01802:36 87.02193:107 90.05413:36 91.05259:36 133.03024:107 133.0667:36	0	0	0.8	1535	0.5	1226	0.1	0	0.4	1231	0.9	0	-0.1	0	0.5	0	-0.7	0	-0.1	0	29	0	29.7	0	36.7	0	32.8	0
4752	16.602	482.30338	HMDB0010381, LysoPC(15:0/0:0)	[M+H]+	adduct linked to 5270_[M+Na]+; found in higher mz's MsMs_10355	0.54	True	C23H48NO7P		RJZVWDTYEWCUAR-JOCHJYFZSA-N	[H][C@@](O)(COC(=O)CCCCCCCCCCCCCC)COP([O-])(=O)OCC[N+](C)(C)C		null	null	84.1	80.8	50	3681.49	IDA-POS-240610-CM0024_10_R1	482.32404:91043 483.32739:26180 484.33075:5464	56.04981:161 60.08145:2334 71.07656:536 85.1013:199 95.08593:251 104.10759:22581 104.78479:54 109.10141:107 117.09085:36 123.11732:107 157.12712:18 163.01706:466 183.69693:145 185.47652:72 185.90178:36 188.56293:18 199.03561:215 258.11017:1571 283.17169:56 405.24203:938 464.31497:10333 469.11395:18 482.32657:24097	43.7	0	-0.3	178373	-0.7	71516	0.8	114877	-0.8	168230	0.2	192485	-0.4	134818	0.9	104836	-0.1	123257	-1.5	91866	42	91043	36.4	70514	39.7	41259	37.8	106406
672	1.85	182.07481	HMDB0000158, L-Tyrosine	[M+H]+	ion correlated with 142	0.02	True	C9H11NO3		OUYCCCASQSFEME-QMMMGPOBSA-N	N[C@@H](CC1=CC=C(O)C=C1)C(O)=O		null	null	89.6	26.7	42.9	40	IDA-POS-240610-CM0024_07_R1	182.07481:1678 183.07816:193 184.08152:53	65.03738:251 77.03908:330 118.06698:109 123.04197:878 136.07384:1611	11.7	0	-0.4	0	-0.2	0	0.3	0	-1.3	0	-0.7	0	-1	0	-0.8	1678	-1.4	0	0.4	0	35.4	0	36.3	0	35.5	0	35	0
5408	18.403	510.33429	HMDB0012108, LysoPC(17:0/0:0)	[M+H]+	adduct linked to 6009_[M+Na]+	0.44	True	C25H52NO7P		SRRQPVVYXBTRQK-XMMPIXPASA-N	CCCCCCCCCCCCCCCCC(=O)OC[C@@H](O)COP([O-])(=O)OCC[N+](C)(C)C		null	null	68.4	65.4	66.7	1178.98	IDA-POS-240610-CM0024_03_R1	510.33505:36169 511.3384:12153 512.34176:3415	58.06226:74 85.09882:55 104.10483:8668 109.09919:72 124.61216:130 166.05798:631 184.06886:36435 184.97444:36 188.12886:18 258.10431:580 297.27527:72 492.33215:3838 510.34232:19485	-60.9	0	-0.9	38815	-1.5	16595	-0.8	36169	-0.8	37536	-0.7	39900	-1.8	0	-0.3	29748	-0.4	33921	-2.7	0	42.7	28502	38.1	14801	39.3	14279	36.1	25441
981	1.15	226.94286	HMDB0000033, Carnosine	[M+H]+	found in higher mz's MsMs_10394; found in higher mz's MsMs_10131; found in higher mz's MsMs_9365; found in higher mz's MsMs_8261; found in higher mz's MsMs_7948; found in higher mz's MsMs_7504; found in higher mz's MsMs_6804; found in higher mz's MsMs_5511; found in higher mz's MsMs_4301; found in higher mz's MsMs_4281; found in higher mz's MsMs_1692; found in higher mz's MsMs_9850; found in high…	0.5	True	C9H14N4O3		CQOVPNPJLQNMDC-ZETCQYMHSA-N	NCCC(=O)N[C@@H](CC1=CN=CN1)C(O)=O		null	null	75	72.9	50	5736.33	IDA-POS-240610-CM0024_15_R1	226.95145:33115 227.9548:1599 228.95816:533	110.0737:72	38.7	0	0.2	8887	0	16232	0.9	0	0.3	17741	0.4	17563	0.9	31982	0.9	53150	0.3	69766	-0.1	69567	37.3	56196	37.6	62666	37	0	35.9	69410
673	1.955	182.0751	HMDB0000158, L-Tyrosine	[M+H]+		0.04	True	C9H11NO3		OUYCCCASQSFEME-QMMMGPOBSA-N	N[C@@H](CC1=CC=C(O)C=C1)C(O)=O		null	null	57	71.8	50	61.63	IDA-POS-240610-CM0024_14_R1	182.08098:2062 183.08433:238 184.08769:76	75.02469:54 90.77714:55 95.04936:421 118.0639:125 135.07019:37 165.05437:768	-351	0	-2	0	-1.6	0	-1.3	0	-2.9	0	-2.3	2151	-1.5	0	-1	0	-3	0	-0.4	0	33.8	0	34.7	0	31.1	0	33.4	0
5105	16.945	496.39282	HMDB0010382, LysoPC(16:0/0:0)	[M+H]+		0.02	True	C24H50NO7P		ASWBNKHCZGQVJV-HSZRJFAPSA-N	CCCCCCCCCCCCCCCC(=O)OC[C@@H](O)COP([O-])(=O)OCC[N+](C)(C)C		null	null	91.4	83.3	50	268.35	IDA-POS-240610-CM0024_12_R1	496.39282:1860 497.39617:0 498.39953:0	57.07205:72 85.10342:55 98.98656:54 123.1242:36 183.50737:174 199.04408:54 240.10089:18 478.33255:1561 496.34424:9526	51.5	0	11.3	0	-4.5	0	23	0	10.8	0	26	0	3.6	0	37.8	0	-7.1	0	1.3	0	-104.9	0	18.7	0	34.6	1860	22.5	0
205	1.324	118.08188	HMDB0000128, Guanidoacetic acid	[M+H]+		0.04	True	C3H7N3O2		BPMFZUMJYQTVII-UHFFFAOYSA-N	NC(=N)NCC(O)=O		null	null	58.4	60.8	50	89.52	IDA-POS-240610-CM0024_05_R1	118.08188:6019 119.08523:481 120.08859:0	56.04931:1516 58.06474:6109 59.07187:1389 70.06554:72 101.08083:75	33.1	0	0.8	5975	0.2	0	0.1	0	0.9	0	0.1	6019	0.4	0	0	0	0.8	0	0.6	0	33.7	0	30.3	0	34.3	0	31.8	0
4754	16.2	482.30521	HMDB0010381, LysoPC(15:0/0:0)	[M+H]+	found in higher mz's MsMs_10328; found in higher mz's MsMs_10331	0.54	True	C23H48NO7P		RJZVWDTYEWCUAR-JOCHJYFZSA-N	[H][C@@](O)(COC(=O)CCCCCCCCCCCCCC)COP([O-])(=O)OCC[N+](C)(C)C		null	null	84.6	62	54.5	577.93	IDA-POS-240610-CM0024_07_R1	482.30557:14346 483.30892:4441 484.31228:683	60.08003:251 86.09589:1231 89.05733:24 98.98367:96 124.99727:1344 184.06952:27086 184.99002:36 225.20821:12 283.16364:12 299.2507:287 464.30078:620 482.13309:24	36.6	0	-3.2	23447	-4	10839	0.2	16907	-2	21976	-0.5	25997	-3.4	18991	-1.4	14346	-3.6	16914	-5.3	13792	38.2	13677	33.1	9976	35.8	0	34	14673
248	1.73	123.05119	HMDB0001406, Niacinamide	[M+H]+		0.3	True	C6H6N2O		DFPAKSUCGFBDDF-UHFFFAOYSA-N	NC(=O)C1=CC=CN=C1		null	null	95.6	93.4	87.5	59.6	IDA-POS-240610-CM0024_36_B1_R1	123.04403:1722 124.04738:289 125.05074:72	51.02279:2281 53.03908:8204 65.00301:72 68.05105:107 78.03405:13962 79.04128:1197 80.04972:34166 81.63168:36 96.04508:1931 123.05532:18798	43	0	-3.4	0	-3.3	1765	-0.8	0	-0.8	1255	-89	0	0.2	4922	-0.8	2143	-2.4	2129	-0.4	1263	29.6	0	31.6	0	29.1	0	29.4	0
639	1.261	176.00191	HMDB0000904, Citrulline	[M+H]+		0.14	True	C6H13N3O3		RHGKLRLOHDJJDR-BYPYZUCNSA-N	N[C@@H](CCCNC(N)=O)C(O)=O		null	null	65.3	75	100	186.94	IDA-POS-240610-CM0024_05_R1	176.00191:2581 177.00526:799 178.00862:228	117.07031:36 159.07312:179	-141.1	0	1.5	2213	-0.4	1799	2.3	1891	0.5	1819	-0.1	2581	0.3	1076	1.7	0	14.5	0	-0.5	0	35.1	0	21	0	39.4	0	23.7	0
2140	13.279	318.28757	HMDB0004610, Phytosphingosine	[M+H]+		0.22	True	C18H39NO3		AERBNCYCJBRYDG-KSZLIROESA-N	CCCCCCCCCCCCCC[C@@H](O)[C@@H](O)[C@@H](N)CO		null	null	62.1	78.9	75	200.1	IDA-POS-240610-CM0024_07_R1	318.2883:9384 319.29165:2249 320.29501:331	55.05336:31 57.06931:346 60.04264:14 68.04752:17 70.06398:599 71.08482:105 83.08303:5 85.10024:41 88.07418:918 100.07712:7 102.08944:606 111.07365:2 114.09013:10 132.09901:76 135.12061:5 173.08829:5 187.10529:7 198.13562:2 203.13947:57 214.04756:7 228.18806:5 254.19113:7 256.25827:6287 256.91931:7 272.04453:7 300.28299:461 301.90631:2 318.29294:12077	27.9	1414	0.8	45425	0	6128	-0.5	9358	-0.7	5958	0.9	9745	0.8	9595	-0.1	9384	-3	2829	-4.8	3023	33.6	0	33.9	5441	27.7	0	32.9	0
6812	25.872	585.24493	HMDB0000054, Bilirubin	[M+H]+		0.12	True	C33H36N4O6		BPYKTIZUTYGOLE-IFADSCNNSA-N	CC1=C(C=C)\C(NC1=O)=C\C1=C(C)C(CCC(O)=O)=C(CC2=C(CCC(O)=O)C(C)=C(N2)\C=C2/NC(=O)C(C=C)=C2C)N1		null	null	86.7	85.3	75	132.4	IDA-POS-240610-CM0024_04_R1	585.24451:3573 586.24786:1302 587.25122:329	84.08698:5 168.07713:10 197.10077:26 211.11322:41 223.08971:10 225.09708:31 238.11349:15 240.12022:46 253.08931:15 257.11905:41 267.09317:5 269.09534:26 278.21078:5 282.10498:20 284.10779:36 297.12125:10 299.13052:9731 300.13382:328 508.20642:10 512.22363:26 570.22229:36 585.24945:1432	23.5	0	0.2	0	-0.7	5406	1.1	3650	0.7	3573	0.7	1848	-0.3	0	0	0	-1.4	4297	0.3	4575	41.5	0	39.5	0	39.5	0	-10.8	0
115	6.575	105.02981	HMDB0000011, 3-Hydroxybutyric acid	[M+H]+		0.04	True	C4H8O3		WHBMMWSBFZVSSR-GSVOUGTGSA-N	C[C@@H](O)CC(O)=O		null	null	88	13	50	67.16	IDA-POS-240610-CM0024_03_R1	105.03143:1101 106.03478:0 107.03814:0	75.01915:24	48.4	0	-1.1	0	0.6	1442	-0.7	1101	-0.5	0	-4.6	0	-0.5	0	0.6	0	-0.5	0	0.9	0	32.7	0	29.5	0	28.6	0	28.8	0
5857	20.07	524.43146	HMDB0010384, LysoPC(18:0/0:0)	[M+H]+	adduct linked to 6345_[M+Na]+	0.18	True	C26H54NO7P		IHNKQIMGVNPMTC-RUZDIDTESA-N	CCCCCCCCCCCCCCCCCC(=O)OC[C@@H](O)COP([O-])(=O)OCC[N+](C)(C)C		null	null	60.9	61.2	66.7	4995.83	IDA-POS-240610-CM0024_23_B1_R1	524.44086:6417 525.44421:0 526.44757:0	56.05086:251 60.08244:3527 71.07905:695 81.07106:269 86.09788:9675 89.40262:18 95.08717:287 104.10836:32621 105.1976:54 109.10188:179 116.87123:18 125.00109:9319 130.08469:18 151.01802:36 155.17928:18 162.51312:73 166.064:3921 179.17645:18 183.507:1417 184.07462:90325 185.17867:125 186.27791:72 189.2834:36 193.19095:54 257.32031:58 267.2681:197 311.29385:269 434.66104:18 506.36285:29983 514.48804…	-39.2	0	15.9	0	13.3	0	-158.5	0	20.7	0	23.9	0	0.5	0	-11.6	0	11.9	0	-160.5	0	-113.4	0	10.6	17816	7.2	0	-0.6	30480
3225	15.812	380.241	HMDB0000277, Sphingosine 1-phosphate	[M+H]+		0.2	True	C18H38NO5P		DUYSYHSSBDVJSM-KRWOKUGFSA-N	CCCCCCCCCCCCC\C=C\[C@@H](O)[C@@H](N)COP(O)(O)=O		null	null	74.6	70.2	50	348.96	IDA-POS-240610-QC_01	380.25757:10240 381.26092:2255 382.26428:752	57.07092:107 81.07035:181 110.09574:107 247.24283:322 264.27002:12073 282.28094:143	31.1	0	-0.7	7286	-0.2	8142	0.4	9222	-0.2	10877	0.4	9004	-0.3	11820	0.4	10456	-0.4	0	-0.6	6888	35.9	0	32.6	0	34	4085	33.5	0
2634	11.128	347.20999	HMDB0001547, Corticosterone	[M+H]+		0.08	True	C21H30O4		OMFXVFTZEKFJBZ-HJTSIMOOSA-N	[H][C@@]1(CC[C@@]2([H])[C@]3([H])CCC4=CC(=O)CC[C@]4(C)[C@@]3([H])[C@@]([H])(O)C[C@]12C)C(=O)CO		null	null	67.8	67.5	50	37.5	IDA-POS-240610-CM0024_04_R1	347.20813:1323 348.21148:299 349.21484:149	67.04969:18 84.95211:9 105.06513:27 129.06848:18 155.08356:36 163.10197:9 181.09735:27 229.14795:18 244.00403:9 265.19125:18 293.18256:27 303.01114:54 347.2099:968	50.4	0	-1.8	0	-0.5	0	1.1	1619	-3	1323	0.9	2064	2.7	0	-7.4	0	-11.8	0	-9.2	0	39.5	0	34.1	0	29.4	0	27.6	0
373	1.725	137.04517	HMDB0000157, Hypoxanthine	[M+H]+	found in higher mz's MsMs_2133; found in higher mz's MsMs_1341; found in higher mz's MsMs_1349	0.08	True	C5H4N4O		FDGQSTZJBFJUBT-UHFFFAOYSA-N	OC1=NC=NC2=C1NC=N2		null	null	98.5	73.5	66.7	489.87	IDA-POS-240610-QC_B1_10	137.04581:29505 138.04916:1697 139.05252:230	55.02894:4755 82.03965:3114 94.03931:3640 110.03404:7303 120.01862:839 136.62389:356 137.04536:20255	128.6	0	-180.1	0	14.5	0	-73.5	0	62.2	0	63	0	181.1	0	-27.9	0	-30.2	0	-26.8	0	44.2	0	33.1	0	2.5	0	0.2	0
191	1.663	116.06687	HMDB0000162, Proline	[M+H]+		0.02	True	C5H9NO2		ONIBWKKTOPOVIA-BYPYZUCNSA-N	OC(=O)[C@@H]1CCCN1		null	null	75	75	100	57.57	IDA-POS-240610-CM0024_03_R1	116.06687:4013 117.07022:264 118.07358:1867	69.85306:77	55.4	0	0.8	0	-1	0	-2.4	4013	-0.4	0	-2.5	0	0.2	0	0.6	0	-3.8	0	0.2	0	26.8	0	26.1	0	27.8	0	22.9	0
2633	12.07	347.20895	HMDB0001547, Corticosterone	[M+H]+		0.08	True	C21H30O4		OMFXVFTZEKFJBZ-HJTSIMOOSA-N	[H][C@@]1(CC[C@@]2([H])[C@]3([H])CCC4=CC(=O)CC[C@]4(C)[C@@]3([H])[C@@]([H])(O)C[C@]12C)C(=O)CO		null	null	95.8	53.7	41.7	43.14	IDA-POS-240610-QC_02	347.22089:1299 348.22424:296 349.2276:48	81.07066:67 85.06436:10 91.05538:67 93.07077:79 105.07076:98 115.05529:38 119.08665:88 121.06557:516 127.05532:10 131.086:172 133.10182:136 135.08115:127 139.07542:7 141.07059:45 145.10236:182 147.08063:105 155.08665:64 157.10098:131 159.1169:134 163.11328:167 167.08698:24 173.09753:60 177.12958:31 181.10255:62 185.13359:76 187.1132:88 189.12866:67 193.12238:64 197.13499:69 209.13373:67 213.12833…	-39.4	0	-0.7	0	-1.5	0	-0.5	0	-0.5	0	0	2357	0.1	0	-1.8	0	-6	1495	-5.2	0	33.4	0	30.4	1258	29.2	0	30.1	0
4781	18.295	482.42719	HMDB0010381, LysoPC(15:0/0:0)	[M+H]+		0.06	True	C23H48NO7P		RJZVWDTYEWCUAR-JOCHJYFZSA-N	[H][C@@](O)(COC(=O)CCCCCCCCCCCCCC)COP([O-])(=O)OCC[N+](C)(C)C		null	null	80.8	79.9	50	82.21	IDA-POS-240610-CM0024_25_B1_R1	482.42719:2535 483.43054:0 484.4339:0	57.0706:604 60.08219:3634 71.07834:991 86.09741:7984 87.10206:143 97.10276:251 103.79017:830 104.10793:34849 105.10954:394 111.11571:72 125.00121:10692 155.01123:217 165.54971:77 181.02776:575 184.07509:23021 185.07756:322 199.03912:107 240.10204:398 341.29965:505 462.29617:36 480.85031:1339 482.36316:39485	-11.7	0	-0.6	0	1.5	0	-11	0	-84.8	0	-83.4	0	-178.4	0	-18.6	0	-4.5	0	-3.6	0	22.8	0	21.6	0	2.9	0	-139.7	0
2141	15.281	318.28809	HMDB0004610, Phytosphingosine	[M+H]+	similar chromatogram in higher mz_4701	0.1	True	C18H39NO3		AERBNCYCJBRYDG-KSZLIROESA-N	CCCCCCCCCCCCCC[C@@H](O)[C@@H](O)[C@@H](N)CO		null	null	55.3	74.8	100	74.68	IDA-POS-240610-CM0024_04_R1	318.28812:7311 319.29147:1510 320.29483:447	56.04862:188 71.08465:72 86.05779:27 97.09656:4 100.10985:18 113.05734:9 118.08432:251 171.10249:4 242.24541:9 270.27222:2562 274.26065:22 300.28152:179 318.29205:6393	42.3	0	0.3	1613	-0.5	3912	0.3	0	0.9	7311	0	8991	-0.4	3104	-0.4	0	-2.1	0	1.4	0	33.1	0	30.1	0	32.5	0	31.7	0
8964	19.856	782.52258	HMDB0008138, PC(18:2(9Z,12Z)/18:2(9Z,12Z))	[M+H]+		0.04	True	C44H80NO8P		FVXDQWZBHIXIEJ-LNDKUQBDSA-N	CCCCC\C=C/C\C=C/CCCCCCCC(=O)OC[C@]([H])(COP([O-])(=O)OCC[N+](C)(C)C)OC(=O)CCCCCCC\C=C/C\C=C/CCCCC		null	null	95.8	45.8	57.1	15.24	IDA-POS-240610-QC_B1_09	782.52258:2414 783.52593:0 784.52929:342	85.83756:73 104.10606:125 124.99974:873 166.06026:215 184.0733:32220 185.07562:603 186.07722:251 253.15057:18 313.2659:36 641.51605:18 651.43817:90 760.57959:36 781.55725:215 782.56976:35313	55	0	9.6	0	3.7	0	7.7	0	15.9	0	15.7	0	15.1	0	18.1	0	17.5	0	14	0	54.4	0	56.5	0	12.7	0	-30.2	0
5858	19.994	524.43634	HMDB0010384, LysoPC(18:0/0:0)	[M+H]+		0.36	True	C26H54NO7P		IHNKQIMGVNPMTC-RUZDIDTESA-N	CCCCCCCCCCCCCCCCCC(=O)OC[C@@H](O)COP([O-])(=O)OCC[N+](C)(C)C		null	null	60.6	62.6	66.7	1265.58	IDA-POS-240610-CM0024_28_B1_R1	524.43701:4238 525.44036:0 526.44372:787	56.05028:340 60.08136:4170 71.07523:988 72.08383:18 81.06965:251 86.09686:9427 90.12626:18 95.08689:506 104.10711:39998 104.7701:90 105.27141:54 105.79684:36 109.10102:305 116.5004:18 124.61831:158 130.08945:18 149.13516:54 155.01385:90 155.18108:37 166.06297:4856 171.17255:18 181.02647:603 183.50548:1651 184.07339:103609 186.85201:72 188.59657:54 199.03606:340 222.09024:36 258.11081:4637 285.278…	-48.5	0	5.4	0	40.2	0	-167.8	0	11.4	0	36.7	0	-17.6	0	-20.9	0	-36.3	6090	-3.4	0	47.1	0	1.3	0	-0.6	54327	2.9	0
425	4.871	146.05591	HMDB0001257, Spermidine	[M+H]+	found in higher mz's MsMs_3700; found in higher mz's MsMs_832; found in higher mz's MsMs_714; similar chromatogram in higher mz_989; similar chromatogram in higher mz_3700	0.14	True	C7H19N3		ATHGHQPFGPMSJY-UHFFFAOYSA-N	NCCCCNCCCN		null	null	74.9	66.5	50	71.57	IDA-POS-240610-CM0024_10_R1	146.05994:1363 147.06329:522 148.06665:131	90.04703:73 117.05755:322	12.9	0	0.6	0	-5.9	1786	-2.8	0	-2.1	2063	-3.4	0	0.2	0	-2.4	1477	-5	0	-3.1	0	23	1363	23.6	1620	39.4	0	22.6	1702
5051	17.7	496.20917	HMDB0010382, LysoPC(16:0/0:0)	[M+H]+		0.2	True	C24H50NO7P		ASWBNKHCZGQVJV-HSZRJFAPSA-N	CCCCCCCCCCCCCCCC(=O)OC[C@@H](O)COP([O-])(=O)OCC[N+](C)(C)C		null	null	88	83.2	100	212.66	IDA-POS-240610-CM0024_03_R1	496.22052:2901 497.22387:0 498.22723:0	56.04964:548 57.07002:1467 60.08059:8585 65.03655:24 67.0546:310 71.07613:2126 75.04816:12 80.97376:96 85.1003:1062 86.09512:17032 89.05838:84 97.10047:239 103.78712:958 104.10511:97893 107.08398:48 109.09999:590 111.11624:119 123.11462:310 124.99718:22664 127.14644:48 135.11725:48 149.12677:48 155.00674:96 162.50546:25 166.05957:11130 181.02319:1141 183.5005:2963 184.06927:193557 184.95998:687 1…	-23.3	0	1	0	-5.9	2744	-6.6	2901	7.2	0	2.1	3315	2.7	4129	42.6	2844	-13.2	3422	-16.7	2016	-2.2	0	-6.2	1325	-0.7	0	-2.8	0
5809	17.03	524.2475	HMDB0010384, LysoPC(18:0/0:0)	[M+H]+	ion correlated with 7334	0.02	True	C26H54NO7P		IHNKQIMGVNPMTC-RUZDIDTESA-N	CCCCCCCCCCCCCCCCCC(=O)OC[C@@H](O)COP([O-])(=O)OCC[N+](C)(C)C		null	null	66.8	71.2	50	41.18	IDA-POS-240610-CM0024_06_R1	524.2475:1366 525.25085:342 526.25421:683	107.08533:18 164.00398:18 361.26471:54 401.2562:72 524.255:826	43.5	0	1.7	0	1.8	0	8.2	0	4	0	-4.2	0	0	1366	2.8	0	0.4	0	0.4	0	17.8	0	6.3	0	-16.3	0	-6.9	0
5859	20.149	524.43823	HMDB0010384, LysoPC(18:0/0:0)	[M+H]+		0.2	True	C26H54NO7P		IHNKQIMGVNPMTC-RUZDIDTESA-N	CCCCCCCCCCCCCCCCCC(=O)OC[C@@H](O)COP([O-])(=O)OCC[N+](C)(C)C		null	null	61.6	60.8	66.7	5172.86	IDA-POS-240610-CM0024_21_R1	524.43793:68953 525.44128:0 526.44464:0	57.07054:524 60.08148:3914 71.07437:1177 81.07112:251 86.0969:8338 95.08498:466 104.10791:27440 109.10079:143 111.61436:36 123.11654:143 151.15259:143 155.00995:143 166.06384:3860 184.07353:81574 184.85439:107 185.91644:107 187.14201:72 191.90121:36 240.09869:762 267.26959:179 340.25024:114 506.3595:35654 522.45825:73 522.72882:2712 524.37061:48405	45.9	0	11.2	0	36.6	0	-171.4	0	5.5	0	33.1	0	20	0	-24.5	0	-1	0	-7	0	43.5	0	-0.9	0	2.7	0	0.7	21656
9027	25.195	782.69659	HMDB0008138, PC(18:2(9Z,12Z)/18:2(9Z,12Z))	[M+H]+		0.04	True	C44H80NO8P		FVXDQWZBHIXIEJ-LNDKUQBDSA-N	CCCCC\C=C/C\C=C/CCCCCCCC(=O)OC[C@]([H])(COP([O-])(=O)OCC[N+](C)(C)C)OC(=O)CCCCCCC\C=C/C\C=C/CCCCC		null	null	90.5	46	57.1	125.69	IDA-POS-240610-QC_B1_09	782.69659:5585 783.69994:0 784.7033:0	54.27521:9 60.08164:1229 64.86617:9 69.06907:18 77.96626:9 85.83416:63 86.09741:5593 93.0708:27 95.0842:18 99.451:9 123.12047:9 125.00065:8332 141.07269:9 161.37825:9 166.06393:1125 180.94228:18 183.50575:3420 184.0741:124735 185.173:2417 186.17892:72 186.54932:63 187.15294:36 187.73724:45 188.6012:27 188.78267:27 189.99205:18 191.67664:18 200.10014:9 258.11499:18 301.19257:9 352.92136:18 415.210…	-8	0	-13.8	0	-11.3	0	-12.2	0	-14	0	-13.8	0	-3.6	0	-23.5	0	-16.1	0	15.7	0	-5.9	0	14.1	0	20.3	0	-1.6	2413
371	1.669	137.04506	HMDB0000157, Hypoxanthine	[M+H]+	found in higher mz's MsMs_2225; found in higher mz's MsMs_2133	0.1	True	C5H4N4O		FDGQSTZJBFJUBT-UHFFFAOYSA-N	OC1=NC=NC2=C1NC=N2		null	null	94.8	71.1	75	477.32	IDA-POS-240610-CM0024_31_B1_R1	137.04576:11074 138.04911:1003 139.05247:182	81.07243:147 94.04105:931 109.04485:73 110.03692:2383 137.04808:9986	129.4	0	-179.3	0	15.3	0	-72.7	0	152.5	0	63.8	0	181.9	0	-27.1	0	-29.4	0	-26	0	45	0	33.9	0	3.3	0	0.3	0
5861	19.874	524.43866	HMDB0010384, LysoPC(18:0/0:0)	[M+H]+		0.32	True	C26H54NO7P		IHNKQIMGVNPMTC-RUZDIDTESA-N	CCCCCCCCCCCCCCCCCC(=O)OC[C@@H](O)COP([O-])(=O)OCC[N+](C)(C)C		null	null	73.1	72.4	50	1642.81	IDA-POS-240610-CM0024_37_B1_R1	524.43604:15949 525.43939:0 526.44275:0	57.07141:376 60.08229:2184 67.05567:72 71.07762:366 86.09768:5019 89.06076:18 100.11135:36 104.10815:24520 109.10453:107 111.1171:72 123.11938:147 125.80851:18 155.00842:36 163.01675:484 181.02776:340 183.84952:69 184.84874:90 185.07829:107 187.09041:36 199.03983:161 240.10246:161 250.25262:147 267.27097:161 338.27963:36 341.30722:3440 419.24915:36 496.7269:18 506.36307:16319 514.70502:18 522.729…	45.1	0	10.4	0	35.8	0	-172.3	0	4.7	0	32.3	0	46.2	0	-25.3	0	-40.8	0	-8.2	0	42.6	0	-1.8	0	1.9	8120	-0.2	0
372	1.329	137.04517	HMDB0000157, Hypoxanthine	[M+H]+	found in higher mz's MsMs_5447; found in higher mz's MsMs_2131; found in higher mz's MsMs_2936; found in higher mz's MsMs_1559	0.32	True	C5H4N4O		FDGQSTZJBFJUBT-UHFFFAOYSA-N	OC1=NC=NC2=C1NC=N2		null	null	98.1	95.2	77.8	265.54	IDA-POS-240610-CM0024_26_B1_R1	137.04594:30006 138.04929:2049 139.05265:1708	53.01239:433 64.81453:232 67.02935:2895 82.0403:5307 94.0401:5452 110.03509:10478 118.67156:238 119.03579:15231 120.01975:1779 135.03265:72 137.04663:24936	128.6	0	-180.1	0	14.5	0	-73.5	0	151.7	0	63	0	181.1	0	-27.9	0	-30.2	0	-26.8	0	44.2	0	33.1	0	2.5	0	-0.9	0
1087	2.404	243.02625	HMDB0000273, Thymidine	[M+H]+		0.06	True	C10H14N2O5		IQFYYKKMVGJFEH-XLPZGREQSA-N	CC1=CN([C@H]2C[C@H](O)[C@@H](CO)O2)C(=O)NC1=O		null	null	63.3	73.3	50	45.74	IDA-POS-240610-CM0024_25_B1_R1	243.02625:8690 244.0296:776 245.03296:518	57.03365:287 80.9746:437 85.02684:143 97.02744:484 115.03807:107 127.03736:1029 176.9967:36 225.02036:179	-23.4	0	-6.7	0	-73.3	0	-20.4	0	-32.8	0	-23.9	0	-36.4	0	-32.2	0	-22	0	81.4	0	21.3	0	1.5	0	2	0	4.1	0
547	1.351	163.97691	HMDB0000641, Glutamine	[M+NH4]+	adduct linked to 691_[M+Na]+	0.1	True	C5H10N2O3		ZDXPYRJPNDTMRX-VKHMYHEASA-N	N[C@@H](CCC(N)=O)C(O)=O		null	null	88	76.2	50	139.69	IDA-POS-240610-CM0024_34_B1_R1	163.97937:1667 164.98272:0 165.98608:342	84.05016:36	-38.4	0	22.9	0	-102.7	0	4.1	0	-76.9	0	75.1	0	-106.6	0	-36.1	0	-110.9	0	-68.9	0	118.9	0	40.4	0	-77.9	0	117.7	0
359	1.154	135.9771	HMDB0000034, Adenine	[M+H]+	ion correlated with 5802; ion correlated with 4176; found in higher mz's MsMs_5802; found in higher mz's MsMs_5350; found in higher mz's MsMs_4176; found in higher mz's MsMs_1875; similar chromatogram in higher mz_466; similar chromatogram in higher mz_1711; similar chromatogram in higher mz_1837; similar chromatogram in higher mz_2737; similar chromatogram in higher mz_2838; similar chromatogram…	0.38	True	C5H5N5		GFFGJBXGBJISGV-UHFFFAOYSA-N	NC1=C2NC=NC2=NC=N1		null	null	75	75	100	147.54	IDA-POS-240610-QC_B1_09	135.97736:1442 136.98071:0 137.98407:0	136.02165:36	-57.5	0	-58	0	-22.5	0	-28	0	-14.3	0	-46.1	0	-69.7	0	-66.3	0	177.5	0	-35.2	0	6.8	0	0.8	0	-24.6	0	21.5	0
748	5.963	192.06505	HMDB0000763, 5-Hydroxyindoleacetic acid	[M+H]+		0.38	True	C10H9NO3		DUUGKQCEGZLZNO-UHFFFAOYSA-N	OC(=O)CC1=CNC2=C1C=C(O)C=C2		null	null	91.2	85.3	83.3	51.63	IDA-POS-240610-QC_B1_08	192.06659:1653 193.06994:227 194.0733:0	58.99554:29 63.02356:5 69.07:5 77.03949:57 88.03915:10 89.04031:24 92.05071:33 98.06431:12 107.08693:2 117.05814:516 118.06648:676 119.05064:482 120.04564:10 127.03862:7 132.01009:10 133.0533:74 144.04991:19 146.06149:5745 162.09738:2 175.06422:10	392	0	-99.4	0	-15.8	0	-69.2	0	-119.4	0	-27	0	2.9	0	3.5	0	-31.1	0	-42.8	0	8.2	0	3.7	0	59.2	0	-1.3	0
5052	17.571	496.21246	HMDB0010382, LysoPC(16:0/0:0)	[M+H]+		0.2	True	C24H50NO7P		ASWBNKHCZGQVJV-HSZRJFAPSA-N	CCCCCCCCCCCCCCCC(=O)OC[C@@H](O)COP([O-])(=O)OCC[N+](C)(C)C		null	null	78.1	84.9	100	33.53	IDA-POS-240610-CM0024_28_B1_R1	496.20084:2061 497.20419:0 498.20755:684	53.04081:24 55.05468:155 57.07035:1889 60.08139:9659 67.05513:215 70.06717:72 71.07693:2521 76.14266:12 80.97526:84 85.10183:893 86.09689:15731 89.06013:48 94.87665:25 97.10193:239 103.79045:1313 104.10755:43421 104.63271:119 104.93734:107 105.63623:48 106.72675:36 106.9889:48 109.1026:489 121.10187:60 123.11777:370 125.0004:25689 127.15271:48 135.11961:48 137.00124:107 153.12605:48 162.51128:36 …	253.8	0	2.3	0	33.4	0	-4.8	0	17	0	-0.5	0	0.4	0	36	0	-19.9	0	-24.8	0	0.9	0	-12.8	0	5.3	0	0.4	0
8099	22.216	731.60504	HMDB0001348, SM(d18:1/18:0)	[M+H]+	ion correlated with 7942	0.02	True	C41H83N2O6P		LKQLRGMMMAHREN-YJFXYUILSA-N	[H][C@@](COP([O-])(=O)OCC[N+](C)(C)C)(NC(=O)CCCCCCCCCCCCCCCCC)[C@H](O)\C=C\CCCCCCCCCCCCC		null	null	48.4	79.6	66.7	43.45	IDA-POS-240610-CM0024_37_B1_R1	731.60504:9661 732.60839:0 733.61175:0	60.08176:193 85.83522:14 86.09732:1004 95.08935:4 98.98473:58 124.61628:14 163.0191:4 183.50613:412 184.07481:43460 185.07747:3524 186.07797:27 186.83717:18 187.40642:9 219.17152:4 313.29248:4 465.34598:13 475.29672:27 493.31369:18 495.33258:27 530.5293:58 562.50903:9 590.52051:27 683.46667:13 711.38715:18 729.27527:157 729.91968:18 730.54138:107 731.57532:10942	-99.1	0	-33.8	0	-112.7	0	-29.3	0	-16	0	2.8	0	-134.8	0	-22	0	-10.8	0	8.3	0	8.5	0	-11.2	0	23.6	0	-10.3	0
6144	26.615	538.5174	HMDB0004949, Cer(d18:1/16:0)	[M+H]+		0.04	True	C34H67NO3		YDNKGFDKKRUKPY-TURZORIXSA-N	[H][C@@](CO)(NC(=O)CCCCCCCCCCCCCCC)[C@H](O)\C=C\CCCCCCCCCCCCC		null	null	92.7	85.6	66.7	281	IDA-POS-240610-QC_B1_10	538.51379:8909 539.51714:3075 540.5205:1367	56.04954:72 71.08477:45 79.05597:63 86.09924:9 95.08562:63 111.11536:18 135.118:36 170.19365:9 198.22559:27 236.23978:18 252.26978:1451 264.27084:17307 265.26044:45 268.53485:9 282.28101:2079 298.28207:18 328.96948:27 490.50003:324 520.51208:7246 524.60272:9	3.5	0	-8.5	0	15.8	0	-45.2	0	5.2	0	-25.3	0	-21.3	0	-45.5	0	9	0	-19	0	-19.7	0	-21.5	0	-8	0	-1.2	0
635	1.367	175.11714	HMDB0000517, L-Arginine	[M+H]+	found in higher mz's MsMs_2740	0.08	True	C6H14N4O2		ODKSFYDXXFIFQN-BYPYZUCNSA-N	N[C@@H](CCCNC(N)=N)C(O)=O		null	null	88.1	63.2	44.4	31.52	IDA-POS-240610-CM0024_27_B1_R1	175.11852:3931 176.12187:573 177.12523:0	70.06477:3459 74.02496:179 112.08171:72 116.06951:434 158.09012:251	-1.9	0	-23.5	0	-17.3	0	-21.8	0	-23	0	-77.5	0	-25.8	0	-22.4	0	-21.2	0	-24.9	0	7.1	0	8.9	0	6.7	0	8	0
1105	15.909	244.22617	HMDB0000089, Cytidine	[M+H]+		0.12	True	C9H13N3O5		UHDGCWIWMRVCDJ-XVFCMESISA-N	NC1=NC(=O)N(C=C1)[C@@H]1O[C@H](CO)[C@@H](O)[C@H]1O		null	null	75	75	100	49.66	IDA-POS-240610-CM0024_24_B1_R1	244.22899:1495 245.23234:338 246.2357:0	109.10241:36	-1.4	0	-40.5	0	3.1	0	-39.3	0	-42	0	-37.2	0	-34.1	0	-86.8	0	-30.8	0	-54.5	0	5	0	-5.4	0	-5.5	0	-32.1	0
301	1.229	130.04852	HMDB0000716, L-Pipecolic acid	[M+H]+	found in higher mz's MsMs_439; found in higher mz's MsMs_1372; found in higher mz's MsMs_3491	0.22	True	C6H11NO2		HXEACLLIILLPRG-YFKPBYRVSA-N	OC(=O)[C@@H]1CCCCN1		null	null	57.4	83.3	100	83.87	IDA-POS-240610-QC_04	130.05009:2233 131.05344:0 132.0568:0	56.0498:981 69.05713:143 83.82457:107 130.06145:146	127.6	0	-20.5	0	-20.7	0	-24.9	0	-21.1	0	-23.4	0	-31	0	-15.7	0	-20.8	0	-25.2	1805	-2.6	1624	0.8	0	2.9	1767	2	0
771	1.269	197.08926	HMDB0001982, 3,7-Dimethyluric acid	[M+H]+		0.04	True	C7H8N4O3		HMLZLHKHNBLLJD-UHFFFAOYSA-N	CN1C(=O)NC2=C1C(=O)NC(=O)N2C		null	null	45.7	75.9	50	28.09	IDA-POS-240610-CM0024_09_R1	197.08498:1139 198.08833:2506 199.09169:668	152.06178:215 180.06512:36 197.08328:215	-5.2	0	-24.8	0	-33.5	0	-19.3	0	-29.9	0	-24.2	0	-21	0	-31.8	0	12.5	0	-23.3	1139	9.2	0	-0.9	0	52.8	0	4	0
376	1.589	137.04587	HMDB0000157, Hypoxanthine	[M+H]+	found in higher mz's MsMs_2132; found in higher mz's MsMs_1342; adduct linked to 507_[M+Na]+; found in higher mz's MsMs_1437; found in higher mz's MsMs_1764	0.34	True	C5H4N4O		FDGQSTZJBFJUBT-UHFFFAOYSA-N	OC1=NC=NC2=C1NC=N2		null	null	98	95.6	88.9	542.58	IDA-POS-240610-CM0024_25_B1_R1	137.04536:49486 138.04871:3959 139.05207:325	53.01364:251 56.01345:107 67.02842:3688 68.01145:143 81.00659:72 82.03947:7549 92.02372:3218 94.0393:8054 98.03432:107 110.03406:15855 118.66924:251 119.03446:24616 120.01854:2457 135.03223:143 137.04462:32899	123.5	0	-34.4	0	9.4	0	-78.6	0	57	0	57.9	0	176	0	-33	0	-35.4	0	-32	0	39.1	0	28	0	-2.6	0	2.5	0
5110	17.127	496.40454	HMDB0010382, LysoPC(16:0/0:0)	[M+H]+		0.06	True	C24H50NO7P		ASWBNKHCZGQVJV-HSZRJFAPSA-N	CCCCCCCCCCCCCCCC(=O)OC[C@@H](O)COP([O-])(=O)OCC[N+](C)(C)C		null	null	81.5	78.2	60	182.2	IDA-POS-240610-CM0024_23_B1_R1	496.40451:8230 497.40786:0 498.41122:0	57.07191:394 83.0885:179 86.09818:8672 87.20765:36 95.08789:251 104.10922:2276 125.0021:12014 143.01254:36 163.01897:180 184.07587:149777 184.9762:287 219.21391:36 257.24811:215 283.25534:76 419.25839:251 478.33411:7265 496.3446:24997	27.8	0	-4.6	0	27.4	0	-0.6	0	-7.1	0	48.3	0	-6.2	0	28.1	0	-30.8	0	-21.2	0	38.3	0	-3.8	0	11	0	-0.5	0
1221	1.251	258.10815	HMDB0000086, Glycerophosphocholine	[M+H]+		0.28	True	C8H20NO6P		SUHOQUVVVLNYQR-MRVPVSSYSA-N	C[N+](C)(C)CCOP([O-])(=O)OC[C@H](O)CO		null	null	73.2	49.4	50	157.01	IDA-POS-240610-CM0024_26_B1_R1	258.11047:9248 259.11382:1539 260.11718:513	58.06545:215 60.08198:1033 85.8421:78 86.0978:2784 116.06869:72 124.61663:232 133.06142:107 183.83875:74 212.14153:72 258.11246:3708	246.1	0	-26.1	0	-11.4	0	-15.4	0	-23.6	0	-20.4	0	14.4	2025	-20.6	0	-21.7	0	-24.9	0	1.8	0	4.6	0	7.3	0	11.3	3360
5112	17.306	496.40509	HMDB0010382, LysoPC(16:0/0:0)	[M+H]+		0.12	True	C24H50NO7P		ASWBNKHCZGQVJV-HSZRJFAPSA-N	CCCCCCCCCCCCCCCC(=O)OC[C@@H](O)COP([O-])(=O)OCC[N+](C)(C)C		null	null	76.9	89.1	75	1045.71	IDA-POS-240610-CM0024_24_B1_R1	496.41199:1281 497.41534:0 498.4187:598	57.07156:586 67.05518:143 86.09748:10915 87.43728:36 95.08452:358 99.1175:110 109.10287:179 125.00102:14411 139.11031:36 163.01559:288 183.50687:3135 184.07443:128027 184.95731:598 185.89763:179 186.87785:107 219.22446:36 257.24893:216 283.27283:77 478.33008:8618 481.7565:36 496.0264:163	26.7	0	6.6	0	26.3	0	1.3	0	5.3	0	47.2	0	0.1	0	27	0	-8.4	0	-7.2	0	37.2	0	-4.9	0	6.4	0	-1.6	41118
236	14.135	121.0605	HMDB0006236, Phenylacetaldehyde	[M+H]+	found in higher mz's MsMs_9204; found in higher mz's MsMs_9199; found in higher mz's MsMs_4069; found in higher mz's MsMs_3614; found in higher mz's MsMs_3337; found in higher mz's MsMs_3320; found in higher mz's MsMs_3336; found in higher mz's MsMs_3613; found in higher mz's MsMs_9203	0.36	True	C8H8O		DTUQWGWMVIHBKE-UHFFFAOYSA-N	O=CCC1=CC=CC=C1		null	null	82	81.4	60	19.72	IDA-POS-240610-QC_01	121.06432:1670 122.06767:342 123.07103:0	50.01638:72 51.02478:107 77.04007:322 91.06018:72 93.07571:36	24.8	0	0.6	1936	-0.8	1708	0.9	1670	0.1	1518	0.4	2315	1.2	0	-2.4	1367	-0.9	0	-5.4	1576	24.9	0	15.6	0	15.7	1556	5.2	1501
344	1.75	133.10381	HMDB0000223, Oxalacetic acid	[M+H]+		0.02	True	C4H4O5		KHPXUQMNIQBQEV-UHFFFAOYSA-N	OC(=O)CC(=O)C(O)=O		null	null	57.6	77.2	50	53.12	IDA-POS-240610-CM0024_26_B1_R1	133.10381:7118 134.10716:957 135.11052:574	58.06319:72 70.07522:215 86.09832:933 87.10152:2166	1.3	0	-26.8	0	-25.2	0	-25	0	-24.9	0	-23.4	0	-21.9	0	-24.6	0	-22.1	0	-27.1	0	2	0	2.1	0	-1.1	0	-1.1	0
7069	2.212	613.15692	HMDB0003337, Oxidized glutathione	[M+H]+	adduct linked to 7286_[M+Na]+; found in higher mz's MsMs_9914; found in higher mz's MsMs_10080	0.06	True	C20H32N6O12S2		YPZRWBKMTBYPTK-BJDJZHNGSA-N	N[C@@H](CCC(=O)N[C@@H](CSSC[C@H](NC(=O)CC[C@H](N)C(O)=O)C(=O)NCC(O)=O)C(=O)NCC(O)=O)C(O)=O		null	null	95.6	79.6	42.3	449.99	IDA-POS-240610-CM0024_26_B1_R1	613.15918:39592 614.16253:10768 615.16589:6117	84.0442:251 130.05055:2572 143.04703:215 155.08237:576 162.02115:650 174.00105:75 177.03391:7683 183.0704:146 195.01944:75 199.07266:2630 205.01395:145 222.11272:36 231.0446:15147 233.05865:322 239.06856:107 252.04594:72 257.0773:1123 265.03217:1903 283.02475:77 306.07684:434 322.05515:702 337.06522:358 355.07538:23707 363.09268:107 365.09454:36 407.80585:83 463.0842:109 484.11874:15082 520.12268…	36.9	0	1	0	-37	0	-37.7	0	-24	0	-33	0	-34.2	0	-33.9	0	-37.1	0	-31.4	0	3.9	0	3	0	-33.2	0	9.6	0
2654	3.527	348.07004	HMDB0000045, Adenosine monophosphate	[M+H]+		0.1	True	C10H14N5O7P		UDMBCSSLTHHNCD-KQYNXXCUSA-N	NC1=C2N=CN([C@@H]3O[C@H](COP(O)(O)=O)[C@@H](O)[C@H]3O)C2=NC=N1		null	null	82.9	84.6	66.7	283.61	IDA-POS-240610-QC_B1_07	348.07077:8752 349.07412:1663 350.07748:591	97.02767:478 136.06071:14978 152.05721:143 195.00374:36 330.05753:251	-38.7	0	7.5	0	-41.4	0	-30.7	0	-40.6	0	-53.5	0	-41.2	0	-46.8	0	-16.2	0	-18.5	0	28.9	0	20.8	0	-163.1	0	2.6	0
1252	2.391	261.03696	HMDB0001401, Glucose 6-phosphate	[M+H]+		0.08	True	C6H13O9P		NBSCHQHZLSJFNQ-GASJEMHNSA-N	OC1O[C@H](COP(O)(O)=O)[C@@H](O)[C@H](O)[C@H]1O		null	null	64	68.6	50	131.77	IDA-POS-240610-CM0024_24_B1_R1	261.03696:9100 262.04031:727 263.04367:242	57.03394:143 71.05079:72 81.03378:819 87.04905:36 97.02941:251 98.98449:3401 195.01054:36 225.01669:654	-25.1	0	-42.4	0	-39	0	-34.9	0	-31.4	0	-30.9	0	-39.1	0	-36.3	0	-41.5	0	-25.2	0	7.2	0	-0.8	0	10.7	0	-94.6	0
5864	19.83	524.44293	HMDB0010384, LysoPC(18:0/0:0)	[M+H]+		0.08	True	C26H54NO7P		IHNKQIMGVNPMTC-RUZDIDTESA-N	CCCCCCCCCCCCCCCCCC(=O)OC[C@@H](O)COP([O-])(=O)OCC[N+](C)(C)C		null	null	66.7	66.1	66.7	258.81	IDA-POS-240610-QC_B1_07	524.45441:7704 525.45776:1810 526.46112:1151	57.07054:215 60.0817:1541 71.07601:457 85.10136:269 88.03974:346 97.06217:36 98.98454:197 104.1082:24577 104.7258:54 109.10202:126 111.1193:54 125.00004:5820 135.11656:90 149.13358:72 166.06348:1847 177.16061:18 184.07384:57068 185.08096:90 186.47049:54 191.17577:18 257.30917:92 338.24667:39 339.29065:2854 419.258:434 444.36288:36 506.36267:13427 522.61414:36 523.23596:108 524.37366:37318	37	0	3.5	0	27.6	0	-180.4	0	-42.8	0	27.9	0	11.1	0	-33.5	0	24.5	0	-16.4	0	24.7	0	-9.9	0	10	0	-7.7	0
438	1.532	147.07397	HMDB0000641, Glutamine	[M+H]+		0.12	True	C5H10N2O3		ZDXPYRJPNDTMRX-VKHMYHEASA-N	N[C@@H](CCC(N)=O)C(O)=O		null	null	88	38	50	30.71	IDA-POS-240610-CM0024_22_R1	147.07661:1791 148.07996:193 149.08332:192	74.02384:73	-47.5	0	-13.4	0	-11.7	0	-14.7	0	-12.2	0	-8.5	0	-11	0	-19.5	0	-15.4	0	-13.6	0	15.3	0	8.8	0	11.5	0	9.5	0
168	1.559	112.04953	HMDB0000870, Histamine	[M+H]+	found in higher mz's MsMs_3253	0.06	True	C5H9N3		NTYJJOPFIAHURM-UHFFFAOYSA-N	NCCC1=CNC=N1		null	null	85.7	67.6	50	52.63	IDA-POS-240610-QC_Plasma_Pooled	112.05013:1604 113.05348:248 114.05684:397	68.01348:107 95.02472:731	625.5	0	-27.1	0	-25	1440	-24.4	0	-29.1	0	-26.4	0	-25.3	0	-23.4	0	-26.8	0	-28.6	0	7.4	0	5.3	0	3.2	0	3.7	0
3292	1.894	385.12823	HMDB0000939, S-Adenosylhomocysteine	[M+H]+		0.04	True	C14H20N6O5S		ZJUKTBDSGOFHSH-WFMPWKQPSA-N	N[C@@H](CCSC[C@H]1O[C@H]([C@H](O)[C@@H]1O)N1C=NC2=C1N=CN=C2N)C(O)=O		null	null	63.4	49.5	50	49.53	IDA-POS-240610-CM0024_23_B1_R1	385.12823:2108 386.13158:632 387.13494:316	119.0369:109 134.02911:1566 234.04051:72 332.02591:36 368.03864:108	54.1	0	-32	0	-32.7	0	-31.5	0	-41.7	0	-26.4	0	-18.5	0	-24.5	0	-37.7	0	-47	0	24.3	0	25.9	0	67	0	-13.8	0
2354	19.635	331.26279	HMDB0000374, 17-Hydroxyprogesterone	[M+H]+		0.4	True	C21H30O3		DBPWSSGDRRHUNT-CEGNMAFCSA-N	[H][C@@]12CC[C@](O)(C(C)=O)[C@@]1(C)CC[C@@]1([H])[C@@]2([H])CCC2=CC(=O)CC[C@]12C		null	null	51.2	70.8	42.9	257.92	IDA-POS-240610-CM0024_29_B1_R1	331.26291:27794 332.26626:6710 333.26962:959	57.07062:322 77.04138:182 90.78173:110 103.0568:111 111.08278:73 117.07182:775 129.07172:876 131.08626:1820 141.07272:728 157.10176:466 161.1344:502 169.10194:775 177.16615:215 183.1196:814 193.12288:179 203.18166:708 211.15176:394 225.16782:215 243.17291:72 271.24362:215 285.22693:400 295.24304:287 331.26642:9440	69	0	-23.1	0	29	0	9.9	0	5.1	0	24.9	0	-38.3	0	-17.5	0	-36.7	0	-32.2	0	1.3	0	-11.1	0	-0.2	0	-0.8	0
1222	1.489	258.10886	HMDB0000086, Glycerophosphocholine	[M+H]+		0.1	True	C8H20NO6P		SUHOQUVVVLNYQR-MRVPVSSYSA-N	C[N+](C)(C)CCOP([O-])(=O)OC[C@H](O)CO		null	null	94.8	65.1	44.4	83.97	IDA-POS-240610-QC_03	258.11084:3264 259.11419:490 260.11755:204	60.08079:269 86.09673:419 104.108:1798 166.06531:179	-16.7	0	-28.9	0	-18.8	0	-18.2	0	-26.3	0	-31.2	0	11.7	0	-23.3	0	-24.4	0	-27.6	0	2.1	0	1.9	0	4.6	0	8.5	0
1499	1.309	282.04886	HMDB0060957, 8-hydroxymirtazapine	[M+H]+	ion correlated with 4603; found in higher mz's MsMs_5879; found in higher mz's MsMs_3567	0.54	True	C17H19N3O		DAWYIZBOUQIVNX-UHFFFAOYSA-N	CN1CCN2C(C1)C1=CC=CC=C1CC1=CC(O)=CN=C21		null	null	71.4	74.7	50	551.96	IDA-POS-240610-QC_B1_09	282.04868:15571 283.05203:3806 284.05539:2928	130.08376:143 149.61201:109 237.16731:36 282.04996:3089	34.5	0	-37	0	-33.7	0	-35	0	-32.5	0	-40.9	0	-29.6	0	-33.6	0	-22.7	0	-45.2	0	4.5	0	0.6	0	-50.1	0	0.3	0
3600	14.229	404.14319	HMDB0001546, CDP	[M+H]+		0.12	True	C9H15N3O11P2		ZWIADYZPOWUWEW-XVFCMESISA-N	NC1=NC(=O)N(C=C1)[C@@H]1O[C@H](COP(O)(=O)OP(O)(O)=O)[C@@H](O)[C@H]1O		null	null	73.5	58	85.7	165.97	IDA-POS-240610-QC_03	404.14319:4137 405.14654:1367 406.1499:342	53.03958:167 57.03468:945 69.03517:6246 71.01348:36 76.80683:49 81.03526:939 84.77153:37 93.07206:5146 95.05177:72 99.04617:630 103.05442:669 105.0723:32484 105.57068:59 109.03212:60 113.05988:119 117.0572:203 120.69629:215 121.06662:31700 121.69825:60 127.0399:537 129.05634:5199 131.08621:370 137.06146:191 143.08691:251 147.06709:6073 152.06252:24 155.08591:72 159.08102:394 171.08391:119 177.090…	18.3	0	-22.8	0	-16.1	0	-10.7	0	-4.8	0	-4.8	0	-8.5	0	-3.5	4128	-14.9	3782	-18.3	3784	0.9	0	0.7	0	0.8	0	0	0
107	1.333	104.05211	HMDB0000092, Dimethylglycine	[M+H]+		0.04	True	C4H9NO2		FFDGPVCHZBVARC-UHFFFAOYSA-N	CN(C)CC(O)=O		null	null	60.5	86	100	50.19	IDA-POS-240610-QC_B1_08	104.05211:1934 105.05546:0 106.05882:328	58.06708:4538 60.08271:3378 61.01205:1057 104.10965:3564	-35.5	0	-27	0	-28.1	0	-28.8	0	-24.6	0	-23	0	-29.9	0	-22.5	0	-42.7	0	-33.4	0	4.5	0	181.9	0	150.9	0	-13.7	0
555	1.351	165.0538	HMDB0000205, Phenylpyruvic acid	[M+H]+	found in higher mz's MsMs_676	0.44	True	C9H8O3		BTNMPGBKDVTSJY-UHFFFAOYSA-N	OC(=O)C(=O)CC1=CC=CC=C1		null	null	45.6	74.9	50	232.57	IDA-POS-240610-QC_B1_07	165.05379:3725 166.05714:1430 167.0605:238	51.02248:143 68.99204:73 77.03757:851 119.04984:645	92.2	0	-27.9	0	-30.7	0	-30	0	-30.2	0	-28.3	0	-29.8	0	-30.9	0	-32.3	0	-27.7	0	4.1	0	3.7	0	2.9	0	1.2	0
1328	1.279	268.05139	HMDB0000050, Adenosine	[M+H]+		0.42	True	C10H13N5O4		OIRDTQYFTABQOQ-KQYNXXCUSA-N	NC1=C2N=CN([C@@H]3O[C@H](CO)[C@@H](O)[C@H]3O)C2=NC=N1		null	null	84.6	76	50	187.15	IDA-POS-240610-CM0024_36_B1_R1	268.05203:1847 269.05538:692 270.05874:577	139.08409:36 268.05438:466	-70.8	0	-28.6	0	-26.2	0	-25.5	0	-26.2	0	-30.3	0	-22.3	0	-14.4	0	6.9	0	-8.2	0	25.8	0	19.9	0	30.5	0	7.6	0
746	1.282	192.01663	HMDB0000763, 5-Hydroxyindoleacetic acid	[M+H]+		0.04	True	C10H9NO3		DUUGKQCEGZLZNO-UHFFFAOYSA-N	OC(=O)CC1=CNC2=C1C=C(O)C=C2		null	null	83.4	28.6	50	213.31	IDA-POS-240610-QC_05	192.01663:1442 193.01998:402 194.02334:0	62.9806:36 192.01778:107 192.04147:107	-89.6	0	-43.4	0	-10.1	0	-2.5	0	-23.9	0	-10.2	0	-0.1	0	0	0	-0.6	0	0.9	0	21.2	0	29.5	0	97.7	0	35	0
3601	14.093	404.14978	HMDB0001546, CDP	[M+H]+	found in higher mz's MsMs_9203; adduct linked to 3318_[M+H]+	0.4	True	C9H15N3O11P2		ZWIADYZPOWUWEW-XVFCMESISA-N	NC1=NC(=O)N(C=C1)[C@@H]1O[C@H](COP(O)(=O)OP(O)(O)=O)[C@@H](O)[C@H]1O		null	null	75.7	57.7	85.7	51.68	IDA-POS-240610-QC_B1_07	404.14578:2353 405.14913:342 406.15249:0	51.02203:115 53.0381:265 56.86096:15 59.04813:50 69.03329:4549 71.01372:50 75.04439:43 81.03282:722 84.85893:15 87.04398:550 93.0693:4333 95.04974:36 97.02828:136 101.05874:229 104.74929:421 105.06981:45218 105.57293:50 105.76076:43 107.08292:21 111.04353:1896 113.05931:64 117.05439:129 121.06492:30720 121.53532:36 127.03932:466 129.05496:4181 131.08519:215 137.06026:158 143.08505:179 147.06589:5…	-2	0	-39.1	0	-32.4	0	-27	0	-21.1	0	-21.1	0	-24.8	0	-19.8	0	-31.3	0	-32.1	0	1.2	0	-6.9	0	-1.2	0	-0.3	0
34	1.245	90.05409	HMDB0000161, L-Alanine	[M+H]+	similar chromatogram in higher mz_1054; found in higher mz's MsMs_1170; found in higher mz's MsMs_322	0.32	True	C3H7NO2		QNAYBMKLOCPYGJ-REOHCLBHSA-N	C[C@H](N)C(O)=O		null	null	87	87	100	88.96	IDA-POS-240610-QC_B1_Tissue_Pooled	90.05337:1590 91.05672:286 92.06008:0	55.0152:36 90.05621:72	112.1	0	-28.2	0	-16.1	0	-35.7	0	-38.9	0	-21.8	0	27.5	0	-28.8	0	-35.1	0	-19.3	0	13.4	0	11.3	0	0	0	-1.4	0
108	1.582	104.05222	HMDB0000092, Dimethylglycine	[M+H]+		0.02	True	C4H9NO2		FFDGPVCHZBVARC-UHFFFAOYSA-N	CN(C)CC(O)=O		null	null	75	75	100	41.51	IDA-POS-240610-CM0024_37_B1_R1	104.05222:1150 105.05557:863 106.05893:518	58.06451:3159	-36.5	0	-28.1	0	-29.1	0	-29.9	0	-25.7	0	-24.1	0	-30.9	0	-23.5	0	-43.8	0	-34.5	0	2.4	0	180.8	0	149.8	0	-0.2	0
3759	17.207	414.22345	HMDB0060546, Norbuprenorphine	[M+H]+		0.06	True	C25H35NO4		YOYLLRBMGQRFTN-IOMBULRVSA-N	CO[C@]12CC[C@@]3(C[C@@H]1[C@](C)(O)C(C)(C)C)[C@H]1CC4=C5C(O[C@@H]2[C@@]35CCN1)=C(O)C=C4		null	null	88	66.1	50	41.69	IDA-POS-240610-CM0024_06_R1	414.21484:1025 415.21819:342 416.22155:342	414.21576:107	-10.3	0	-4.1	0	-28	0	-20.3	0	-13.2	0	-5	0	-25.7	1025	-31	0	-28.8	0	-25.7	0	3.5	1551	5.1	0	1.9	1169	15	0
3768	18.852	414.35492	HMDB0060546, Norbuprenorphine	[M+H]+		0.1	True	C25H35NO4		YOYLLRBMGQRFTN-IOMBULRVSA-N	CO[C@]12CC[C@@]3(C[C@@H]1[C@](C)(O)C(C)(C)C)[C@H]1CC4=C5C(O[C@@H]2[C@@]35CCN1)=C(O)C=C4		null	null	78.1	66.1	50	62.73	IDA-POS-240610-CM0024_26_B1_R1	414.35254:1622 415.35589:1266 416.35925:0	85.02913:251 277.14264:36 355.28033:36 414.35715:837	39.7	0	-23	0	-24.9	0	-28.6	0	-31.4	0	-34.3	0	-24.5	0	-19	0	-19.7	0	-42.9	0	-3.1	0	5.9	0	4.6	0	-0.4	0
433	1.265	146.11662	HMDB0001161, 4-Trimethylammoniobutanoic acid	[M+H]+		0.66	True	C7H15NO2		JHPNVNIEXXLNTR-UHFFFAOYSA-N	C[N+](C)(C)CCCC([O-])=O		null	null	88.4	90.2	100	89.32	IDA-POS-240610-CM0024_19_R1	146.11581:1745 147.11916:402 148.12252:0	60.08178:358 72.08273:36 87.04537:552 146.11942:431	-2.6	0	-28.9	0	-28.7	0	-27.4	0	-33.8	0	-24	0	-16.5	1388	-31.9	1617	-22.5	1379	-22	0	4.4	1579	2.5	1218	1.8	0	4.1	0
312	0.972	130.08554	HMDB0000716, L-Pipecolic acid	[M+H]+	found in higher mz's MsMs_441	0.42	True	C6H11NO2		HXEACLLIILLPRG-YFKPBYRVSA-N	OC(=O)[C@@H]1CCCCN1		null	null	85.3	85.3	100	24.57	IDA-POS-240610-CM0024_37_B1_R1	130.08557:2709 131.08892:250 132.09228:409	83.82859:146 130.06216:73	172	0	-29.6	0	-27.7	0	-23.4	0	-35.3	0	-34.2	0	-24.3	0	-28.1	0	-27	0	141.5	0	1.1	0	8.1	0	4.8	0	10.4	0
35	1.214	90.05413	HMDB0000056, beta-Alanine	[M+H]+	found in higher mz's MsMs_324; found in higher mz's MsMs_4057; found in higher mz's MsMs_1286; found in higher mz's MsMs_322; found in higher mz's MsMs_902	0.08	True	C3H7NO2		UCMIRNVEIXFBKS-UHFFFAOYSA-N	NCCC(O)=O		null	null	88	48.6	50	97.99	IDA-POS-240610-CM0024_32_B1_R1	90.05406:1496 91.05741:159 92.06077:0	72.08262:36	111.6	0	-28.7	0	-16.5	0	-36.2	0	-39.3	0	-22.2	0	27.1	0	-29.2	0	-35.6	0	-19.7	0	12.9	0	10.8	0	0	0	-1.8	0
317	15.826	131.07024	HMDB0001432, Agmatine	[M+H]+		0.24	True	C5H14N4		QYPPJABKJHAVHS-UHFFFAOYSA-N	NCCCCNC(N)=N		null	null	38.6	69.7	100	16.62	IDA-POS-240610-CM0024_18_R1	131.07024:1378 132.07359:269 133.07695:269	58.06396:72 72.08101:36 86.05769:107 131.06825:107	99.4	0	-25.2	0	-21.5	0	-26.7	0	-27.8	0	-29	0	-25.3	0	-23.8	0	-25.3	1089	-21.1	1251	-2.5	0	1.8	0	5.6	0	-1.5	1374
4739	16.653	482.24252	HMDB0010381, LysoPC(15:0/0:0)	[M+H]+		0.06	True	C23H48NO7P		RJZVWDTYEWCUAR-JOCHJYFZSA-N	[H][C@@](O)(COC(=O)CCCCCCCCCCCCCC)COP([O-])(=O)OCC[N+](C)(C)C		null	null	62.9	72.1	50	183.2	IDA-POS-240610-CM0024_01_R1	482.23068:1708 483.23403:431 484.23739:342	59.90516:74 71.07113:361 86.09455:3586 104.10435:15138 105.06101:36 166.05907:1275 186.42519:72 225.21359:215 243.22639:183 269.24161:145 462.86096:158 482.31183:22980	-7.4	0	-3.3	1708	9.8	0	6.2	0	4.1	0	0.5	0	5.3	0	1.2	0	0.2	3567	0	3386	-9	0	42.3	0	-29.3	0	30.2	0
441	0.973	147.11206	HMDB0000641, Glutamine	[M+H]+		0.44	True	C5H10N2O3		ZDXPYRJPNDTMRX-VKHMYHEASA-N	N[C@@H](CCC(N)=O)C(O)=O		null	null	83	81.6	83.3	111.19	IDA-POS-240610-QC_B1_08	147.11276:4233 148.11611:496 149.11947:209	56.04892:1576 65.03867:179 84.08072:7978 85.0838:143 95.05895:36 130.08498:1688	0.8	0	-29.6	0	-27.8	0	-24	0	-26.1	0	-27.1	0	-28.5	0	-27.6	0	-29.1	0	-31.2	0	0.1	0	3.6	0	2	0	0	0
119	14.167	105.06945	HMDB0000011, 3-Hydroxybutyric acid	[M+H]+	found in higher mz's MsMs_9204; found in higher mz's MsMs_4069; found in higher mz's MsMs_3614; found in higher mz's MsMs_3015; found in higher mz's MsMs_4903; adduct linked to 266_[M+Na]+; found in higher mz's MsMs_3356; found in higher mz's MsMs_3337; found in higher mz's MsMs_1298; found in higher mz's MsMs_3647	0.2	True	C4H8O3		WHBMMWSBFZVSSR-GSVOUGTGSA-N	C[C@@H](O)CC(O)=O		null	null	73.7	62	83.3	29.5	IDA-POS-240610-CM0024_18_R1	105.06924:4744 106.07259:1366 107.07595:1025	50.0165:72 51.02413:72 77.04077:179 79.05688:36 103.05614:36 105.07566:107	-0.3	0	-25.4	0	-21.1	0	-28.2	0	-23.4	0	-25.7	4820	-20.8	4364	-22.2	0	-27.6	4062	-24.8	0	0.2	0	2.6	4858	1.7	0	0.2	4743
430	4.665	146.06046	HMDB0001257, Spermidine	[M+H]+	found in higher mz's MsMs_834; similar chromatogram in higher mz_3702; found in higher mz's MsMs_3701; found in higher mz's MsMs_713; similar chromatogram in higher mz_4665; found in higher mz's MsMs_7100; found in higher mz's MsMs_4035	0.44	True	C7H19N3		ATHGHQPFGPMSJY-UHFFFAOYSA-N	NCCCCNCCCN		null	null	67.7	66.5	50	56.27	IDA-POS-240610-QC_B1_08	146.06003:2693 147.06338:342 148.06674:0	63.02472:24 86.09591:36 89.03892:107 117.05869:362	-10.9	0	-11.6	0	-37.1	0	-34	0	-33.3	0	-34.5	0	-31	0	-33.6	0	-36.2	0	-34.3	0	0.8	0	-2.2	0	8.3	0	-6	0
597	4.691	170.05804	HMDB0000479, Methylhistidine	[M+H]+	found in higher mz's MsMs_834; found in higher mz's MsMs_713	0.2	True	C7H11N3O2		JDHILDINMRGULE-LURJTMIESA-N	[H][C@](N)(CC1=CN=CN1C)C(O)=O		null	null	65.4	73.7	50	30.02	IDA-POS-240610-CM0024_23_B1_R1	170.05804:1851 171.06139:327 172.06475:0	73.06666:9 108.0856:18 114.04783:82 116.04999:99 140.04826:81 141.05775:90 170.06088:1802	12.3	0	-1.8	0	-16.6	0	-13.1	0	-20.6	0	-16.8	0	-21.8	0	-16.6	0	-22.8	0	-19	0	9	0	6.8	0	12.4	0	3.5	0
245	1.103	122.92403	HMDB0001406, Niacinamide	[M+H]+	ion correlated with 5023; ion correlated with 4690; ion correlated with 3723; ion correlated with 1231; ion correlated with 1394; found in higher mz's MsMs_7623; found in higher mz's MsMs_7245; found in higher mz's MsMs_6360; found in higher mz's MsMs_2548; found in higher mz's MsMs_732; found in higher mz's MsMs_1231; found in higher mz's MsMs_4690; found in higher mz's MsMs_6553; found in highe…	0.48	True	C6H6N2O		DFPAKSUCGFBDDF-UHFFFAOYSA-N	NC(=O)C1=CC=CN=C1		null	null	75	75	100	1482.97	IDA-POS-240610-CM0024_35_B1_R1	122.92392:9634 123.92727:133 124.93063:2526	122.92978:72 123.10881:36		0	-28.5	0	0	0	-30.9	0	-27.6	2366	-28.3	0	-27.4	0	-17.3	0	-37.2	0	-19	0	-0.3	0	-0.1	0	1.5	0	0.1	0
2663	2.669	348.07101	HMDB0000045, Adenosine monophosphate	[M+H]+		0.06	True	C10H14N5O7P		UDMBCSSLTHHNCD-KQYNXXCUSA-N	NC1=C2N=CN([C@@H]3O[C@H](COP(O)(O)=O)[C@@H](O)[C@H]3O)C2=NC=N1		null	null	84.6	85.3	100	336.38	IDA-POS-240610-CM0024_24_B1_R1	348.07095:11877 349.0743:1935 350.07766:462	57.03479:43 80.97486:43 92.02506:29 97.02934:438 115.03867:100 135.64471:150 136.06248:19771 136.99902:244 140.26756:7 156.06448:14 183.08673:7 195.00693:57 201.08997:21 235.09599:7 313.26669:7 348.07233:4420	-41.5	0	-40.2	0	-35.3	0	-39.8	0	-41.9	0	-36.6	0	-40.1	0	-44.7	0	-63.8	0	-31.2	0	-2.8	0	-14.5	0	-22.3	0	-2.7	0
262	1.251	126.02222	HMDB0000251, Taurine	[M+H]+	found in higher mz's MsMs_1187; found in higher mz's MsMs_1237	0.22	True	C2H7NO3S		XOAAWQZATWQOTB-UHFFFAOYSA-N	NCCS(O)(=O)=O		null	null	75	75	100	194.24	IDA-POS-240610-QC_B1_Tissue_Pooled	126.02171:10897 127.02506:1080 128.02842:1296	108.01082:635	-282.2	0	-30.1	0	-46.7	0	-49.9	0	-28.8	0	-42.2	0	-27.5	0	-25.1	0	-40.2	0	-38.7	0	0.2	0	1	0	-0.4	0	-7	0
343	1.348	133.03192	HMDB0000223, Oxalacetic acid	[M+H]+	found in higher mz's MsMs_460	0.38	True	C4H4O5		KHPXUQMNIQBQEV-UHFFFAOYSA-N	OC(=O)CC(=O)C(O)=O		null	null	74.4	77.2	50	111.24	IDA-POS-240610-CM0024_31_B1_R1	133.03156:4637 134.03491:4690 135.03827:586	58.99356:107 87.02636:398	-43	0	-33	0	-36.1	0	-27.8	0	-30.6	0	-34.3	0	-34.9	0	-33.6	0	-31	0	-30.9	0	0.7	0	0.5	0	-1.5	0	0.5	0
590	0.975	169.09457	HMDB0001431, Pyridoxamine	[M+H]+	adduct linked to 737_[M+Na]+	0.26	True	C8H12N2O2		NHZMQXZHNVQTQA-UHFFFAOYSA-N	CC1=C(O)C(CN)=C(CO)C=N1		null	null	82.8	87.3	100	27.27	IDA-POS-240610-CM0024_34_B1_R1	169.09462:2144 170.09797:511 171.10133:133	110.01294:36 152.06931:36 169.09698:394	18.8	0	-35	0	-28.6	0	-31.1	0	-31.4	0	-33.4	0	-33	0	-22	0	-32.5	0	-36.3	0	-1.5	0	-6.2	0	1.3	0	-0.1	0
594	1.241	170.03317	HMDB0000239, Pyridoxine	[M+H]+	found in higher mz's MsMs_1809; found in higher mz's MsMs_4696; found in higher mz's MsMs_4324; found in higher mz's MsMs_4216; found in higher mz's MsMs_2753; found in higher mz's MsMs_2678; found in higher mz's MsMs_6294; found in higher mz's MsMs_7443; found in higher mz's MsMs_4288	0.7	True	C8H11NO3		LXNHXLLTXMVWPM-UHFFFAOYSA-N	CC1=C(O)C(CO)=C(CO)C=N1		null	null	91.4	83	66.7	266.41	IDA-POS-240610-CM0024_20_R1	170.03352:1201 171.03687:0 172.04023:0	152.01883:72 152.04553:36 169.9875:107 170.03252:72 170.08295:36	69.1	0	-32.2	0	-36.1	0	-19.1	0	-33.9	0	-26.3	0	-11.4	0	1.3	0	5	0	4.8	0	1.8	1744	1.8	0	32.1	0	-3.1	1024
1250	2.325	261.0361	HMDB0001401, Glucose 6-phosphate	[M+H]+		0.14	True	C6H13O9P		NBSCHQHZLSJFNQ-GASJEMHNSA-N	OC1O[C@H](COP(O)(O)=O)[C@@H](O)[C@H](O)[C@H]1O		null	null	83.4	63.1	42.9	106.36	IDA-POS-240610-QC_B1_07	261.03738:7781 262.04073:482 263.04409:0	57.03256:107 81.03258:840 98.98324:2361 126.64256:73 127.03891:1138 225.01714:288	-21.8	0	-31.7	0	-39.9	0	-39.3	0	-38	0	-46.1	0	-29.4	0	-33	0	-51.1	0	-36.5	0	10.5	0	1.7	0	14	0	-89.5	0
114	1.115	104.10699	HMDB0000092, Dimethylglycine	[M+H]+	found in higher mz's MsMs_1467; found in higher mz's MsMs_1198	0.04	True	C4H9NO2		FFDGPVCHZBVARC-UHFFFAOYSA-N	CN(C)CC(O)=O		null	null	75	75	100	1050.49	IDA-POS-240610-CM0024_12_R1	104.1062:2541 105.10955:293 106.11291:176	58.0682:1929	2	0	-30.8	0	-29.7	0	-34.2	0	-29.5	0	-33.3	0	-33.7	0	-29.4	0	-34.4	0	-34.9	0	-2.9	0	1.3	0	-1	2541	-4.9	0
7070	2.938	613.15753	HMDB0003337, Oxidized glutathione	[M+H]+	adduct linked to 7284_[M+Na]+	0.06	True	C20H32N6O12S2		YPZRWBKMTBYPTK-BJDJZHNGSA-N	N[C@@H](CCC(=O)N[C@@H](CSSC[C@H](NC(=O)CC[C@H](N)C(O)=O)C(=O)NCC(O)=O)C(=O)NCC(O)=O)C(O)=O		null	null	98.2	84.4	50	317.7	IDA-POS-240610-CM0024_31_B1_R1	613.15863:9457 614.16198:2671 615.16534:1264	129.06464:48 130.04955:601 145.06065:322 149.03917:60 173.00996:25 198.50095:24 202.04292:36 209.0051:766 226.08153:24 231.04359:4326 233.06009:125 242.06136:36 247.02055:96 265.03116:478 288.06564:707 298.05304:239 320.03476:24 340.06537:131 355.07471:6144 364.0621:36 403.0806:12 409.08499:1274 484.11752:4575 493.09677:14 520.11694:84 538.12701:1177 578.11279:24 613.16028:9530	35.9	0	0.2	0	-2.5	0	-1.2	0	0.3	0	8	0	-3.4	0	-14.5	0	-5.8	0	-11.8	0	38.1	0	38.1	0	-34.2	0	-223	0
7074	2.113	613.15936	HMDB0003337, Oxidized glutathione	[M+H]+	found in higher mz's MsMs_9915; found in higher mz's MsMs_7488	0.04	True	C20H32N6O12S2		YPZRWBKMTBYPTK-BJDJZHNGSA-N	N[C@@H](CCC(=O)N[C@@H](CSSC[C@H](NC(=O)CC[C@H](N)C(O)=O)C(=O)NCC(O)=O)C(=O)NCC(O)=O)C(O)=O		null	null	97.6	85.9	46.2	614.29	IDA-POS-240610-CM0024_23_B1_R1	613.15839:32109 614.16174:9129 615.1651:5007	76.02262:72 127.05543:54 130.05006:2000 143.04578:197 147.07755:90 155.08183:430 162.02222:484 176.48825:75 197.03484:37 201.03397:72 207.02444:110 211.02081:1979 227.05318:18 231.04362:11087 233.06059:197 235.02126:3398 239.07356:90 252.04816:36 257.07648:858 263.0231:108 284.05933:37 288.06543:1812 290.08044:161 306.07492:340 322.05334:524 337.06528:233 353.96808:179 355.07413:18909 364.06079:7…	32.9	0	-40.8	0	-41	0	-36.7	0	-37.7	0	-37	0	-38.2	0	-37.9	0	-41	0	-35.3	0	1	0	0.8	0	40.7	0	5.6	0
2931	20.662	363.31107	HMDB0000063, Cortisol	[M+H]+	ion correlated with 3236; adduct linked to 3236_[M+NH4]+; found in higher mz's MsMs_3236; adduct linked to 3300_[M+Na]+	0.38	True	C21H30O5		JYGXADMDTFJGBT-VWUMJDOOSA-N	[H][C@@]12CC[C@](O)(C(=O)CO)[C@@]1(C)C[C@H](O)[C@@]1([H])[C@@]2([H])CCC2=CC(=O)CC[C@]12C		null	null	62.6	74.1	50	46.01	IDA-POS-240610-CM0024_29_B1_R1	363.30991:3220 364.31326:1095 365.31662:219	76.03775:36 177.11954:36 246.23463:36 363.31454:251	0.1	0	-33.8	0	-40.6	0	-37.3	0	-39.1	0	-31.8	0	-37.1	0	-34.8	0	-33.7	0	-35.6	0	0.8	0	-0.4	0	-0.1	0	-1.8	0
577	0.963	167.01221	HMDB0001991, 7-Methylxanthine	[M+H]+		0.2	True	C6H6N4O2		PFWLFWPASULGAN-UHFFFAOYSA-N	CN1C=NC2=C1C(=O)NC(=O)N2		null	null	75	72.9	50	82.49	IDA-POS-240610-CM0024_15_R1	167.01247:2505 168.01582:371 169.01918:123	56.96615:256 84.95921:13060	-1.3	0	-29.9	0	78.7	0	77.8	0	67.2	0	-31.2	0	-29.2	0	-34.2	0	72.1	0	-30.6	0	1.1	2476	3.1	2498	1.9	1420	0.9	2036
1796	15.481	300.28894	HMDB0000252, Sphingosine	[M+H]+		0.22	True	C18H37NO2		WWUZIQQURGPMPG-KRWOKUGFSA-N	CCCCCCCCCCCCC\C=C\[C@@H](O)[C@@H](N)CO		null	null	86.4	59.5	60	103.4	IDA-POS-240610-QC_B1_07	300.28818:2771 301.29153:1367 302.29489:342	67.05523:107 82.06576:72 211.21121:72 252.2688:287 282.28067:1854	-62.3	0	-22.9	0	-44.3	0	-39	0	-29.6	0	-34	0	-24.5	0	-31.7	0	-73.6	0	-30.5	0	0.7	0	-0.7	0	-0.8	0	-0.3	0
117	6.68	105.03323	HMDB0000011, 3-Hydroxybutyric acid	[M+H]+	found in higher mz's MsMs_662	0.08	True	C4H8O3		WHBMMWSBFZVSSR-GSVOUGTGSA-N	C[C@@H](O)CC(O)=O		null	null	86.2	70.5	50	27.92	IDA-POS-240610-CM0024_08_R1	105.02967:1692 106.03302:138 107.03638:74	65.03828:36 77.03727:1448 103.05333:54	-9	0	-33.6	0	-25.7	0	-18.8	0	-11	0	-37.1	0	-27.6	0	-28.3	1444	-28.8	1692	-29.4	1408	0.2	0	-0.9	0	-167.6	0	-0.5	0
1245	7.364	260.18518	HMDB0001254, Glucosamine 6-phosphate	[M+H]+		0.18	True	C6H14NO8P		XHMJOUIAFHJHBW-UKFBFLRUSA-N	N[C@H]1[C@@H](O)O[C@H](COP(O)(O)=O)[C@@H](O)[C@@H]1O		null	null	86.6	83.2	50	81.84	IDA-POS-240610-QC_05	260.18704:3660 261.19039:561 262.19375:109	84.77246:77 129.0806:24 148.0864:12 260.18741:2216	1	0	-23.1	0	-32.6	0	-24.8	0	-25.7	0	-35.2	0	-28.4	0	-32.1	0	-30.7	0	-32.2	0	0.8	0	-0.1	0	4.5	0	1.5	0
249	2.034	123.05467	HMDB0001406, Niacinamide	[M+H]+	found in higher mz's MsMs_3269	0.14	True	C6H6N2O		DFPAKSUCGFBDDF-UHFFFAOYSA-N	NC(=O)C1=CC=CN=C1		null	null	98.9	95.9	85.7	712.1	IDA-POS-240610-CM0024_20_R1	123.0549:10055 124.05825:898 125.06161:115	51.02296:451 53.03856:1687 68.05027:54 78.03403:3001 80.04948:7033 96.0447:528 123.05492:6363	182.8	0	-31.7	0	-31.6	0	-29.1	0	-23.7	0	-117.3	0	-28.1	0	-29.1	0	-30.7	0	-28.3	0	1.3	0	3.3	0	0.8	0	1.1	0
1173	1.319	250.07964	HMDB0060852, N,O-Didesmethylvenlafaxine	[M+H]+	found in higher mz's MsMs_4663; found in higher mz's MsMs_5225	0.86	True	C15H23NO2		MMSWXJSQCAEDLK-UHFFFAOYSA-N	CNCC(C1=CC=C(O)C=C1)C1(O)CCCCC1		null	null	40.4	75	100	222.78	IDA-POS-240610-CM0024_12_R1	250.08028:2215 251.08363:342 252.08699:68	133.61967:55 232.0881:37	55.9	0	-36.1	5595	-32.6	9258	-35	6194	-34.9	8670	-35.8	7484	-35.3	7989	-35.8	12526	-34.9	9026	-34.9	11601	-0.6	7346	1.9	7871	0.1	2215	4.1	9372
3226	15.919	380.25192	HMDB0000277, Sphingosine 1-phosphate	[M+H]+		0.06	True	C18H38NO5P		DUYSYHSSBDVJSM-KRWOKUGFSA-N	CCCCCCCCCCCCC\C=C\[C@@H](O)[C@@H](N)COP(O)(O)=O		null	null	74.1	74.3	83.3	452.57	IDA-POS-240610-CM0024_22_R1	380.25192:12619 381.25527:3650 382.25863:682	57.07115:107 79.05584:287 81.07017:395 93.07092:287 205.18694:73 247.24394:690 264.2695:16984 282.28098:215 362.24542:474	2.4	0	-24.6	0	-28.9	0	-25.9	0	-25.5	0	-24.6	0	-29	0	-26.1	0	-28	0	-29.3	0	7.2	0	3.9	0	4.6	0	4.8	0
331	1.84	132.10152	HMDB0000725, 4-Hydroxyproline	[M+H]+	found in higher mz's MsMs_3417; found in higher mz's MsMs_3186	0.12	True	C5H9NO3		PMMYEEVYMWASQN-DMTCNVIQSA-N	O[C@H]1CN[C@@H](C1)C(O)=O		null	null	87.1	54.6	50	207.77	IDA-POS-240610-CM0024_24_B1_R1	132.10156:65161 133.10491:4518 134.10827:552	55.02098:251 56.05145:635 67.05704:145 79.05634:107 86.10007:9445 89.803:73 132.08194:324	0.6	0	-32.2	0	-31.5	0	-32.8	0	-31.8	0	-31	0	-31.8	0	-32.9	0	-31.3	0	-30.2	0	0.9	0	0.5	0	0.4	0	-0.7	0
674	1.602	182.08099	HMDB0000158, L-Tyrosine	[M+H]+	found in higher mz's MsMs_2132	0.88	True	C9H11NO3		OUYCCCASQSFEME-QMMMGPOBSA-N	N[C@@H](CC1=CC=C(O)C=C1)C(O)=O		null	null	98.5	92.4	61.5	448.2	IDA-POS-240610-CM0024_32_B1_R1	182.08113:18871 183.08448:2617 184.08784:1286	63.02536:110 67.05548:179 91.05538:14345 93.06463:107 95.05047:4819 103.05535:251 107.05082:1829 119.04956:7671 121.06509:215 123.04489:7440 133.05768:39 136.07669:12788 147.04442:2319	-36.9	0	-33	11657	-34	16201	-33.7	12983	-35.2	9828	-34.7	15419	-33.8	8609	-33.4	8898	-35.3	6322	-32.7	5381	1.4	7608	-0.7	4659	1.6	0	1.1	2918
444	1.266	148.06023	HMDB0000148, Glutamic acid	[M+H]+	found in higher mz's MsMs_4946; found in higher mz's MsMs_1375; found in higher mz's MsMs_6294	0.3	True	C5H9NO4		WHUUTDBJXJRKMK-VKHMYHEASA-N	N[C@@H](CCC(O)=O)C(O)=O		null	null	92.8	75.7	83.3	502.71	IDA-POS-240610-QC_B1_Tissue_Pooled	148.05984:16171 149.06319:689 150.06655:517	55.88146:91 57.03188:161 70.02821:36 74.02385:125 84.04411:19941 85.0461:534 86.03479:36 101.74771:77 130.04994:2228 148.06007:1189	0	0	-29.7	0	-55.8	0	-31.1	0	-13.6	0	-15.9	0	-35.2	0	-22.2	0	-29.4	0	-36	0	0.1	0	-0.8	0	-1.1	0	4.6	0
112	1.401	104.10668	HMDB0000092, Dimethylglycine	[M+H]+		0.2	True	C4H9NO2		FFDGPVCHZBVARC-UHFFFAOYSA-N	CN(C)CC(O)=O		null	null	76.6	84.2	100	133.53	IDA-POS-240610-CM0024_24_B1_R1	104.10611:14367 105.10946:1595 106.11282:0	58.06639:10047 59.07349:1118 61.01106:937 104.10803:6273	5	0	-27.8	0	-26.7	0	-31.2	0	-26.6	0	-30.3	0	-30.8	0	-26.4	0	-31.4	0	-31.9	0	-0.8	0	-0.4	0	0.4	0	-1.9	0
306	2.129	130.04961	HMDB0000267, Pyroglutamic acid	[M+H]+		0.14	True	C5H7NO3		ODHCTXKNWHHXJC-VKHMYHEASA-N	OC(=O)[C@@H]1CCC(=O)N1		null	null	88	88	100	70.85	IDA-POS-240610-QC_B1_06	130.04961:19590 131.05296:1215 132.05632:0	56.05202:3097 84.04861:7552	119.2	0	-31.7	0	-31.2	0	-30	0	-29.9	0	-30.6	0	-29.6	0	-28.6	0	-30.4	0	-28.7	0	0.9	0	-0.4	0	-1	0	0.7	0
302	2.058	130.04916	HMDB0000267, Pyroglutamic acid	[M+H]+		0.2	True	C5H7NO3		ODHCTXKNWHHXJC-VKHMYHEASA-N	OC(=O)[C@@H]1CCC(=O)N1		null	null	82.8	86.2	100	84.6	IDA-POS-240610-QC_05	130.04932:3770 131.05267:233 132.05603:109	56.05003:438 77.03365:72 84.04404:1886 84.07921:40 129.74187:36 130.05078:430 130.0976:36	122.7	0	-28.3	0	-27.7	0	-26.5	0	-26.5	0	-27.2	0	-26.1	0	-25.1	0	-26.9	0	-25.2	0	1.3	3915	0.7	3094	-0.4	0	0.9	3331
427	4.735	146.0593	HMDB0001257, Spermidine	[M+H]+	ion correlated with 514; found in higher mz's MsMs_3701; found in higher mz's MsMs_833; found in higher mz's MsMs_715; found in higher mz's MsMs_4038	0.14	True	C7H19N3		ATHGHQPFGPMSJY-UHFFFAOYSA-N	NCCCCNCCCN		null	null	69.2	66.5	50	73.17	IDA-POS-240610-CM0024_18_R1	146.06058:2402 147.06393:492 148.06729:0	90.04763:97 117.05853:275	-10.3	0	-3.6	0	-29.1	0	-26	0	-25.3	0	-26.6	0	-23	0	-25.6	0	-28.2	0	-26.3	0	-0.2	0	0.5	0	16.2	0	-0.6	0
2142	15.221	318.29825	HMDB0004610, Phytosphingosine	[M+H]+		0.16	True	C18H39NO3		AERBNCYCJBRYDG-KSZLIROESA-N	CCCCCCCCCCCCCC[C@@H](O)[C@@H](O)[C@@H](N)CO		null	null	91.3	71.5	50	434.4	IDA-POS-240610-CM0024_08_R1	318.28595:8267 319.2893:1927 320.29266:548	74.05874:287 88.07394:1079 269.43317:149 282.27069:54 318.2937:7852	10.3	0	-30.1	0	-32.4	0	-30.7	0	-30.7	0	-31	0	-31	0	-30.2	1431	-34	8267	-30.2	2039	1.2	1497	0.9	0	0.6	3978	-0.8	3119
332	1.672	132.10153	HMDB0000725, 4-Hydroxyproline	[M+H]+	found in higher mz's MsMs_1287; found in higher mz's MsMs_3419; found in higher mz's MsMs_3879; found in higher mz's MsMs_3184	0.44	True	C5H9NO3		PMMYEEVYMWASQN-DMTCNVIQSA-N	O[C@H]1CN[C@@H](C1)C(O)=O		null	null	84.5	74.2	66.7	126.32	IDA-POS-240610-CM0024_13_R1	132.10164:11853 133.10499:1073 134.10835:231	79.05357:72 86.09787:4319 132.07787:611	0.5	0	-32.3	13953	-31.6	8982	-32.9	15272	-31.9	14332	-31.1	0	-31.9	0	-33	14158	-31.4	0	-30.3	13083	0.8	11648	0.4	15589	0.1	0	-0.8	11853
250	1.897	123.05471	HMDB0001406, Niacinamide	[M+H]+		0.36	True	C6H6N2O		DFPAKSUCGFBDDF-UHFFFAOYSA-N	NC(=O)C1=CC=CN=C1		null	null	97	95.1	85.7	399.58	IDA-POS-240610-CM0024_16_R1	123.05477:11167 124.05812:1125 125.06148:150	51.02376:744 53.03941:2595 65.04236:12 78.0352:4136 79.04154:362 80.05089:9979 82.45516:12 96.04616:485 108.07167:12 123.05674:8339	182.5	0	-32	0	-31.9	0	-29.4	0	-24.1	0	-117.6	0	-28.4	0	-29.4	0	-31	0	-28.6	0	1	0	3	0	0.5	0	0.8	4677
304	2.219	130.04947	HMDB0000267, Pyroglutamic acid	[M+H]+	found in higher mz's MsMs_1235	0.38	True	C5H7NO3		ODHCTXKNWHHXJC-VKHMYHEASA-N	OC(=O)[C@@H]1CCC(=O)N1		null	null	88	88	100	249.55	IDA-POS-240610-QC_B1_08	130.04996:37621 131.05331:2475 132.05667:637	53.00291:107 56.04967:6463 66.03207:143 69.03303:36 84.04487:19554 94.98671:146	120.3	0	-29.3	0	-30.1	0	-28.9	0	-28.9	0	-29.5	0	-28.5	0	-27.5	0	-29.3	0	-27.6	0	0.8	0	-0.2	0	0.1	0	-0.7	0
260	1.358	126.02138	HMDB0000251, Taurine	[M+H]+		0.1	True	C2H7NO3S		XOAAWQZATWQOTB-UHFFFAOYSA-N	NCCS(O)(=O)=O		null	null	75	75	100	49.96	IDA-POS-240610-QC_B1_08	126.02211:5732 127.02546:575 128.02882:383	108.01106:322	-275.5	0	-23.4	0	-40	0	-43.2	0	-22.2	0	-35.6	0	-20.9	0	-18.4	0	-33.5	0	-32	0	5.6	0	-0.3	0	0.8	0	-0.3	0
37	1.156	90.97604	HMDB0000700, Hydroxypropionic acid	[M+H]+	found in higher mz's MsMs_7279; found in higher mz's MsMs_6601; found in higher mz's MsMs_4029; found in higher mz's MsMs_504; found in higher mz's MsMs_1585; found in higher mz's MsMs_1692; found in higher mz's MsMs_942; found in higher mz's MsMs_1691	0.38	True	C3H6O3		ALRHLSYJTWAHJZ-UHFFFAOYSA-N	OCCC(O)=O		null	null	75	75	100	343.68	IDA-POS-240610-CM0024_07_R1	90.9741:4758 91.97745:224 92.98081:0	63.02184:36	0.4	0	-21	0	-23.1	2088	-7.9	0	-20.5	0	-24.1	0	-23.6	3185	-23.3	4758	-22.7	0	-25	0	0.4	6222	0.5	6667	-0.4	0	0.1	7346
2880	23.263	361.23853	HMDB0002802, Cortisone	[M+H]+	adduct linked to 3190_[M+NH4]+	0.2	True	C21H28O5		MFYSYFVPBJMHGN-ZPOLXVRWSA-N	[H][C@@]12CC[C@](O)(C(=O)CO)[C@@]1(C)CC(=O)[C@@]1([H])[C@@]2([H])CCC2=CC(=O)CC[C@]12C		null	null	67	75	100	34.64	IDA-POS-240610-QC_B1_06	361.2403:1829 362.24365:512 363.24701:627	129.0209:36 361.25241:107	-38.8	0	-31.7	0	-33.6	0	-31.8	0	-34.1	0	-32.4	0	-32	0	-31.8	0	-30.2	0	-31.1	0	7.1	0	1.7	0	0.1	0	-1	0
806	1.23	203.15138	HMDB0000122, D-Glucose	[M+Na]+	similar chromatogram in higher mz_5446; similar chromatogram in higher mz_6155	0.38	True	C6H12O6		WQZGKKKJIJFFOK-VFUOTHLCSA-N	OC[C@H]1O[C@@H](O)[C@H](O)[C@@H](O)[C@@H]1O		null	null	71.9	75	100	119.21	IDA-POS-240610-QC_B1_09	203.14975:10467 204.1531:1359 205.15646:136	68.04895:143 84.08131:72 113.07045:72 141.06851:107 203.15224:4401	-60.3	0	-36.2	0	-36.9	0	-40.2	0	-37.4	0	-32.2	0	-37.2	0	-36.5	1122	-37.9	0	-39.2	0	-1.5	0	0.3	0	-59.3	0	-2.4	0
480	1.793	153.06549	HMDB0004194, N1-Methyl-4-pyridone-3-carboxamide	[M+H]+		0.06	True	C7H8N2O2		KTLRWTOPTKGYQY-UHFFFAOYSA-N	CN1C=CC(=O)C(=C1)C(N)=O		null	null	93.2	75	42.9	35.5	IDA-POS-240610-CM0024_22_R1	153.0658:1782 154.06915:0 155.07251:196	68.04764:36 80.04844:161 108.04437:269 136.03818:3335	149.3	0	-44.1	0	-35.4	0	-29	0	-28.5	0	-29.7	0	-32.1	0	-28.5	0	-33.9	0	-30.1	0	0.8	0	1	0	0.2	0	0	0
328	1.618	132.1012	HMDB0000064, Creatine	[M+H]+	similar chromatogram in higher mz_646	0.32	True	C4H9N3O2		CVSVTCORWBXHQV-UHFFFAOYSA-N	CN(CC(O)=O)C(N)=N		null	null	43.5	74.2	100	68.33	IDA-POS-240610-QC_03	132.10133:13358 133.10468:1091 134.10804:168	55.01763:72 56.04955:780 68.05169:107 73.06707:54 85.8344:72 89.86349:36 97.06144:18 132.07718:692	0.6	2274	-29.8	0	-29.1	0	-30.4	0	-29.4	0	-28.6	13371	-29.4	10141	-30.5	0	-28.9	10715	-27.8	9754	2.8	10035	2.6	12860	2.4	3085	0.7	0
488	1.677	154.08391	HMDB0001476, 3-Hydroxyanthranilic acid	[M+H]+		0.12	True	C7H7NO3		WJXSWCUQABXPFS-UHFFFAOYSA-N	NC1=C(O)C=CC=C1C(O)=O		null	null	72.1	82.7	50	81.78	IDA-POS-240610-CM0024_21_R1	154.08391:2469 155.08726:252 156.09062:168	92.04876:107 93.05381:36 136.03664:322 137.03752:36 154.05396:36 154.07674:72	-0.2	0	-37.4	0	-32.2	0	-30	0	-32.7	0	-36	0	-33	0	-32.4	0	-33.7	0	-32.1	0	-160.9	0	0.6	0	87.2	0	-0.4	0
2919	16.06	363.15237	HMDB0000063, Cortisol	[M+H]+		0.16	True	C21H30O5		JYGXADMDTFJGBT-VWUMJDOOSA-N	[H][C@@]12CC[C@](O)(C(=O)CO)[C@@]1(C)C[C@H](O)[C@@]1([H])[C@@]2([H])CCC2=CC(=O)CC[C@]12C		null	null	61.7	74.1	50	44.07	IDA-POS-240610-CM0024_08_R1	363.14026:1241 364.14361:251 365.14697:126	159.03818:36 227.10117:215 319.16928:73 363.14362:992	-53.8	0	-23.2	1476	-24.4	1275	-21.5	0	-13.3	0	-15	0	-27.1	0	-15.5	0	-24.7	1241	-21.7	0	1.9	0	6.7	0	-2	0	2.3	0
1335	2.318	268.10403	HMDB0000050, Adenosine	[M+H]+	found in higher mz's MsMs_1337	0.12	True	C10H13N5O4		OIRDTQYFTABQOQ-KQYNXXCUSA-N	NC1=C2N=CN([C@@H]3O[C@H](CO)[C@@H](O)[C@H]3O)C2=NC=N1		null	null	85.5	85.5	100	533.42	IDA-POS-240610-CM0024_35_B1_R1	268.10431:11925 269.10766:1692 270.11102:389	109.04957:72 115.03931:217 136.06142:44147 148.06493:72 208.02203:36 268.10388:5110	-28.3	0	-39.1	0	-39	0	-31.9	0	-37.9	0	-33.6	0	-36.4	0	-35.2	0	-36.6	0	-35.2	0	8.4	0	1	0	4.1	0	-0.7	0
864	3.264	209.09241	HMDB0000684, Kynurenine	[M+H]+		0.06	True	C10H12N2O3		YGPSJZOEDVAXAB-QMMMGPOBSA-N	N[C@@H](CC(=O)C1=CC=CC=C1N)C(O)=O		null	null	95.3	39.8	47.1	21.3	IDA-POS-240610-CM0024_23_B1_R1	209.09241:2169 210.09576:288 211.09912:0	74.02128:215 77.03822:179 94.06389:620 104.04864:143 118.06444:580 128.04939:215 132.04362:466 174.05281:394	23.6	0	-32.8	0	-32.1	0	-31.5	0	-32.4	0	-35.4	0	-33	0	-31.8	0	-32.4	0	-38.4	0	2.9	0	-0.2	0	-3.9	0	0.4	0
1336	2.523	268.10406	HMDB0000050, Adenosine	[M+H]+		0.12	True	C10H13N5O4		OIRDTQYFTABQOQ-KQYNXXCUSA-N	NC1=C2N=CN([C@@H]3O[C@H](CO)[C@@H](O)[C@H]3O)C2=NC=N1		null	null	87.8	87.8	100	1828.62	IDA-POS-240610-CM0024_36_B1_R1	268.10425:60488 269.1076:8771 270.11096:1332	55.01812:885 57.03401:1064 59.04964:148 69.03371:580 73.0287:564 82.03934:54 83.06104:14 87.04421:125 92.02453:255 103.0394:116 111.03805:4 119.0358:5924 129.52081:4 133.04984:514 135.64391:1106 136.06197:117738 137.04387:85 137.77988:27 138.30417:18 139.12389:18 140.99043:13 141.50101:9 144.01244:13 178.07285:157 202.07263:49 222.03792:9 232.07948:18 250.09348:45 268.10422:10599	-28.4	0	-48	0	-33.1	0	-31.7	0	-41.3	0	-31.3	0	41.7	0	-35.3	0	-36.7	0	-36.1	0	8.3	0	0.9	0	2.6	0	-0.8	0
323	1.516	132.07661	HMDB0000064, Creatine	[M+H]+		0.06	True	C4H9N3O2		CVSVTCORWBXHQV-UHFFFAOYSA-N	CN(CC(O)=O)C(N)=N		null	null	82.7	58.7	75	41.44	IDA-POS-240610-QC_03	132.07626:8511 133.07961:433 134.08297:200	69.04273:72 72.05686:143 87.08004:113 131.67468:148	186.8	0	155.8	0	155.2	0	154.6	0	155.7	0	155.5	0	154.9	0	155.1	0	154.1	0	155	0	0.1	0	-0.6	0	0.6	0	0.1	0
439	1.242	147.07623	HMDB0000641, Glutamine	[M+H]+	found in higher mz's MsMs_3490	0.6	True	C5H10N2O3		ZDXPYRJPNDTMRX-VKHMYHEASA-N	N[C@@H](CCC(N)=O)C(O)=O		null	null	87.9	80.9	66.7	68.07	IDA-POS-240610-CM0024_19_R1	147.07596:2151 148.07931:0 149.08267:0	84.04409:2701 130.04977:1406	-62.9	0	-28.7	0	-33.3	0	-30	0	-29.5	0	-23.9	0	-26.3	1206	-34.8	0	-30.8	0	-29	1401	-0.1	0	0.3	1663	-0.5	0	-0.7	1241
1253	1.669	261.03775	HMDB0001401, Glucose 6-phosphate	[M+H]+	ion correlated with 1762; ion correlated with 1517; ion correlated with 1092; adduct linked to 1517_[M+Na]+	0.06	True	C6H13O9P		NBSCHQHZLSJFNQ-GASJEMHNSA-N	OC1O[C@H](COP(O)(O)=O)[C@@H](O)[C@H](O)[C@H]1O		null	null	56	69.9	50	55.09	IDA-POS-240610-CM0024_33_B1_R1	261.03653:3578 262.03988:394 263.04324:395	81.03313:473 97.03387:74 98.98316:1220 163.05724:143 215.14554:72 243.02475:288	79.3	0	-5.8	0	-8.4	0	-0.1	0	-11.2	0	-7.3	0	-0.5	0	-14.7	0	5.5	0	5.2	0	51.4	0	30.4	0	55	0	-91.8	0
636	1.188	175.11903	HMDB0000517, L-Arginine	[M+H]+	found in higher mz's MsMs_2679; found in higher mz's MsMs_2479; found in higher mz's MsMs_2209; found in higher mz's MsMs_4828	0.66	True	C6H14N4O2		ODKSFYDXXFIFQN-BYPYZUCNSA-N	N[C@@H](CCCNC(N)=N)C(O)=O		null	null	85.7	65.8	42.9	86.45	IDA-POS-240610-CM0024_32_B1_R1	175.11955:12173 176.1229:1343 177.12626:79	70.06516:6419 85.06732:36 112.08761:107 130.09756:799	-12.7	0	-34.3	0	-28.1	0	-34.5	0	-33.8	0	-88.3	0	-36.6	0	-33.2	0	-32	0	-35.7	0	0.8	2069	-0.1	0	-0.7	0	-0.8	2790
588	1.201	169.05849	HMDB0001431, Pyridoxamine	[M+H]+	found in higher mz's MsMs_2679; found in higher mz's MsMs_1412	0.36	True	C8H12N2O2		NHZMQXZHNVQTQA-UHFFFAOYSA-N	CC1=C(O)C(CN)=C(CO)C=N1		null	null	80.4	79.1	66.7	54.35	IDA-POS-240610-CM0024_27_B1_R1	169.058:3961 170.06135:252 171.06471:0	134.06483:107 151.04968:537 152.03284:215 152.07201:143 169.06303:179 169.09187:36	13.7	0	-29.4	0	-28.8	0	-28.8	0	-28.7	0	-31.1	0	-32.1	0	-25.7	0	-32	0	-29.3	0	0	0	-1	2790	0.5	1510	0.8	0
5120	22.592	496.41534	HMDB0010382, LysoPC(16:0/0:0)	[M+H]+		0.02	True	C24H50NO7P		ASWBNKHCZGQVJV-HSZRJFAPSA-N	CCCCCCCCCCCCCCCC(=O)OC[C@@H](O)COP([O-])(=O)OCC[N+](C)(C)C		null	null	65.2	79.6	60	208.46	IDA-POS-240610-CM0024_16_R1	496.41534:2559 497.41869:801 498.42205:437	86.0942:143 104.10616:584 177.11444:402 283.17606:1350 496.34088:1945	6.1	0	-30	0	-29	0	-27.9	0	-28.5	0	-28.9	0	-29.7	0	-27.8	0	-28.2	0	-29.8	0	10.6	0	7.9	0	6.5	0	-0.5	0
5395	18.83	510.28238	HMDB0012108, LysoPC(17:0/0:0)	[M+H]+		0.22	True	C25H52NO7P		SRRQPVVYXBTRQK-XMMPIXPASA-N	CCCCCCCCCCCCCCCCC(=O)OC[C@@H](O)COP([O-])(=O)OCC[N+](C)(C)C		null	null	78.9	77.5	70	94.37	IDA-POS-240610-CM0024_05_R1	510.27777:1555 511.28112:0 512.28448:1184	57.06894:242 60.07998:1262 62.43476:9 67.05218:54 81.06821:116 86.09507:3765 95.08365:116 100.11064:36 104.10489:18285 104.73794:27 105.10795:72 106.11172:27 109.09985:90 113.12979:27 123.11423:37 151.14493:18 155.00722:36 166.05872:1304 181.19891:9 184.0686:44854 184.89612:63 185.78291:18 190.81078:9 199.03011:161 240.0918:152 327.27994:2254 329.79892:9 492.33041:9038 506.00049:9 508.73987:549 5…	-2.2	0	-12.8	2356	-17	0	-7.9	0	-7.7	0	-8.1	1555	-16.1	1570	-14	2431	-20.5	3119	-18.2	2999	20.1	0	2.3	0	1.9	0	1.3	0
4756	16.503	482.31964	HMDB0010381, LysoPC(15:0/0:0)	[M+H]+	adduct linked to 5271_[M+Na]+	0.44	True	C23H48NO7P		RJZVWDTYEWCUAR-JOCHJYFZSA-N	[H][C@@](O)(COC(=O)CCCCCCCCCCCCCC)COP([O-])(=O)OCC[N+](C)(C)C		null	null	90.2	86.6	66.7	564.96	IDA-POS-240610-CM0024_32_B1_R1	482.323:2840 483.32635:762 484.32971:216	71.07234:22 86.09618:184 98.98339:13 104.10677:1029 157.12476:9 184.07343:2682 222.14697:13 225.217:9 283.17932:18 464.31268:370 482.32465:3338	7	0	-32.2	0	-32.8	0	-29.6	0	-31.9	0	-30.5	0	-32.7	0	-31.1	0	-32.8	0	-35.3	0	8.3	0	2.7	0	5.6	0	4.1	0
1254	1.476	261.03778	HMDB0001401, Glucose 6-phosphate	[M+H]+	ion correlated with 1514; ion correlated with 1759; ion correlated with 6500; ion correlated with 6230; ion correlated with 3445; ion correlated with 1085	0.06	True	C6H13O9P		NBSCHQHZLSJFNQ-GASJEMHNSA-N	OC1O[C@H](COP(O)(O)=O)[C@@H](O)[C@H](O)[C@H]1O		null	null	64.1	80.2	75	160.58	IDA-POS-240610-QC_B1_06	261.03778:4614 262.04113:518 263.04449:259	69.03271:215 80.9724:179 97.02614:107 98.983:1301 207.01193:72 225.01488:179	79.2	0	-5.9	0	-8.5	0	-0.2	0	-1.9	0	-7.4	0	-0.6	0	-14.8	0	5.4	0	5.1	0	51.2	0	30.3	0	27.8	0	-91.9	0
445	1.366	148.0603	HMDB0000148, Glutamic acid	[M+H]+	found in higher mz's MsMs_4262	0.38	True	C5H9NO4		WHUUTDBJXJRKMK-VKHMYHEASA-N	N[C@@H](CCC(O)=O)C(O)=O		null	null	88	88	100	488.69	IDA-POS-240610-CM0024_29_B1_R1	148.06004:24394 149.06339:1342 150.06675:12802	53.00244:107 55.88194:63 56.05014:8087 56.38719:18 57.03425:161 58.06404:13 60.04495:9 68.05052:31 71.01349:72 79.05812:9 84.04503:25470 84.52929:27 85.02891:708 86.59873:18 88.03955:103 92.05757:18 102.05555:3235 103.05614:13 107.05118:9 120.05459:22 130.05026:3638 131.0443:94 147.60683:27 148.06071:1696	89.2	0	-30.1	0	-56.3	0	-31.6	0	-14.1	0	-16.4	0	-35.6	0	-22.7	0	-29.9	0	-36.5	0	-0.3	0	-0.3	0	-1.6	0	4.1	0
5421	20.932	510.38925	HMDB0012108, LysoPC(17:0/0:0)	[M+H]+		0.16	True	C25H52NO7P		SRRQPVVYXBTRQK-XMMPIXPASA-N	CCCCCCCCCCCCCCCCC(=O)OC[C@@H](O)COP([O-])(=O)OCC[N+](C)(C)C		null	null	74.4	71.3	50	192.75	IDA-POS-240610-QC_05	510.38693:3289 511.39028:771 512.39364:429	86.09544:215 510.38931:4686	10.9	0	-36.1	2112	-34.6	0	-33.2	0	-36.4	2667	-37.7	0	-37.3	0	-34	2718	-33.3	3091	-36.1	0	1	0	0.8	0	0.3	0	0.2	0
600	7.007	170.11745	HMDB0000239, Pyridoxine	[M+H]+		0.14	True	C8H11NO3		LXNHXLLTXMVWPM-UHFFFAOYSA-N	CC1=C(O)C(CO)=C(CO)C=N1		null	null	46.6	83	66.7	30.59	IDA-POS-240610-CM0024_01_R1	170.11238:1556 171.11573:342 172.11909:0	55.05189:36 67.05139:36 79.05372:72 86.05889:36 107.08419:36 152.1041:36 170.09474:72	5.7	0	-24.3	1556	-24.9	0	-42.4	0	-45.5	0	-18.3	1215	-34.9	0	-31.9	0	-31.6	0	-36.7	0	2.9	0	0.9	0	-3.1	0	0.1	0
5416	17.211	510.35376	HMDB0012108, LysoPC(17:0/0:0)	[M+H]+		0.06	True	C25H52NO7P		SRRQPVVYXBTRQK-XMMPIXPASA-N	CCCCCCCCCCCCCCCCC(=O)OC[C@@H](O)COP([O-])(=O)OCC[N+](C)(C)C		null	null	52.5	71.3	50	262.8	IDA-POS-240610-CM0024_12_R1	510.35376:9170 511.35711:2732 512.36047:1025	56.04619:18 83.08529:54 86.09623:682 125.00035:705 141.138:36 184.07471:7804 186.07982:179 313.27429:36 433.27335:125 510.35776:7618	81.2	0	31.5	0	6.2	0	-45.2	0	-52.9	0	43.3	0	-47.6	0	32.7	0	41.7	0	14.2	0	-0.5	0	-8.2	0	0.6	9170	-0.2	0
457	1.174	150.01273	HMDB0000696, Methionine	[M+H]+	found in higher mz's MsMs_7206; found in higher mz's MsMs_734; found in higher mz's MsMs_1556	0.1	True	C5H11NO2S		FFEARJCKVFRZRR-BYPYZUCNSA-N	CSCC[C@H](N)C(O)=O		null	null	62	72	50	18.77	IDA-POS-240610-CM0024_11_R1	150.01273:1684 151.01608:255 152.01944:892	62.9816:36 150.01236:72	87.9	0	-165.2	0	-32.7	0	-20.1	0	-20.8	0	-27.5	0	-28.2	0	-16.7	0	-27.4	0	-27.5	0	3.3	0	0.1	1684	-1	0	-0.5	0
440	1.193	147.07626	HMDB0000641, Glutamine	[M+H]+	found in higher mz's MsMs_7599; found in higher mz's MsMs_7163; found in higher mz's MsMs_3489	0.06	True	C5H10N2O3		ZDXPYRJPNDTMRX-VKHMYHEASA-N	N[C@@H](CCC(N)=O)C(O)=O		null	null	88	88	100	170.96	IDA-POS-240610-CM0024_36_B1_R1	147.07603:11448 148.07938:0 149.08274:1744	56.05079:5095 60.0465:143 84.04532:19873 85.35159:36 95.01366:182 129.65384:191	-63.1	0	-33.1	0	-33.1	0	-30.2	0	-31.4	0	-24.1	0	-26.5	0	-35.1	0	-31	0	-29.2	0	-0.3	0	0.1	0	-0.7	1676	-0.9	0
987	4.711	227.07832	HMDB0000033, Carnosine	[M+H]+	found in higher mz's MsMs_4035	0.2	True	C9H14N4O3		CQOVPNPJLQNMDC-ZETCQYMHSA-N	NCCC(=O)N[C@@H](CC1=CN=CN1)C(O)=O		null	null	57.3	71.5	50	158.25	IDA-POS-240610-CM0024_29_B1_R1	227.07928:5928 228.08263:932 229.08599:233	69.06955:54 115.05561:125 153.10368:54 182.05811:143 227.082:748	51.2	0	-36	0	-28.9	0	-28.6	0	-28.7	0	-30.5	0	-31.2	0	-28.3	0	-29.3	0	-30.5	0	2.5	0	2.4	0	2.6	0	-0.6	0
1246	7.444	260.18613	HMDB0001254, Glucosamine 6-phosphate	[M+H]+		0.14	True	C6H14NO8P		XHMJOUIAFHJHBW-UKFBFLRUSA-N	N[C@H]1[C@@H](O)O[C@H](COP(O)(O)=O)[C@@H](O)[C@@H]1O		null	null	61.5	83.2	50	123.57	IDA-POS-240610-CM0024_20_R1	260.18649:3515 261.18984:441 262.1932:76	58.06471:18 85.02876:2705 93.06956:4 117.09135:18 199.132:9 242.20818:13 260.18573:2055	-7	0	-26.7	0	-36.2	0	-28.5	0	-29.4	0	-38.8	0	-32	0	-35.7	0	-34.4	0	-35.8	0	-0.1	0	0	0	0.8	0	-0.3	0
5816	16.947	524.27698	HMDB0010384, LysoPC(18:0/0:0)	[M+H]+	adduct linked to 5235_[M+H]+	0.34	True	C26H54NO7P		IHNKQIMGVNPMTC-RUZDIDTESA-N	CCCCCCCCCCCCCCCCCC(=O)OC[C@@H](O)COP([O-])(=O)OCC[N+](C)(C)C		null	null	68.2	71.2	50	39.83	IDA-POS-240610-CM0024_23_B1_R1	524.27063:2028 525.27398:770 526.27734:1283	100.11033:18 131.08543:18 145.99953:90 269.2287:36 383.26236:143 479.72775:37 524.27911:1826	40.9	0	-2.8	0	-0.9	0	-5.7	0	-35.9	0	0.7	0	-5.4	0	29.2	0	3.9	0	24.9	0	-3.1	0	-1.1	0	0.1	0	-0.8	0
1502	4.14	282.12061	HMDB0060957, 8-hydroxymirtazapine	[M+H]+	similar chromatogram in higher mz_7232	0.2	True	C17H19N3O		DAWYIZBOUQIVNX-UHFFFAOYSA-N	CN1CCN2C(C1)C1=CC=CC=C1CC1=CC(O)=CN=C21		null	null	64.9	74.7	50	32.49	IDA-POS-240610-CM0024_26_B1_R1	282.11972:1352 283.12307:270 284.12643:90	133.04913:36 136.06279:144 282.12222:555	65.1	0	25.1	0	-61.7	0	84.7	0	-61.4	0	-37.6	0	-34.5	0	74.5	0	-40.8	0	-37.6	0	-3.7	0	-2.3	0	-51.6	0	-3.2	0
360	2.211	136.03911	HMDB0000034, Adenine	[M+H]+	found in higher mz's MsMs_1337	0.04	True	C5H5N5		GFFGJBXGBJISGV-UHFFFAOYSA-N	NC1=C2NC=NC2=NC=N1		null	null	81.1	70.7	66.7	19.92	IDA-POS-240610-CM0024_27_B1_R1	136.03911:2136 137.04246:3496 138.04582:420	65.01467:143 78.03837:36 119.03632:1027	-124.7	0	-177.6	0	-36	0	-30.4	0	27.3	0	-29.8	0	-35.4	0	131	0	129.8	0	134.9	0	1.7	0	0.5	0	-0.6	0	159.2	0
116	6.82	105.033	HMDB0000011, 3-Hydroxybutyric acid	[M+H]+	ion correlated with 664	0.02	True	C4H8O3		WHBMMWSBFZVSSR-GSVOUGTGSA-N	C[C@@H](O)CC(O)=O		null	null	48.2	78.9	50	7.18	IDA-POS-240610-CM0024_14_R1	105.033:1269 106.03635:129 107.03971:48	63.02251:73 103.0573:54	171.2	0	-31.4	0	-23.5	0	-16.6	0	-8.8	0	-34.9	0	-25.4	0	-26.1	0	-26.6	0	-27.2	0	2.3	0	0.9	0	-165.4	0	-0.8	0
1315	14.153	267.12186	HMDB0001294, 2,3-Diphosphoglyceric acid	[M+H]+	found in higher mz's MsMs_3614; found in higher mz's MsMs_4069; found in higher mz's MsMs_3599; found in higher mz's MsMs_9204; found in higher mz's MsMs_3825; found in higher mz's MsMs_9517	0.54	True	C3H8O10P2		XOHUEYCVLUUEJJ-UWTATZPHSA-N	OC(=O)[C@@H](COP(O)(O)=O)OP(O)(O)=O		null	null	88	64	50	143.74	IDA-POS-240610-CM0024_05_R1	267.11298:6717 268.11633:683 269.11969:342	69.03238:72	2.5	0	-29.1	7058	-30.5	5313	-30.6	6035	-30.7	5540	-33.6	6717	-28.6	5502	-28.3	5997	-34.2	5883	-34.9	5655	4.8	6404	-0.6	5351	1.4	6527	-2.2	7183
941	4.12	220.11784	HMDB0042008, Ritalinic acid	[M+H]+	similar chromatogram in higher mz_1080; similar chromatogram in higher mz_1227; similar chromatogram in higher mz_1226	0.52	True	C13H17NO2		INGSNVSERUZOAK-UHFFFAOYSA-N	OC(=O)C(C1CCCCN1)C1=CC=CC=C1		null	null	65.3	78.5	50	279.82	IDA-POS-240610-CM0024_13_R1	220.11819:2768 221.12154:386 222.1249:79	57.0704:69 70.02906:127 83.05028:12 87.07971:7 91.05113:2 98.02406:146 116.03466:67 122.07838:2 130.08501:5 140.06844:2 160.0972:33 177.12633:7 201.48567:5 220.11926:564	88.5	0	-20.5	0	-33.9	3307	-31.8	0	-33.1	0	-34.1	4636	-35.5	2327	-32	0	-31.5	0	-31	0	-0.7	0	0.8	0	-5.4	0	0.9	2768
1080	4.116	242.10066	HMDB0000027, Tetrahydrobiopterin	[M+H]+		0.4	True	C9H15N5O3		FNKQXYHWGSIFBK-RPDRRWSUSA-N	[H][C@@]1(CNC2=C(N1)C(=O)N=C(N)N2)[C@@H](O)[C@H](C)O		null	null	88	81.9	50	150.48	IDA-POS-240610-CM0024_27_B1_R1	242.10028:3213 243.10363:341 244.10699:342	95.06164:14 122.0724:7 194.0761:14 242.10062:1719	-19.1	0	-36.9	0	-39.4	0	-36.7	0	-39.7	0	-36	0	-40.2	0	-36.6	0	-37	0	-40	0	-0.8	0	0.7	0	0.5	0	-1	0
38	1.024	90.9761	HMDB0000700, Hydroxypropionic acid	[M+H]+	found in higher mz's MsMs_6603; found in higher mz's MsMs_5198; found in higher mz's MsMs_3926; found in higher mz's MsMs_2917; found in higher mz's MsMs_1693; found in higher mz's MsMs_1584; found in higher mz's MsMs_505	0.04	True	C3H6O3		ALRHLSYJTWAHJZ-UHFFFAOYSA-N	OCCC(O)=O		null	null	75	75	100	95.96	IDA-POS-240610-CM0024_12_R1	90.9761:3351 91.97945:140 92.98281:0	63.02669:72	-0.3	0	-21.7	0	-23.8	0	-8.5	0	-21.2	0	-24.8	0	-24.2	0	-24	0	-25.9	0	-25.7	0	0.4	0	-0.2	0	0.1	3351	-0.6	0
637	1.005	175.11929	HMDB0000517, L-Arginine	[M+H]+		0.32	True	C6H14N4O2		ODKSFYDXXFIFQN-BYPYZUCNSA-N	N[C@@H](CCCNC(N)=N)C(O)=O		null	null	89.1	81.5	60	74.73	IDA-POS-240610-QC_B1_09	175.11893:7481 176.12228:787 177.12564:79	60.05646:1593 70.06612:9604 71.05006:333 102.09016:72 116.07304:1343 175.12148:3134	-23.3	0	-35.8	0	-29.6	0	-36	0	-35.3	0	-89.7	0	-38	0	-34.7	0	-33.5	0	-37.1	0	-0.7	0	0.9	0	0.8	0	-0.4	0
381	1.257	138.05234	HMDB0000306, Tyramine	[M+H]+	adduct linked to 520_[M+Na]+; found in higher mz's MsMs_777; found in higher mz's MsMs_3354	0.74	True	C8H11NO		DZGWFCGJZKJUFP-UHFFFAOYSA-N	NCCC1=CC=C(O)C=C1		null	null	82.9	32.4	50	160.71	IDA-POS-240610-CM0024_19_R1	138.05148:3419 139.05483:1004 140.05819:12552	92.05349:36 138.05264:322 138.08772:72	79.8	0	-29.3	1655	-22.5	1865	-25.4	1781	-23.3	1947	-27.3	2804	-19.3	1907	-26.6	2572	-28.9	3165	-28.2	2651	1.4	2512	0.8	3919	7.4	0	2.6	3487
3599	14.168	404.13025	HMDB0001546, CDP	[M+H]+		0.34	True	C9H15N3O11P2		ZWIADYZPOWUWEW-XVFCMESISA-N	NC1=NC(=O)N(C=C1)[C@@H]1O[C@H](COP(O)(=O)OP(O)(O)=O)[C@@H](O)[C@H]1O		null	null	81.4	59.2	71.4	173.17	IDA-POS-240610-CM0024_21_R1	404.13391:3681 405.13726:0 406.14062:683	51.02434:136 55.02019:244 61.02976:432 68.82585:72 71.01488:36 75.04536:29 79.05624:625 83.05135:1233 85.03057:1245 87.04614:348 93.07222:3683 97.03026:100 99.04662:455 103.04976:482 105.07227:30521 109.03056:50 113.06305:93 119.05129:1463 120.69598:143 123.78753:7 129.05705:3480 131.08769:229 137.06348:122 147.06772:3986 148.95392:7 155.08945:36 159.08376:179 171.08447:36 177.09248:29 185.09967:…	50.3	0	-2.2	0	-0.8	0	10.6	2771	12.7	0	22.4	1859	13	1935	-0.8	0	1	0	-3.6	2808	32.9	2813	28.5	3340	20.5	3871	19.9	3909
1610	8.564	291.12079	HMDB0013962, Verapamil metabolite D-617	[M+H]+	found in higher mz's MsMs_6503	0.34	True	C17H26N2O2		WLOBUUJURNEQCL-UHFFFAOYSA-N	CNCCCC(C#N)(C(C)C)C1=CC(OC)=C(OC)C=C1		null	null	75	75	100	82.53	IDA-POS-240610-CM0024_21_R1	291.12155:4384 292.1249:637 293.12826:0	291.12189:2433	423.1	0	-22.2	0	-27	0	-39.6	0	-27.3	0	-6.1	0	-19.8	0	-35.9	0	-35.7	0	-37.1	1472	-0.8	1771	0	1103	0.1	0	0.5	3438
5420	20.856	510.38889	HMDB0012108, LysoPC(17:0/0:0)	[M+H]+		0.18	True	C25H52NO7P		SRRQPVVYXBTRQK-XMMPIXPASA-N	CCCCCCCCCCCCCCCCC(=O)OC[C@@H](O)COP([O-])(=O)OCC[N+](C)(C)C		null	null	81.1	80.3	66.7	247.31	IDA-POS-240610-QC_02	510.38541:4622 511.38876:1395 512.39212:1116	60.08111:72 86.09734:143 104.10749:1663 125.00029:358 166.06224:109 184.07469:734 327.31067:36 492.367:76 508.79587:72 510.39151:4031	11.6	0	-35.4	0	-34.9	0	-32.5	0	-35.7	0	-37	0	-36.6	0	-33.3	0	-32.6	0	-37.6	0	0.3	0	0.9	0	1	0	0.9	9546
334	1.726	132.10164	HMDB0000725, 4-Hydroxyproline	[M+H]+	found in higher mz's MsMs_1290; found in higher mz's MsMs_3878; found in higher mz's MsMs_1287; found in higher mz's MsMs_1213; found in higher mz's MsMs_7486	0.38	True	C5H9NO3		PMMYEEVYMWASQN-DMTCNVIQSA-N	O[C@H]1CN[C@@H](C1)C(O)=O		null	null	88.4	61.1	75	255.3	IDA-POS-240610-CM0024_08_R1	132.09685:12161 133.1002:1056 134.10356:224	55.0174:64 67.05354:21 68.048:36 73.0634:36 79.05361:29 86.09527:4652 86.55707:21 90.05307:258 114.06146:14 132.07484:179	-0.3	0	-33.1	17389	-32.4	0	-33.7	0	-32.7	0	-31.9	19027	-32.7	14735	-33.8	0	-32.2	12161	-31.2	0	0	0	0.4	0	-0.8	0	0.1	0
623	1.115	174.93726	HMDB0000517, L-Arginine	[M+H]+	found in higher mz's MsMs_5511; found in higher mz's MsMs_1083; found in higher mz's MsMs_4301; found in higher mz's MsMs_6955; found in higher mz's MsMs_4480; found in higher mz's MsMs_9614; found in higher mz's MsMs_4688; found in higher mz's MsMs_2548; found in higher mz's MsMs_10395; found in higher mz's MsMs_9557	0.48	True	C6H14N4O2		ODKSFYDXXFIFQN-BYPYZUCNSA-N	N[C@@H](CCCNC(N)=N)C(O)=O		null	null	84.1	93.8	100	547.54	IDA-POS-240610-CM0024_11_R1	174.93697:3464 175.94032:0 176.94368:624	60.05948:109 70.06721:1210 71.0536:72 106.95177:72 116.0733:179 130.10233:107 158.1044:36 175.12161:251		0	-27.3	3471	-30	0	-25.8	0	-28.4	0	-28.1	0	-31.1	0	-22.5	0	-27.3	2034	-23.2	2047	0.8	0	0.4	3464	0	0	0.6	0
988	4.661	227.07874	HMDB0000033, Carnosine	[M+H]+	adduct linked to 1153_[M+Na]+	0.42	True	C9H14N4O3		CQOVPNPJLQNMDC-ZETCQYMHSA-N	NCCC(=O)N[C@@H](CC1=CN=CN1)C(O)=O		null	null	71.7	71.5	50	110.3	IDA-POS-240610-QC_B1_10	227.07816:5709 228.08151:917 229.08487:153	70.06759:7 84.04508:14 143.07932:7 153.10089:36 177.12344:14 227.07948:891	49.3	0	-37.8	0	-30.8	0	-30.5	0	-30.5	0	-32.4	0	-33.1	0	-30.1	0	-31.2	0	-32.3	0	0.7	0	0.9	0	0.7	0	0.4	0
369	1.601	136.07521	HMDB0000742, Homocysteine	[M+H]+	similar chromatogram in higher mz_674; found in higher mz's MsMs_674; found in higher mz's MsMs_2132; found in higher mz's MsMs_4217	0.76	True	C4H9NO2S		FFFHZYDWPBMWHY-VKHMYHEASA-N	N[C@@H](CCS)C(O)=O		null	null	79	87.8	100	40.19	IDA-POS-240610-QC_04	136.07504:1922 137.07839:324 138.08175:27	79.05429:107 107.04832:251 136.02121:358	172.9	0	-28.7	2843	-30.9	3660	-30.1	2950	-30.5	2394	-30.4	3421	-28.3	2090	-29.1	2115	-30.8	1373	-29.5	0	0.2	1658	-0.6	0	5.5	0	157.8	0
5817	17.016	524.27875	HMDB0010384, LysoPC(18:0/0:0)	[M+H]+		0.08	True	C26H54NO7P		IHNKQIMGVNPMTC-RUZDIDTESA-N	CCCCCCCCCCCCCCCCCC(=O)OC[C@@H](O)COP([O-])(=O)OCC[N+](C)(C)C		null	null	58.1	71.2	50	78.34	IDA-POS-240610-CM0024_36_B1_R1	524.27332:4301 525.27667:1147 526.28003:0	104.10731:36 145.99635:72 165.16798:72 195.00471:179 247.24855:180 419.25089:143 463.22742:940 524.27863:3913	166	0	1.5	0	2.1	0	-0.8	0	-9.3	0	37.5	0	-8.8	0	-2.9	0	0.5	0	-10.1	0	-6.4	0	-4.5	0	-3.3	1594	-0.1	0
4767	18.2	482.35715	HMDB0010381, LysoPC(15:0/0:0)	[M+H]+	found in higher mz's MsMs_10337; adduct linked to 5286_[M+Na]+; found in higher mz's MsMs_4779; found in higher mz's MsMs_10292	0.44	True	C23H48NO7P		RJZVWDTYEWCUAR-JOCHJYFZSA-N	[H][C@@](O)(COC(=O)CCCCCCCCCCCCCC)COP([O-])(=O)OCC[N+](C)(C)C		null	null	86.1	84.8	66.7	6014.57	IDA-POS-240610-CM0024_27_B1_R1	482.35968:201023 483.36303:52933 484.36639:12919	58.06557:358 69.07165:111 71.07757:1178 86.09712:8094 87.45916:36 103.78965:869 104.10769:30650 104.77538:179 105.1098:215 107.54388:36 124.61989:183 141.16713:72 155.00916:187 184.07355:25813 188.60371:36 199.0374:107 255.2648:72 341.3085:143 405.27493:322 423.29083:251 464.35199:1090 482.36157:38718	94	0	-30.4	0	-35.4	0	-30.9	0	-33.4	0	-30.6	0	-32.9	0	-32.4	0	-32.8	0	-35.1	0	3.4	0	0.2	0	1	0	-0.6	0
252	1.954	123.05505	HMDB0001406, Niacinamide	[M+H]+		0.16	True	C6H6N2O		DFPAKSUCGFBDDF-UHFFFAOYSA-N	NC(=O)C1=CC=CN=C1		null	null	95.6	93.4	87.5	369.03	IDA-POS-240610-CM0024_36_B1_R1	123.05448:37550 124.05783:2576 125.06119:448	51.02279:2281 53.03908:8204 65.00301:72 68.05105:107 78.03405:13962 79.04128:1197 80.04972:34166 81.63168:36 96.04508:1931 123.05532:18798	198.5	0	-34.7	0	-34.7	0	-32.2	0	-26.8	0	-120.4	0	-31.2	0	-32.1	0	-33.8	0	-31.3	0	-0.9	0	0.4	0	-0.9	0	-0.2	0
1606	8.216	291.12051	HMDB0013962, Verapamil metabolite D-617	[M+H]+		0.04	True	C17H26N2O2		WLOBUUJURNEQCL-UHFFFAOYSA-N	CNCCCC(C#N)(C(C)C)C1=CC(OC)=C(OC)C=C1		null	null	73.3	75	100	33.3	IDA-POS-240610-CM0024_21_R1	291.12122:1176 292.12457:203 293.12793:0	142.06731:5 290.22021:15 291.12036:649 291.20865:5	424	0	51.8	0	-26	0	-38.6	0	-26.3	0	-22.7	0	-18.8	0	-34.9	0	-34.8	0	-36.2	0	0	0	0.9	0	1	0	0.6	0
4769	18.307	482.35886	HMDB0010381, LysoPC(15:0/0:0)	[M+H]+	adduct linked to 5290_[M+Na]+	0.54	True	C23H48NO7P		RJZVWDTYEWCUAR-JOCHJYFZSA-N	[H][C@@](O)(COC(=O)CCCCCCCCCCCCCC)COP([O-])(=O)OCC[N+](C)(C)C		null	null	93.3	87.1	66.7	1882.29	IDA-POS-240610-QC_02	482.35831:23749 483.36166:7513 484.36502:2732	57.06995:203 58.06471:48 71.07846:155 86.09754:1326 104.10823:11208 104.77601:24 107.23389:24 109.09727:36 166.06366:613 184.0746:4207 199.03743:36 240.10139:36 310.31625:24 421.27243:24 464.30887:143 482.36267:17465	91.5	0	-34	19774	-39	26155	-34.5	18798	-37	22311	-34.1	18387	-36.5	28808	-36	29433	-36.3	25195	-38.7	26834	0.1	26956	-0.3	17608	-0.9	17533	0.3	35686
13	1.263	61.03981	HMDB0000294, Urea	[M+H]+	found in higher mz's MsMs_777; found in higher mz's MsMs_101	0.96	True	CH4N2O		XSQUKJJJFZCRTK-UHFFFAOYSA-N	NC(N)=O		null	null	75	75	100	37.54	IDA-POS-240610-CM0024_12_R1	61.03961:1499 62.04296:120 63.04632:40	61.04105:394	-185.2	0	-29.9	3244	-31.1	2122	-26.2	2972	-27.5	3092	-29.1	3615	-29.2	2146	-27.3	2148	-33.1	4529	-29.3	4252	-3.8	3747	-1	5089	-1.8	1499	0.3	5271
647	1.663	176.06596	HMDB0000904, Citrulline	[M+H]+		0.08	True	C6H13N3O3		RHGKLRLOHDJJDR-BYPYZUCNSA-N	N[C@@H](CCCNC(N)=O)C(O)=O		null	null	80.5	87.9	100	46.08	IDA-POS-240610-CM0024_20_R1	176.06516:1521 177.06851:378 178.07187:210	70.06653:72 113.07012:36 159.07893:72 176.06664:398	-7	0	-45.7	0	-36.1	0	-38.3	0	-43.2	0	-32.2	0	-32.6	0	-33.6	0	-36.8	0	-32.3	0	-134.2	0	0.1	0	-42.1	0	0.6	0
5050	17.646	496.18985	HMDB0010382, LysoPC(16:0/0:0)	[M+H]+		0.18	True	C24H50NO7P		ASWBNKHCZGQVJV-HSZRJFAPSA-N	CCCCCCCCCCCCCCCC(=O)OC[C@@H](O)COP([O-])(=O)OCC[N+](C)(C)C		null	null	81.8	73.4	90	174.96	IDA-POS-240610-CM0024_19_R1	496.19974:1983 497.20309:0 498.20645:342	57.07174:1584 60.08226:7827 65.03958:72 67.05645:394 71.07856:2122 81.07144:511 86.09755:16927 89.18285:36 95.08715:677 103.79041:1159 104.77493:143 106.98945:179 117.0969:72 123.12017:262 125.00161:21269 137.00105:107 149.13165:72 151.14201:107 159.13579:108 166.06525:10235 181.02927:1110 183.50887:3306 184.0753:128977 184.9706:581 186.01736:107 186.52905:143 187.71962:72 192.50792:36 221.22893:…	301	0	5.8	2942	-3.4	0	-1	2765	-4.1	0	-1.3	0	4.7	0	-7.9	0	7.8	0	15.7	0	8.4	0	14	0	-1.9	0	-0.8	0
447	19.254	149.02226	HMDB0003192, 5-Aminoimidazole-4-carboxamide	[M+Na]+	ion correlated with 826; found in higher mz's MsMs_1452; found in higher mz's MsMs_826; found in higher mz's MsMs_1805	0.56	True	C4H6N4O		DVNYTAVYBRSTGK-UHFFFAOYSA-N	NC(=O)C1=C(N)N=CN1		null	null	95.4	10.8	50	74.26	IDA-POS-240610-QC_02	149.02312:12036 150.02647:1103 151.02983:331	65.04198:4848 71.07903:73 81.03864:36	1.2	3399	-26.7	32556	-25.3	11056	-27.9	20627	-29.6	7257	-26.9	7368	-24.6	6532	-27	8518	-25.4	9067	-26.7	5891	3.5	6090	3.1	8535	0.6	6972	0.7	33169
118	14.14	105.06891	HMDB0000011, 3-Hydroxybutyric acid	[M+H]+	found in higher mz's MsMs_4069; found in higher mz's MsMs_3337; found in higher mz's MsMs_3599; found in higher mz's MsMs_3614; found in higher mz's MsMs_9204; found in higher mz's MsMs_3015; found in higher mz's MsMs_3319; found in higher mz's MsMs_3346; found in higher mz's MsMs_9517	0.36	True	C4H8O3		WHBMMWSBFZVSSR-GSVOUGTGSA-N	C[C@@H](O)CC(O)=O		null	null	87.4	82.2	50	36.69	IDA-POS-240610-CM0024_01_R1	105.06636:5123 106.06971:1366 107.07307:342	51.02464:179 77.03992:322	4.6	0	-20.3	5123	-16	4098	-23	4942	-18.2	4629	-20.6	0	-15.7	0	-17.1	4516	-22.5	0	-19.6	4364	0.9	4782	7.7	0	-0.2	4725	2	0
310	1.359	130.05016	HMDB0000267, Pyroglutamic acid	[M+H]+	found in higher mz's MsMs_445; found in higher mz's MsMs_3970	0.34	True	C5H7NO3		ODHCTXKNWHHXJC-VKHMYHEASA-N	OC(=O)[C@@H]1CCC(=O)N1		null	null	88	88	100	124.58	IDA-POS-240610-CM0024_26_B1_R1	130.04948:8204 131.05283:2260 132.05619:0	56.04928:826 84.0452:2844	111.9	0	-33.1	0	-36.4	0	-33.4	0	-33.6	0	-36.1	0	-36.2	0	-28.3	0	-38.9	0	-37.5	0	0.7	0	0.4	0	-4.4	0	-0.5	0
2685	5.807	349.18332	HMDB0000175, Inosinic acid	[M+H]+		0.1	True	C10H13N4O8P		GRSZFWQUAKGDAV-KQYNXXCUSA-N	O[C@@H]1[C@@H](COP(O)(O)=O)O[C@H]([C@@H]1O)N1C=NC2=C1N=CNC2=O		null	null	88	81.3	50	23.99	IDA-POS-240610-CM0024_24_B1_R1	349.18057:1477 350.18392:178 351.18728:142	137.0432:36	4	0	-36.8	0	-13.9	0	-41.8	0	-30.8	0	-23.1	0	-37.6	0	-40.1	0	-38.8	0	-38.2	0	0.9	0	0.6	0	2.8	0	0.9	0
2668	2.78	348.07178	HMDB0000045, Adenosine monophosphate	[M+H]+		0.02	True	C10H14N5O7P		UDMBCSSLTHHNCD-KQYNXXCUSA-N	NC1=C2N=CN([C@@H]3O[C@H](COP(O)(O)=O)[C@@H](O)[C@H]3O)C2=NC=N1		null	null	69.7	71.8	50	385.3	IDA-POS-240610-CM0024_30_B1_R1	348.07178:8947 349.07513:1125 350.07849:297	85.02889:358 98.983:477 136.06081:18958 152.9901:36 268.09833:36 330.05786:358	-43.7	0	-32.4	0	-37.5	0	-42	0	-44.1	0	-51.2	0	-42.4	0	-46.9	0	-66	0	-33.4	0	23.9	0	-16.8	0	-28	0	3.8	0
801	1.203	203.05228	HMDB0000122, D-Glucose	[M+Na]+	adduct linked to 777_[M+NH4]+; adduct linked to 970_[M+Na]+; found in higher mz's MsMs_3271; found in higher mz's MsMs_2690; found in higher mz's MsMs_5644; found in higher mz's MsMs_9690	0.54	True	C6H12O6		WQZGKKKJIJFFOK-VFUOTHLCSA-N	OC[C@H]1O[C@@H](O)[C@H](O)[C@@H](O)[C@@H]1O		null	null	75	75	100	1191.13	IDA-POS-240610-CM0024_11_R1	203.05261:67618 204.05596:7669 205.05932:1643	158.08234:75 203.05247:7689	6.8	0	-32.3	0	-32.9	0	-33.3	0	-34	0	-33.4	0	-33.2	0	-33.2	0	-34.6	0	-33.5	0	2.6	0	0.8	67618	1.3	25545	0.8	0
166	0.933	110.0084	HMDB0000965, Hypotaurine	[M+H]+	similar chromatogram in higher mz_1365; found in higher mz's MsMs_681; similar chromatogram in higher mz_894; similar chromatogram in higher mz_1360	0.52	True	C2H7NO2S		VVIUBCNYACGLLV-UHFFFAOYSA-N	NCCS(O)=O		null	null	75	71.3	50	124.18	IDA-POS-240610-CM0024_19_R1	110.00843:2929 111.01178:637 112.01514:541	68.98064:251	0.1	0	-33.3	0	-30.5	0	-28.6	0	-31.4	0	-30.1	0	-26.8	0	-32.7	0	-29.4	0	-29.5	0	-1.1	0	0.1	0	-0.7	0	-0.7	0
434	0.913	146.16496	HMDB0001257, Spermidine	[M+H]+		0.8	True	C7H19N3		ATHGHQPFGPMSJY-UHFFFAOYSA-N	NCCCCNCCCN		null	null	92.1	93.6	100	220.8	IDA-POS-240610-CM0024_28_B1_R1	146.16579:18229 147.16914:1408 148.1725:108	58.06503:1220 68.98387:24 72.08114:11149 72.63302:36 75.09176:311 84.08094:2448 89.10648:24 105.06976:60 112.11229:1821 127.12027:24 129.13921:998	11.6	0	-29.3	1606	-31.5	1701	-33	1704	-32.3	1507	-31.3	0	-32.9	1083	-33.3	2496	-29.2	0	-30.8	0	0.4	0	-1.5	0	-0.4	0	-0.6	0
1223	1.214	258.1106	HMDB0000086, Glycerophosphocholine	[M+H]+	found in higher mz's MsMs_7599; found in higher mz's MsMs_6239; found in higher mz's MsMs_5351; found in higher mz's MsMs_9185; found in higher mz's MsMs_7265; found in higher mz's MsMs_4419	0.64	True	C8H20NO6P		SUHOQUVVVLNYQR-MRVPVSSYSA-N	C[N+](C)(C)CCOP([O-])(=O)OC[C@H](O)CO		null	null	77.7	79.3	100	470.45	IDA-POS-240610-CM0024_31_B1_R1	258.1106:166257 259.11395:18529 260.11731:4100	56.05037:2218 60.08093:14587 62.9635:143 71.07356:7481 74.02557:143 80.97444:1878 86.0966:24152 98.68228:118 98.98474:10802 100.15822:36 104.10719:56641 104.93522:179 105.45337:107 116.03553:72 124.61714:764 125.00021:65937 126.22703:72 127.78215:36 166.06337:17948 181.02676:695 184.07397:26024 199.03812:876 258.11115:16766	58.6	0	-35.6	0	-33.8	0	-24.9	0	-33.1	0	-34.1	0	4.9	0	-30.1	2600	-34.2	0	-34.4	2301	-0.8	1790	0.6	1958	0.6	6756	1.8	3360
3758	18.483	414.22287	HMDB0060546, Norbuprenorphine	[M+H]+		0.02	True	C25H35NO4		YOYLLRBMGQRFTN-IOMBULRVSA-N	CO[C@]12CC[C@@]3(C[C@@H]1[C@](C)(O)C(C)(C)C)[C@H]1CC4=C5C(O[C@@H]2[C@@]35CCN1)=C(O)C=C4		null	null	53.8	66.1	50	26.12	IDA-POS-240610-CM0024_20_R1	414.22287:1060 415.22622:1708 416.22958:0	263.13007:54 414.23651:54	-2.4	0	-16.2	0	-9	0	-43.7	0	-4.1	0	-33.1	0	-20.9	0	-43.1	0	-31.3	0	-32.5	0	2.3	0	3.5	0	3.9	0	-3.4	0
4757	16.106	482.32007	HMDB0010381, LysoPC(15:0/0:0)	[M+H]+		0.42	True	C23H48NO7P		RJZVWDTYEWCUAR-JOCHJYFZSA-N	[H][C@@](O)(COC(=O)CCCCCCCCCCCCCC)COP([O-])(=O)OCC[N+](C)(C)C		null	null	90.9	61.3	45.5	112.3	IDA-POS-240610-CM0024_35_B1_R1	482.32413:8236 483.32748:2391 484.33084:342	85.91958:73 104.10479:145 184.07359:14662 299.25644:179 464.31454:474	3.6	0	-34.4	0	-31	0	-34.2	0	-29.6	0	-28.8	0	-32.8	0	-31.1	0	-32.4	0	-36.6	0	7.8	0	2.4	0	9.4	0	0.3	0
560	8.445	165.07574	HMDB0000205, Phenylpyruvic acid	[M+H]+		0.3	True	C9H8O3		BTNMPGBKDVTSJY-UHFFFAOYSA-N	OC(=O)C(=O)CC1=CC=CC=C1		null	null	82	88.8	100	70.05	IDA-POS-240610-CM0024_07_R1	165.06912:2180 166.07247:407 167.07583:153	65.03421:18 105.06973:54 137.05695:18 165.12775:36	0.9	0	-30.2	0	-28.2	0	-22	0	-22.7	0	-25.4	0	-24.5	0	-31.4	2180	-33.6	1489	-33.6	0	-0.1	1768	0.1	1415	0.5	0	-0.8	1362
1607	9.281	291.12054	HMDB0013962, Verapamil metabolite D-617	[M+H]+	adduct linked to 1351_[M+H]+; found in higher mz's MsMs_6502	0.4	True	C17H26N2O2		WLOBUUJURNEQCL-UHFFFAOYSA-N	CNCCCC(C#N)(C(C)C)C1=CC(OC)=C(OC)C=C1		null	null	75	75	100	149.81	IDA-POS-240610-CM0024_11_R1	291.12183:2505 292.12518:360 293.12854:200	291.12158:1325	-47.9	0	-45.9	0	-19.5	0	-29.1	0	-39.4	0	-23.8	0	-35.2	0	-36	1693	-35.2	2036	-36.1	3785	0.4	2115	0.4	2505	0.9	1283	-0.1	7652
7071	2.509	613.15833	HMDB0003337, Oxidized glutathione	[M+H]+		0.06	True	C20H32N6O12S2		YPZRWBKMTBYPTK-BJDJZHNGSA-N	N[C@@H](CCC(=O)N[C@@H](CSSC[C@H](NC(=O)CC[C@H](N)C(O)=O)C(=O)NCC(O)=O)C(=O)NCC(O)=O)C(O)=O		null	null	47.4	67.2	100	273.09	IDA-POS-240610-CM0024_28_B1_R1	613.15833:23219 614.16168:5757 615.16504:3833	129.06245:54 142.03587:36 155.08012:215 176.48843:128 193.06088:37 199.07112:717 211.01978:915 230.32793:56 235.02013:1464 256.09219:197 280.05054:72 302.06476:72 320.04672:36 355.07376:7181 357.90652:18 402.98227:18 484.11694:4753 498.02625:20 520.11816:107 577.13147:18 613.15991:9454	34.6	0	12.5	0	-23.5	0	-34	0	-1.1	0	1.9	0	-36.5	0	-0.6	0	7.3	0	2	0	33.4	0	14.7	0	25.9	0	-2.7	0
461	1.608	150.05817	HMDB0000696, Methionine	[M+H]+		0.1	True	C5H11NO2S		FFEARJCKVFRZRR-BYPYZUCNSA-N	CSCC[C@H](N)C(O)=O		null	null	77.1	56.3	66.7	109.2	IDA-POS-240610-CM0024_35_B1_R1	150.05817:16261 151.06152:927 152.06488:1176	58.99692:143 61.0122:8512 72.00593:109 85.02982:179 102.05901:589 105.03788:179	109	0	-32.4	0	-32.5	0	-30.6	0	-31.7	0	-32.9	0	-35.6	0	-31.8	0	-34.9	0	-32.9	0	-0.7	0	0.7	0	-0.8	0	-1	0
1338	1.768	268.10449	HMDB0000050, Adenosine	[M+H]+		0.02	True	C10H13N5O4		OIRDTQYFTABQOQ-KQYNXXCUSA-N	NC1=C2N=CN([C@@H]3O[C@H](CO)[C@@H](O)[C@H]3O)C2=NC=N1		null	null	87.8	73.5	66.7	659.78	IDA-POS-240610-CM0024_13_R1	268.10449:6508 269.10784:780 270.1112:144	85.02685:143 115.03591:109 119.03414:1180 136.06114:22487 178.07108:36	7.2	0	-40.8	0	-40.7	0	-33.6	0	-39.6	0	-35.3	0	-38.2	0	-36.9	0	-38.3	0	-36.9	0	6.6	0	-0.7	0	0.6	0	-0.9	6508
460	1.351	150.05807	HMDB0000696, Methionine	[M+H]+		0.7	True	C5H11NO2S		FFEARJCKVFRZRR-BYPYZUCNSA-N	CSCC[C@H](N)C(O)=O		null	null	95.1	86.8	77.8	90.38	IDA-POS-240610-CM0024_27_B1_R1	150.05801:14697 151.06136:1848 152.06472:1320	56.0497:9272 57.0322:107 61.01098:9476 69.03296:18 70.99537:125 74.02383:993 75.02782:90 84.04462:488 87.02628:775 90.03861:27 94.06505:18 102.05478:1079 105.00016:90 130.05595:18 133.0313:2729 134.06674:9	109.7	0	-31.7	0	-31.9	0	-29.9	0	-31	0	-32.2	0	-34.9	0	-31.1	0	-34.2	1747	-31	0	-0.1	1851	0.8	1659	-0.3	0	-0.3	0
1337	2.216	268.10449	HMDB0000050, Adenosine	[M+H]+		0.14	True	C10H13N5O4		OIRDTQYFTABQOQ-KQYNXXCUSA-N	NC1=C2N=CN([C@@H]3O[C@H](CO)[C@@H](O)[C@H]3O)C2=NC=N1		null	null	87.8	87.8	100	568.6	IDA-POS-240610-CM0024_27_B1_R1	268.10495:12146 269.1083:2112 270.11166:369	92.02277:107 103.04019:36 119.0359:2116 136.06174:47985 153.04347:72 268.1037:4888	-30	0	-40.8	0	-40.7	0	-33.6	0	-39.6	0	-35.3	0	-38.2	0	-36.9	0	-38.3	0	-36.9	0	6.6	0	-0.7	0	2.4	0	-0.9	0
253	1.819	123.05532	HMDB0001406, Niacinamide	[M+H]+		0.14	True	C6H6N2O		DFPAKSUCGFBDDF-UHFFFAOYSA-N	NC(=O)C1=CC=CN=C1		null	null	91.1	91.9	100	135.06	IDA-POS-240610-CM0024_21_R1	123.05538:3692 124.05873:357 125.06209:31	53.03815:866 78.03341:1462 80.0493:3597 81.06652:48 122.67904:37	196.3	0	-36.9	0	-36.9	0	-34.4	0	-29	0	-35.4	0	-33.3	0	-34.3	0	-36	0	-33.5	0	-2.3	4676	-0.9	2627	-0.5	0	-2	0
5868	19.926	524.44574	HMDB0010384, LysoPC(18:0/0:0)	[M+H]+		0.4	True	C26H54NO7P		IHNKQIMGVNPMTC-RUZDIDTESA-N	CCCCCCCCCCCCCCCCCC(=O)OC[C@@H](O)COP([O-])(=O)OCC[N+](C)(C)C		null	null	62.2	64.4	83.3	2545.63	IDA-POS-240610-CM0024_31_B1_R1	524.44733:1647 525.45068:0 526.45404:0	52.40599:2 57.07113:348 58.06622:103 60.08211:2550 60.89517:5 67.05574:88 71.07557:735 81.07086:127 85.10262:229 86.09789:6645 86.72412:10 88.04068:24 89.0612:21 93.07068:12 95.05115:5 97.06521:17 98.98535:229 103.78951:344 104.10841:30602 104.63769:21 106.05007:17 106.99013:17 107.27103:7 109.10223:160 111.08398:7 115.47749:2 120.052:5 121.10282:24 125.00123:7374 125.62436:5 127.14882:14 131.106…	31.6	0	13.1	0	-15.7	0	-185.8	0	41.3	0	22.5	0	7.3	0	-38.8	0	0.1	0	-21.7	20278	40	0	-15.3	0	4.5	23850	-7.5	26329
251	2.105	123.05489	HMDB0001406, Niacinamide	[M+H]+	found in higher mz's MsMs_3270; found in higher mz's MsMs_3743	0.42	True	C6H6N2O		DFPAKSUCGFBDDF-UHFFFAOYSA-N	NC(=O)C1=CC=CN=C1		null	null	93.7	95.8	100	1379.58	IDA-POS-240610-CM0024_30_B1_R1	123.05466:141195 124.05801:14309 125.06137:1424	51.02417:2822 53.03994:11527 54.03501:215 68.05146:287 78.03529:19899 79.04309:1715 79.80819:629 80.05088:34542 80.43062:72 80.71112:72 95.03607:72 96.04643:3052 103.029:36 106.03099:2206 123.05647:21025	199.8	0	-33.4	0	-33.4	0	-30.9	0	-25.5	0	-33.8	0	-29.9	0	-30.8	0	-32.5	0	-30	0	-0.1	0	1.5	0	0	0	0.1	0
1225	1.531	258.11063	HMDB0000086, Glycerophosphocholine	[M+H]+		0.12	True	C8H20NO6P		SUHOQUVVVLNYQR-MRVPVSSYSA-N	C[N+](C)(C)CCOP([O-])(=O)OC[C@H](O)CO		null	null	92.9	21.9	44.4	159.15	IDA-POS-240610-CM0024_22_R1	258.11041:3296 259.11376:468 260.11712:129	60.08142:287 98.98263:358 124.99931:1338 166.063:251	-23.6	0	-35.7	0	-25.7	0	-25.1	0	-33.2	0	-38.1	0	4.8	0	-30.2	0	-34.4	0	-34.5	0	-0.9	0	0.5	0	0.5	0	0.4	0
1332	2.431	268.10385	HMDB0000050, Adenosine	[M+H]+		0.26	True	C10H13N5O4		OIRDTQYFTABQOQ-KQYNXXCUSA-N	NC1=C2N=CN([C@@H]3O[C@H](CO)[C@@H](O)[C@H]3O)C2=NC=N1		null	null	88	88	100	2091.62	IDA-POS-240610-CM0024_27_B1_R1	268.10379:70695 269.10714:8370 270.1105:1346	55.0188:817 67.03054:215 119.03685:6667 133.0511:615 136.06276:94929 137.04826:143 222.09599:36 268.10553:9782	-27.6	0	-23.9	0	-38.3	0	-31.2	0	-58	0	-32.9	0	-35.8	0	-35.7	0	-35.9	0	-34.5	0	9	0	1.7	0	4.7	0	-0.1	0
2874	8.811	361.13983	HMDB0002802, Cortisone	[M+H]+		0.42	True	C21H28O5		MFYSYFVPBJMHGN-ZPOLXVRWSA-N	[H][C@@]12CC[C@](O)(C(=O)CO)[C@@]1(C)CC(=O)[C@@]1([H])[C@@]2([H])CCC2=CC(=O)CC[C@]12C		null	null	43.1	75	100	18.28	IDA-POS-240610-QC_B1_09	361.14053:2040 362.14388:480 363.14724:160	167.06996:36 178.0889:107 184.09747:107 196.07562:24 199.08752:215 212.09416:48 224.09604:12 227.11848:322 232.11649:24 239.08527:60 254.10355:36 269.12711:36 271.10904:96 282.10519:24 299.09747:36 315.13641:119 333.1452:370 361.14142:1563	52.3	0	-11.6	0	20.3	0	-22.2	0	16.3	0	28.1	0	-57	0	-39	0	-37.9	0	-36.1	0	-1	0	2.6	0	23.6	0	-0.2	0
308	1.26	130.04982	HMDB0000267, Pyroglutamic acid	[M+H]+	found in higher mz's MsMs_3491; found in higher mz's MsMs_1367; found in higher mz's MsMs_444; found in higher mz's MsMs_6293	0.34	True	C5H7NO3		ODHCTXKNWHHXJC-VKHMYHEASA-N	OC(=O)[C@@H]1CCC(=O)N1		null	null	85.9	88	100	122.24	IDA-POS-240610-CM0024_36_B1_R1	130.04976:13983 131.05311:847 132.05647:0	56.04923:1834 74.09541:36 84.04406:6031 102.05493:146	117.6	0	-30.5	0	-36.2	0	-34.9	0	-31.1	0	-33.4	0	-41	0	-25.7	0	-30.8	0	-33.6	0	0.7	0	0.4	0	-1.8	0	0.2	0
462	1.561	150.05833	HMDB0000696, Methionine	[M+H]+	found in higher mz's MsMs_3712; found in higher mz's MsMs_1414; found in higher mz's MsMs_1558	0.6	True	C5H11NO2S		FFEARJCKVFRZRR-BYPYZUCNSA-N	CSCC[C@H](N)C(O)=O		null	null	91.3	84.8	57.1	102.22	IDA-POS-240610-QC_B1_09	150.05785:15119 151.0612:1302 152.06456:828	56.05088:5516 61.01196:7242 74.0246:887 77.00711:73 87.02763:629 132.62833:111	107.9	0	-33.4	0	-33.6	2746	-31.7	2530	-32.7	0	-33.9	4205	-36.6	0	-32.9	0	-36	0	-34	0	0.3	0	-0.9	1794	0	0	0.1	0
591	1.189	169.98602	HMDB0000479, Methylhistidine	[M+H]+	found in higher mz's MsMs_3034; found in higher mz's MsMs_5445; found in higher mz's MsMs_2374; found in higher mz's MsMs_2209; found in higher mz's MsMs_4694; found in higher mz's MsMs_4409; found in higher mz's MsMs_5040; found in higher mz's MsMs_3846; found in higher mz's MsMs_3813; found in higher mz's MsMs_7443; found in higher mz's MsMs_4696; found in higher mz's MsMs_3549	0.54	True	C7H11N3O2		JDHILDINMRGULE-LURJTMIESA-N	[H][C@](N)(CC1=CN=CN1C)C(O)=O		null	null	75	73.7	50	422.25	IDA-POS-240610-CM0024_29_B1_R1	169.98598:4180 170.98933:90 171.99269:450	169.98642:624	-42.7	0	-41.2	0	-32.6	0	-33.8	0	-33.2	0	-34.7	0	-29	0	-30.8	0	-31.2	0	-31.9	0	0.2	0	0.9	2363	8.1	0	-0.4	1561
362	1.257	136.04791	HMDB0000034, Adenine	[M+H]+	found in higher mz's MsMs_486; found in higher mz's MsMs_3507; adduct linked to 184_[M+H]+; similar chromatogram in higher mz_433; similar chromatogram in higher mz_486; similar chromatogram in higher mz_2082; similar chromatogram in higher mz_3731; found in higher mz's MsMs_2395; found in higher mz's MsMs_2082; found in higher mz's MsMs_1809; similar chromatogram in higher mz_3465; similar chrom…	0.58	True	C5H5N5		GFFGJBXGBJISGV-UHFFFAOYSA-N	NC1=C2NC=NC2=NC=N1		null	null	67.6	75	100	96.34	IDA-POS-240610-CM0024_08_R1	136.04366:3550 137.04701:168 138.05037:3530	59.04613:36 136.01463:143	100	0	170.2	1229	166.1	2333	167.3	1236	168.2	1483	168.1	1884	-28.6	2437	-30.5	3824	-31.8	3550	-31.6	3134	0.4	4926	0.7	3629	-0.3	0	1.8	3829
3690	15.808	409.15933	HMDB0000619, Cholic acid	[M+H]+	found in higher mz's MsMs_9296; found in higher mz's MsMs_9282; found in higher mz's MsMs_9307	0.54	True	C24H40O5		BHQCQFFYRZLCQQ-OELDTZBJSA-N	C[C@H](CCC(O)=O)[C@H]1CC[C@H]2[C@@H]3[C@H](O)C[C@@H]4C[C@H](O)CC[C@]4(C)[C@H]3C[C@H](O)[C@]12C		null	null	75	75	100	510.59	IDA-POS-240610-QC_01	409.16302:8839 410.16637:2095 411.16973:483	407.88016:87	3.3	0	-31.7	12116	-33.9	10910	-31.3	12558	-30.5	10327	-29.6	11078	-33	11043	-28.9	9445	-32.3	12176	-35.3	15717	1.5	9731	-0.3	9350	2.4	14791	0.9	15622
442	1.357	148.00287	HMDB0000148, Glutamic acid	[M+H]+	found in higher mz's MsMs_2081	0.12	True	C5H9NO4		WHUUTDBJXJRKMK-VKHMYHEASA-N	N[C@@H](CCC(O)=O)C(O)=O		null	null	88.7	20.1	42.9	283.83	IDA-POS-240610-CM0024_29_B1_R1	148.00517:2930 149.00852:575 150.01188:395	56.05056:4203 57.05232:72 83.79156:268 85.029:695 102.05499:2112	-39.9	0	-24.3	0	-34.2	0	-18	0	-26.7	0	-31.2	0	-23	0	-28.7	0	-28.2	0	-33.2	0	3.8	0	0.8	0	2.6	0	0.8	0
165	0.965	110.00829	HMDB0000965, Hypotaurine	[M+H]+	similar chromatogram in higher mz_463; similar chromatogram in higher mz_803; similar chromatogram in higher mz_967; similar chromatogram in higher mz_1545; similar chromatogram in higher mz_3503	0.44	True	C2H7NO2S		VVIUBCNYACGLLV-UHFFFAOYSA-N	NCCS(O)=O		null	null	75	71.3	50	104.98	IDA-POS-240610-CM0024_08_R1	110.00476:1844 111.00811:341 112.01147:284	68.97976:287	1.1	0	-32.3	1472	-29.5	1808	-27.6	1900	-30.4	1773	-29.1	1513	-25.8	1486	-31.7	0	-28.4	1844	-28.5	1249	-0.9	2509	1.1	2495	0.3	1785	0.3	1495
1334	2.138	268.10388	HMDB0000050, Adenosine	[M+H]+		0.22	True	C10H13N5O4		OIRDTQYFTABQOQ-KQYNXXCUSA-N	NC1=C2N=CN([C@@H]3O[C@H](CO)[C@@H](O)[C@H]3O)C2=NC=N1		null	null	87.6	87.9	100	622.77	IDA-POS-240610-CM0024_13_R1	268.10388:44790 269.10723:6576 270.11059:1074	57.03445:399 69.03429:143 82.04149:54 94.04092:197 115.04237:220 119.03695:2319 136.06355:38244 136.64333:78 148.06165:36 268.1066:3528	-27.7	0	-38.5	0	-38.4	0	-31.4	0	-37.4	0	-33	0	-35.9	0	-34.6	0	-36	0	-34.6	0	8.9	0	1.5	0	4.6	0	-0.2	44790
487	1.624	154.08354	HMDB0000996, 3-Sulfinoalanine	[M+H]+		0.16	True	C3H7NO4S		ADVPTQAUNPRNPO-REOHCLBHSA-N	N[C@@H](CS(O)=O)C(O)=O		null	null	86.3	84.1	50	94.67	IDA-POS-240610-CM0024_17_R1	154.0844:1732 155.08775:152 156.09111:152	108.04806:18 136.03963:54	2.2	0	-35	0	-29.8	0	-27.6	0	-30.3	0	-33.6	0	-30.6	0	-30	0	-31.3	1381	-29.7	0	-158.5	0	0.2	1801	-159.5	0	-158.1	2172
998	1.317	228.09853	HMDB0000014, Deoxycytidine	[M+H]+	found in higher mz's MsMs_4603; found in higher mz's MsMs_1612; found in higher mz's MsMs_2847	0.74	True	C9H13N3O4		CKTSBUTUHBMZGZ-SHYZEUOFSA-N	NC1=NC(=O)N(C=C1)[C@H]1C[C@H](O)[C@@H](CO)O1		null	null	74.3	75	100	71.1	IDA-POS-240610-CM0024_28_B1_R1	228.09785:3874 229.1012:887 230.10456:2982	73.03041:107 112.05188:7444	2.2	0	-44.3	0	-39	0	-51.3	0	-40.1	0	-34.4	0	-29.5	0	-39.2	1196	-40.5	0	-40.5	0	0.4	1089	-1	0	1.9	0	1.5	0
557	1.602	165.05469	HMDB0000205, Phenylpyruvic acid	[M+H]+	found in higher mz's MsMs_674; found in higher mz's MsMs_4605	0.82	True	C9H8O3		BTNMPGBKDVTSJY-UHFFFAOYSA-N	OC(=O)C(=O)CC1=CC=CC=C1		null	null	80.8	74.6	50	207.19	IDA-POS-240610-CM0024_18_R1	165.05495:2829 166.0583:522 167.06166:104	51.0237:179 65.04074:143 77.03858:511	86.8	0	-33.3	4117	-36.1	4981	-35.4	4194	-35.6	3440	-33.7	5074	-35.2	3074	-36.3	2963	-37.7	2073	-33.1	1691	0.2	2317	-0.3	1436	-2.5	0	-2.3	0
2659	1.937	348.07053	HMDB0000045, Adenosine monophosphate	[M+H]+		0.12	True	C10H14N5O7P		UDMBCSSLTHHNCD-KQYNXXCUSA-N	NC1=C2N=CN([C@@H]3O[C@H](COP(O)(O)=O)[C@@H](O)[C@H]3O)C2=NC=N1		null	null	88	80.7	66.7	116.61	IDA-POS-240610-QC_Plasma_Pooled	348.07034:3375 349.07369:529 350.07705:134	92.02016:12 119.03532:179 136.06079:6868 189.08318:12	-40.1	0	-37.5	0	-37.8	0	-36.1	0	-34.9	0	-36.3	0	-38.6	0	-17	0	-21.1	0	-11	0	0.1	0	0.5	0	4.7	0	26.4	0
1503	4.194	282.12088	HMDB0060957, 8-hydroxymirtazapine	[M+H]+		0.14	True	C17H19N3O		DAWYIZBOUQIVNX-UHFFFAOYSA-N	CN1CCN2C(C1)C1=CC=CC=C1CC1=CC(O)=CN=C21		null	null	71.3	74.7	50	37.83	IDA-POS-240610-QC_B1_09	282.12006:1599 283.12341:279 284.12677:140	57.04015:36 136.06148:60 222.10513:12 282.12225:870	64.2	0	24.2	0	-60.4	0	83.7	0	-62.3	0	-92.8	0	79.2	0	73.6	0	-41.8	0	77.9	0	-4.6	0	-3.3	0	-52.5	0	-4.1	0
113	1.196	104.10684	HMDB0000092, Dimethylglycine	[M+H]+	found in higher mz's MsMs_953	0.26	True	C4H9NO2		FFDGPVCHZBVARC-UHFFFAOYSA-N	CN(C)CC(O)=O		null	null	86	87.3	100	876.37	IDA-POS-240610-CM0024_29_B1_R1	104.10651:71996 105.10986:6682 106.11322:596	58.06684:26231 58.55282:107 58.89678:107 59.90322:621 60.471:107 60.86933:72 69.03537:107 71.07399:179 86.10029:179 104.11132:9700	3.4	0	-29.3	0	-28.2	0	-32.7	0	-28.1	0	-31.8	0	-32.3	0	-28	0	-32.9	0	-33.5	0	-1.4	0	-1.9	3898	-1	0	-3.4	0
263	1.213	126.02267	HMDB0000251, Taurine	[M+H]+	found in higher mz's MsMs_5789; found in higher mz's MsMs_902; found in higher mz's MsMs_3757	0.2	True	C2H7NO3S		XOAAWQZATWQOTB-UHFFFAOYSA-N	NCCS(O)(=O)=O		null	null	69.9	75	100	303.84	IDA-POS-240610-CM0024_29_B1_R1	126.02129:11877 127.02464:648 128.028:648	107.68045:74 108.01349:1016	-285.7	0	-33.7	0	-50.3	0	-48.8	0	-32.4	0	-45.8	0	-31.1	0	-28.6	0	-43.7	0	-42.3	0	-0.8	0	-2.5	0	-4	0	-10.5	0
645	1.252	176.04041	HMDB0000904, Citrulline	[M+H]+	found in higher mz's MsMs_1992; found in higher mz's MsMs_2753; found in higher mz's MsMs_1098; found in higher mz's MsMs_1710; found in higher mz's MsMs_2690; found in higher mz's MsMs_2567; found in higher mz's MsMs_5540; found in higher mz's MsMs_3465; found in higher mz's MsMs_2515	0.46	True	C6H13N3O3		RHGKLRLOHDJJDR-BYPYZUCNSA-N	N[C@@H](CCCNC(N)=O)C(O)=O		null	null	83.8	81.9	66.7	183.13	IDA-POS-240610-CM0024_16_R1	176.04062:3302 177.04397:638 178.04733:0	70.06498:364 113.07332:107	137	0	-35.4	0	-28.8	1504	-38.1	0	-32.5	0	-28.7	1080	-27.4	1759	-27.4	1744	-34.6	2231	-34.5	1735	0	3395	0.4	2251	-10.4	0	-0.9	3055
5414	18.715	510.35226	HMDB0012108, LysoPC(17:0/0:0)	[M+H]+	adduct linked to 6016_[M+Na]+	0.42	True	C25H52NO7P		SRRQPVVYXBTRQK-XMMPIXPASA-N	CCCCCCCCCCCCCCCCC(=O)OC[C@@H](O)COP([O-])(=O)OCC[N+](C)(C)C		null	null	91.1	83.1	50	1329.23	IDA-POS-240610-QC_Plasma_Pooled	510.35226:118789 511.35561:35281 512.35897:6975	59.90065:75 71.0734:468 81.06949:143 86.09756:3860 103.79216:251 104.10774:16677 105.52015:36 109.10409:107 155.01253:72 163.01736:394 184.07381:45877 199.03815:179 256.26614:183 297.28043:327 327.28906:2412 509.22409:179	84.2	0	-35.3	0	-36.5	0	-33.5	0	-34.4	0	-35.7	0	-36.7	0	-33.2	0	-33.4	0	-37.5	0	7.5	0	2.9	0	4.1	0	0.9	0
5839	19.966	524.36713	HMDB0010384, LysoPC(18:0/0:0)	[M+H]+		0.54	True	C26H54NO7P		IHNKQIMGVNPMTC-RUZDIDTESA-N	CCCCCCCCCCCCCCCCCC(=O)OC[C@@H](O)COP([O-])(=O)OCC[N+](C)(C)C		null	null	59.5	61.7	66.7	108762.96	IDA-POS-240610-CM0024_06_R1	524.34619:1654660 525.34954:303484 526.3529:57690	56.04849:412 60.07918:7535 60.71097:36 62.96131:72 71.0733:1595 77.75858:18 83.08307:269 86.09353:15220 89.05878:107 94.79116:37 98.98066:966 103.07428:36 104.1031:67023 104.76985:125 107.08404:54 109.09765:269 121.09736:54 123.11235:233 127.1439:72 135.10892:36 138.07591:18 151.14313:54 159.13577:18 166.0574:7591 177.15569:18 183.49846:2482 184.06702:125116 185.16736:269 186.02075:90 195.17084:3…	3.7	0	-35.7	1533875	-36.3	1376816	-34.9	1401665	-35	1563830	-35.4	1434298	-35.9	1654660	-33.5	1703639	-33.9	1555448	-37.2	1357614	5.3	1582486	1.3	1282032	1.5	1639127	0.6	1715336
2658	2.852	348.07047	HMDB0000045, Adenosine monophosphate	[M+H]+		0.12	True	C10H14N5O7P		UDMBCSSLTHHNCD-KQYNXXCUSA-N	NC1=C2N=CN([C@@H]3O[C@H](COP(O)(O)=O)[C@@H](O)[C@H]3O)C2=NC=N1		null	null	85.9	86.2	66.7	380.09	IDA-POS-240610-CM0024_37_B1_R1	348.07095:7966 349.0743:1183 350.07766:358	85.02731:251 136.06174:13106 138.91734:36 348.07193:3895	-39.9	0	-28.7	0	-33.7	0	-38.3	0	-40.4	0	-36.2	0	-38.6	0	-43.1	0	-36.3	0	-29.6	0	27.6	0	-7.7	0	-24.2	0	7.6	0
2666	1.783	348.07147	HMDB0000045, Adenosine monophosphate	[M+H]+		0.02	True	C10H14N5O7P		UDMBCSSLTHHNCD-KQYNXXCUSA-N	NC1=C2N=CN([C@@H]3O[C@H](COP(O)(O)=O)[C@@H](O)[C@H]3O)C2=NC=N1		null	null	74.5	71.3	50	140.85	IDA-POS-240610-CM0024_16_R1	348.07147:5594 349.07482:792 350.07818:188	136.06245:12977 250.09261:183	-42.8	0	-40.2	0	-40.5	0	-38.8	0	-37.6	0	-39	0	-41.3	0	-9.7	0	-13.7	0	-22	0	-0.7	0	0.2	0	2	0	22.2	0
2665	1.988	348.07126	HMDB0000045, Adenosine monophosphate	[M+H]+		0.12	True	C10H14N5O7P		UDMBCSSLTHHNCD-KQYNXXCUSA-N	NC1=C2N=CN([C@@H]3O[C@H](COP(O)(O)=O)[C@@H](O)[C@H]3O)C2=NC=N1		null	null	73.7	71.8	50	148.7	IDA-POS-240610-CM0024_25_B1_R1	348.07095:5038 349.0743:860 350.07766:926	125.04819:79 136.06227:9022 196.06464:107	-42.2	0	-39.6	0	-39.9	0	-38.2	0	-38.9	0	-38.4	0	-40.7	0	-32.1	0	-23.2	0	-9.8	0	-0.1	0	0.8	0	2.6	0	-0.8	0
443	1.212	148.00414	HMDB0000148, Glutamic acid	[M+H]+	found in higher mz's MsMs_6292; found in higher mz's MsMs_5789; found in higher mz's MsMs_3507; found in higher mz's MsMs_3489; found in higher mz's MsMs_9276; found in higher mz's MsMs_3598	0.5	True	C5H9NO4		WHUUTDBJXJRKMK-VKHMYHEASA-N	N[C@@H](CCC(O)=O)C(O)=O		null	null	96	66.6	50	497.04	IDA-POS-240610-QC_B1_09	148.0042:5890 149.00755:111 150.01091:557	83.79382:82 84.04596:8383 102.05588:1223	-48.5	0	-32.9	0	162.5	0	-26.5	0	-35.5	0	-37.3	0	-31.6	0	-37.2	0	-36.8	0	-41.8	0	0.7	0	-1.3	1278	-3.5	0	-1.6	0
1505	15.626	282.27737	HMDB0060957, 8-hydroxymirtazapine	[M+H]+	found in higher mz's MsMs_7911; found in higher mz's MsMs_7907; found in higher mz's MsMs_7908; similar chromatogram in higher mz_1797	0.16	True	C17H19N3O		DAWYIZBOUQIVNX-UHFFFAOYSA-N	CN1CCN2C(C1)C1=CC=CC=C1CC1=CC(O)=CN=C21		null	null	72.5	74.7	50	138.49	IDA-POS-240610-CM0024_14_R1	282.27603:1218 283.27938:283 284.28274:0	67.05221:36 282.27786:251	26.1	0	-28.2	0	-31.7	0	-29.6	0	-27.3	0	-21.6	0	-25.9	0	-25.3	0	-30.6	0	-32.4	0	-0.5	0	-1.4	0	1.2	1546	0.9	1732
172	0.939	112.08661	HMDB0000870, Histamine	[M+H]+	found in higher mz's MsMs_808; similar chromatogram in higher mz_406; similar chromatogram in higher mz_967; similar chromatogram in higher mz_464; similar chromatogram in higher mz_681; found in higher mz's MsMs_903; similar chromatogram in higher mz_971	0.44	True	C5H9N3		NTYJJOPFIAHURM-UHFFFAOYSA-N	NCCC1=CNC=N1		null	null	76.7	77.5	75	60.93	IDA-POS-240610-CM0024_34_B1_R1	112.08686:5484 113.09021:453 114.09357:434	53.00249:72 68.05015:2635 70.98018:90 81.04541:632 95.06162:7598 112.0887:1111	-97.3	0	-31.4	0	197.5	0	-33.3	0	-23.8	0	-21.8	0	-32	0	-30.8	0	-31.7	0	-30.5	1025	-27.4	0	0.6	0	-2	0	3.7	0
1741	5.311	298.09677	HMDB0001173, 5'-Methylthioadenosine	[M+H]+		0.5	True	C11H15N5O3S		WUUGFSXJNOTRMR-IOSLPCCCSA-N	CSC[C@H]1O[C@H]([C@H](O)[C@@H]1O)N1C=NC2=C1N=CN=C2N		null	null	86.8	86.8	100	974.77	IDA-POS-240610-CM0024_29_B1_R1	298.09677:29017 299.10012:6600 300.10348:2376	55.01742:41 61.01125:1907 61.40825:10 65.01588:7 69.03416:117 73.06244:10 79.02274:5 85.02889:12 93.75233:5 94.04031:117 101.02368:2 117.03833:24 122.02448:2 135.64514:291 136.06277:40988 136.62424:21 137.00793:21 137.85684:10 139.03792:7 143.27786:2 145.03236:1070 148.06265:17 163.04314:799 166.10451:7 174.07927:5 182.01057:7 198.02509:5 226.14938:7 262.14056:2 297.17203:50 298.09857:5415	-52.1	0	-47.2	0	-34.5	0	-30.2	0	-31	0	-32.8	0	-35.6	0	-34.4	0	-32.1	0	-37.9	0	0.9	0	-0.3	0	3.5	0	-0.4	0
314	5.64	130.15903	HMDB0000716, L-Pipecolic acid	[M+H]+		0.04	True	C6H11NO2		HXEACLLIILLPRG-YFKPBYRVSA-N	OC(=O)[C@@H]1CCCCN1		null	null	85.4	53.7	50	14.32	IDA-POS-240610-CM0024_33_B1_R1	130.15903:1387 131.16238:244 132.16574:35	53.03775:14 103.05535:14 130.15874:559	-0.7	0	-30.1	0	-44.7	0	-30.5	0	-28.7	0	-25.6	0	-31.6	0	-32	0	-29	0	-32.8	0	-0.5	0	-0.8	0	-0.3	0	-0.5	0
802	1.228	203.05238	HMDB0000122, D-Glucose	[M+Na]+	adduct linked to 970_[M+Na]+; adduct linked to 777_[M+NH4]+; found in higher mz's MsMs_3624; found in higher mz's MsMs_6673; found in higher mz's MsMs_3999; found in higher mz's MsMs_3505; found in higher mz's MsMs_7572; found in higher mz's MsMs_4610; found in higher mz's MsMs_9981; found in higher mz's MsMs_5644	0.46	True	C6H12O6		WQZGKKKJIJFFOK-VFUOTHLCSA-N	OC[C@H]1O[C@@H](O)[C@H](O)[C@@H](O)[C@@H]1O		null	null	75	75	100	3815.72	IDA-POS-240610-CM0024_21_R1	203.05255:91852 204.0559:8866 205.05926:2070	143.02826:36 203.05247:9449	6.3	0	-32.4	20491	-33.4	37848	-33.8	39350	-34.5	38851	-33.9	42232	-33.7	54873	-33.7	79895	-35.1	105794	-34	95768	2.1	65528	0.3	0	0.8	0	0.3	113663
336	1.928	132.10175	HMDB0000725, 4-Hydroxyproline	[M+H]+	found in higher mz's MsMs_2659	0.08	True	C5H9NO3		PMMYEEVYMWASQN-DMTCNVIQSA-N	O[C@H]1CN[C@@H](C1)C(O)=O		null	null	89.9	54.6	50	97.76	IDA-POS-240610-QC_B1_06	132.10165:45063 133.105:2642 134.10836:551	67.05983:72 85.84122:72 86.10053:2693 132.07919:107	-0.4	0	-33.9	0	-33.2	0	-34.6	0	-33.6	0	-32.8	0	-33.5	0	-34.6	0	-33.1	0	-32	0	-0.8	0	-0.5	0	-0.6	0	-0.7	0
1609	9.196	291.12067	HMDB0013962, Verapamil metabolite D-617	[M+H]+		0.08	True	C17H26N2O2		WLOBUUJURNEQCL-UHFFFAOYSA-N	CNCCCC(C#N)(C(C)C)C1=CC(OC)=C(OC)C=C1		null	null	75	75	100	53.07	IDA-POS-240610-CM0024_36_B1_R1	291.12045:1128 292.1238:221 293.12716:65	291.12085:1362	38.5	0	-46.3	0	-20	0	-29.5	0	-39.8	0	-24.3	0	-35.6	0	-36.4	0	-35.6	0	-36.5	0	-0.1	0	0.9	0	0.7	0	0.8	0
309	1.987	130.04987	HMDB0000267, Pyroglutamic acid	[M+H]+		0.26	True	C5H7NO3		ODHCTXKNWHHXJC-VKHMYHEASA-N	OC(=O)[C@@H]1CCC(=O)N1		null	null	88	88	100	79.65	IDA-POS-240610-CM0024_34_B1_R1	130.04939:11713 131.05274:1264 132.0561:316	53.00253:72 56.04893:2507 77.03849:54 84.04364:9009 85.05099:36 112.99867:37	117.2	0	-33.6	0	-33.2	0	-32	0	-31.9	0	-32.6	1990	-31.6	4977	-30.6	0	-32.4	0	-30.7	3570	-0.3	0	-0.4	0	-2.2	0	0.1	0
5060	16.082	496.27402	HMDB0010382, LysoPC(16:0/0:0)	[M+H]+	ion correlated with 7496	0.02	True	C24H50NO7P		ASWBNKHCZGQVJV-HSZRJFAPSA-N	CCCCCCCCCCCCCCCC(=O)OC[C@@H](O)COP([O-])(=O)OCC[N+](C)(C)C		null	null	59.3	73.2	72.7	13.74	IDA-POS-240610-CM0024_27_B1_R1	496.27402:1298 497.27737:683 498.28073:1708	60.08143:233 69.07137:45 83.08791:27 86.09743:756 98.98689:27 104.1083:3598 106.11264:296 125.00027:594 149.13049:18 166.06226:197 184.07431:7279 185.07758:3427 186.07864:2893 242.10638:27 258.11179:116 283.17737:9 312.26117:152 478.32144:1798 495.33124:72	126.5	0	71.4	0	67	0	68.3	0	67.3	0	70.4	0	67.5	0	66.9	0	67.6	0	65.7	0	111.6	0	-32.4	0	-5.7	0	-7	0
629	14.632	175.11058	HMDB0000517, L-Arginine	[M+H]+	ion correlated with 3295	0.04	True	C6H14N4O2		ODKSFYDXXFIFQN-BYPYZUCNSA-N	N[C@@H](CCCNC(N)=N)C(O)=O		null	null	76.7	76.5	50	31.38	IDA-POS-240610-CM0024_10_R1	175.11058:2037 176.11393:552 177.11729:184	79.05514:45 128.06558:18 131.08549:305	-124	0	-26.6	0	-26.4	0	-27.5	0	-25.2	0	-26.6	0	-25.2	0	-21.3	0	-31	0	-32.9	0	0.6	2037	0.6	0	0.4	0	0.7	0
206	1.233	118.08567	HMDB0000128, Guanidoacetic acid	[M+H]+	found in higher mz's MsMs_1170; adduct linked to 386_[M+Na]+; found in higher mz's MsMs_1302	0.96	True	C3H7N3O2		BPMFZUMJYQTVII-UHFFFAOYSA-N	NC(=N)NCC(O)=O		null	null	80.7	91.6	100	527.96	IDA-POS-240610-CM0024_30_B1_R1	118.08567:57211 119.08902:3818 120.09238:2909	55.05535:50583 56.051:5091 57.05843:9288 58.0664:20191 59.07414:5232 68.0267:179 70.06597:109 72.08183:26806 72.59286:72 74.06137:107 117.73293:113	1	0	-27.1	0	-26.6	4768	-29.2	5904	-28.8	7048	-28.3	5294	-27.5	14021	-26	13549	-31	14059	-27	17467	1.6	16055	0.7	17753	2.2	11988	-0.3	16407
993	5.515	227.17549	HMDB0000033, Carnosine	[M+H]+		0.04	True	C9H14N4O3		CQOVPNPJLQNMDC-ZETCQYMHSA-N	NCCC(=O)N[C@@H](CC1=CN=CN1)C(O)=O		null	null	61.2	71.5	50	22.08	IDA-POS-240610-CM0024_10_R1	227.17513:1248 228.17848:215 229.18184:51	55.05446:179 77.04103:5 83.08624:81 93.07024:2 97.06676:5 100.94199:2 133.10251:7 197.07797:5 226.46242:5 227.17593:401	-45.6	0	-77.8	0	-35.6	0	-38.9	0	-35.2	0	-35.6	0	-34.8	0	-43.4	0	-40.9	0	-37.3	0	-0.1	1248	0.7	0	-33	0	-0.2	0
624	1.168	174.93831	HMDB0000517, L-Arginine	[M+H]+	found in higher mz's MsMs_4281; found in higher mz's MsMs_6768; found in higher mz's MsMs_3194; found in higher mz's MsMs_6954; found in higher mz's MsMs_10394; found in higher mz's MsMs_10131; found in higher mz's MsMs_7504; found in higher mz's MsMs_4478; found in higher mz's MsMs_1964; found in higher mz's MsMs_7563	0.4	True	C6H14N4O2		ODKSFYDXXFIFQN-BYPYZUCNSA-N	N[C@@H](CCCNC(N)=N)C(O)=O		null	null	80.9	89.4	100	884.12	IDA-POS-240610-CM0024_22_R1	174.93761:4327 175.94096:0 176.94432:973	60.05574:74 70.06629:1022 71.06684:36 73.06766:37 84.96495:36 116.07486:72 130.09914:36 158.09335:36 175.12018:179		0	-33.3	0	-36	3394	-31.8	3696	-34.4	3586	-34.1	3805	-37.1	3159	-28.5	2516	-33.3	0	-29.2	0	-0.4	4355	-1	0	0.6	0	0.7	3476
587	1.231	169.05798	HMDB0001431, Pyridoxamine	[M+H]+	adduct linked to 733_[M+Na]+; similar chromatogram in higher mz_3458; found in higher mz's MsMs_2094	0.54	True	C8H12N2O2		NHZMQXZHNVQTQA-UHFFFAOYSA-N	CC1=C(O)C(CN)=C(CO)C=N1		null	null	86.9	81.3	66.7	54.7	IDA-POS-240610-CM0024_13_R1	169.05789:1987 170.06124:416 171.0646:0	124.03493:36 151.05049:251 152.03333:287 169.05409:72	16.3	0	-26.4	0	-25.8	0	-25.8	0	-25.6	0	-28.1	1344	-29.1	2027	-22.7	1905	-29	2013	-26.3	2860	0.7	2162	1.3	0	0.9	0	-0.4	1987
2664	1.842	348.07123	HMDB0000045, Adenosine monophosphate	[M+H]+		0.12	True	C10H14N5O7P		UDMBCSSLTHHNCD-KQYNXXCUSA-N	NC1=C2N=CN([C@@H]3O[C@H](COP(O)(O)=O)[C@@H](O)[C@H]3O)C2=NC=N1		null	null	87.6	87.6	100	200.45	IDA-POS-240610-CM0024_15_R1	348.07123:13296 349.07458:1539 350.07794:380	96.73038:54 97.02777:1260 135.64456:287 136.06133:28992 136.91771:59 137.97968:18 148.0612:36 214.07233:54 250.09467:125 348.06967:4072	-42.1	0	-39.5	0	-39.8	0	-38.1	0	-36.9	0	-38.4	0	-40.6	0	-13.9	0	-13	0	-9	0	0	0	0.9	0	2.7	0	25.8	0
322	1.25	132.07602	HMDB0000064, Creatine	[M+H]+	similar chromatogram in higher mz_486; similar chromatogram in higher mz_2567; found in higher mz's MsMs_1286; found in higher mz's MsMs_4216	0.9	True	C4H9N3O2		CVSVTCORWBXHQV-UHFFFAOYSA-N	CN(CC(O)=O)C(N)=N		null	null	86.1	88	100	129.47	IDA-POS-240610-CM0024_16_R1	132.07677:15198 133.08012:1276 134.08348:425	69.04514:119 86.0642:107 90.05457:4308 91.05663:48 132.07631:4473	-64	0	160.6	3409	160.1	4295	156.1	2678	160.1	3497	160	0	159.4	5217	159.5	6230	158.6	5501	159.5	6427	2.5	14567	0.4	8399	0.5	0	3.1	8612
1508	15.476	282.27948	HMDB0060957, 8-hydroxymirtazapine	[M+H]+	found in higher mz's MsMs_7909; found in higher mz's MsMs_7904; found in higher mz's MsMs_1796; found in higher mz's MsMs_1800	0.22	True	C17H19N3O		DAWYIZBOUQIVNX-UHFFFAOYSA-N	CN1CCN2C(C1)C1=CC=CC=C1CC1=CC(O)=CN=C21		null	null	70.6	74.7	50	164.03	IDA-POS-240610-CM0024_33_B1_R1	282.27954:27930 283.28289:4440 284.28625:1366	61.03054:72 67.05439:433 74.06132:36 79.05483:358 81.07071:358 93.07164:179 135.08031:72 251.48454:74 262.24936:218 282.28027:9070	-77.4	0	-35.7	0	-39.1	0	-37.1	0	-34.8	0	-29.1	0	-33.4	0	-32.8	0	-38.1	0	-39.9	0	1.6	0	-1.7	0	-0.6	0	-0.6	0
675	1.712	182.08148	HMDB0000158, L-Tyrosine	[M+H]+	adduct linked to 556_[M+H]+	0.1	True	C9H11NO3		OUYCCCASQSFEME-QMMMGPOBSA-N	N[C@@H](CC1=CC=C(O)C=C1)C(O)=O		null	null	96.2	51.3	46.2	850.65	IDA-POS-240610-CM0024_36_B1_R1	182.08115:34884 183.0845:4854 184.08786:940	63.02402:143 76.80649:358 81.06953:287 91.05541:16460 94.04367:358 103.05481:401 109.0656:540 118.06598:808 121.06624:287 134.05971:149 136.07617:13956 147.04385:3112	-39.6	0	-35.7	0	-36.6	0	-36.3	0	-37.9	0	-37.4	0	-36.5	0	-36.1	0	-38	0	-35.4	0	-0.7	0	0.4	0	-1	0	-0.2	0
989	4.873	227.07928	HMDB0000033, Carnosine	[M+H]+		0.24	True	C9H14N4O3		CQOVPNPJLQNMDC-ZETCQYMHSA-N	NCCC(=O)N[C@@H](CC1=CN=CN1)C(O)=O		null	null	61.1	71.5	50	133.6	IDA-POS-240610-CM0024_02_R1	227.07091:3920 228.07426:616 229.07762:88	93.06809:36 153.12215:36 182.05029:143 227.07158:674	46.9	0	-40.2	0	-33.1	3920	-32.9	2333	-32.9	4319	-34.8	4477	-35.5	3462	-32.5	3716	-33.5	0	-34.7	3770	0.2	4450	-0.9	4907	0.3	1662	0.3	6169
311	2.304	130.05016	HMDB0000267, Pyroglutamic acid	[M+H]+		0.04	True	C5H7NO3		ODHCTXKNWHHXJC-VKHMYHEASA-N	OC(=O)[C@@H]1CCC(=O)N1		null	null	85.2	88	100	294.68	IDA-POS-240610-CM0024_24_B1_R1	130.04927:13443 131.05262:1085 132.05598:0	56.05043:2420 84.04618:5919 94.98985:215	111.9	0	-34.6	0	-35.4	0	-34.2	0	-34.2	0	-34.8	0	-34.8	0	-33.9	0	-34.6	0	-32.9	0	-0.6	0	-0.9	0	-4.4	0	-2.1	0
5812	16.673	524.27264	HMDB0010384, LysoPC(18:0/0:0)	[M+H]+	adduct linked to 5237_[M+H]+	0.1	True	C26H54NO7P		IHNKQIMGVNPMTC-RUZDIDTESA-N	CCCCCCCCCCCCCCCCCC(=O)OC[C@@H](O)COP([O-])(=O)OCC[N+](C)(C)C		null	null	65.7	71.2	50	72.45	IDA-POS-240610-CM0024_35_B1_R1	524.27118:6622 525.27453:1268 526.27789:0	67.0538:143 88.03484:72 98.97959:36 117.06963:107 145.99847:179 163.1496:107 194.99933:251 250.25179:36 271.24161:36 339.28888:322 361.27393:780 463.21365:111 524.27429:7529	-31.8	0	-26.1	0	7.4	0	-20.5	0	-25.3	0	-26.7	0	-2.5	0	-30.8	0	-23.7	0	33.2	0	-0.3	0	0.3	0	-0.3	0	1.1	0
676	1.356	182.0815	HMDB0000158, L-Tyrosine	[M+H]+	ion correlated with 18; adduct linked to 811_[M+Na]+; found in higher mz's MsMs_1914; found in higher mz's MsMs_2886	0.72	True	C9H11NO3		OUYCCCASQSFEME-QMMMGPOBSA-N	N[C@@H](CC1=CC=C(O)C=C1)C(O)=O		null	null	96.6	96.6	83.3	212.2	IDA-POS-240610-CM0024_37_B1_R1	182.08167:11092 183.08502:1428 184.08838:3712	51.02268:376 63.02183:107 75.02274:24 79.05373:119 89.03909:24 91.05433:11676 93.06899:131 95.04906:3683 101.04381:24 103.05453:251 109.06448:287 119.04908:7487 121.06466:143 123.04428:6565 134.05836:48 136.07574:10596 137.05989:107 147.04407:2007 165.05499:3543 182.08066:795	-39.7	0	-35.8	0	-36.8	0	-36.5	0	-38	0	-37.5	0	-36.6	0	-36.2	0	-38.1	1883	-35.5	0	-0.8	0	1	0	-0.3	0	-0.3	1349
4741	16.595	482.25607	HMDB0010381, LysoPC(15:0/0:0)	[M+H]+	found in higher mz's MsMs_4752	0.32	True	C23H48NO7P		RJZVWDTYEWCUAR-JOCHJYFZSA-N	[H][C@@](O)(COC(=O)CCCCCCCCCCCCCC)COP([O-])(=O)OCC[N+](C)(C)C		null	null	81.7	72.2	50	142.5	IDA-POS-240610-QC_02	482.25433:2467 483.25768:0 484.26104:342	57.07097:125 85.10233:72 104.10822:9513 109.10273:54 124.6205:55 163.01707:179 184.07468:23288 187.17136:18 225.22414:90 240.10062:54 298.32901:91 405.23898:251 482.32614:15937	-50.9	0	-19.6	0	-15.8	2049	-12.3	2657	-17.2	0	-12.6	0	-13.8	1874	-21.6	3416	-22	0	-17.4	0	1.8	1556	14.2	0	-29.2	0	2.1	0
5415	18.341	510.35352	HMDB0012108, LysoPC(17:0/0:0)	[M+H]+	adduct linked to 6021_[M+Na]+	0.42	True	C25H52NO7P		SRRQPVVYXBTRQK-XMMPIXPASA-N	CCCCCCCCCCCCCCCCC(=O)OC[C@@H](O)COP([O-])(=O)OCC[N+](C)(C)C		null	null	76.9	69.6	50	554.97	IDA-POS-240610-CM0024_22_R1	510.3501:18816 511.35345:6489 512.35681:1366	60.08097:251 86.09575:901 104.10618:948 184.0733:29127 186.97508:36 258.10709:179 433.26947:110 492.34399:972	81.7	0	-38.3	0	-41.2	0	-37.4	0	-38.5	0	-38.8	0	-39.5	0	-37.4	0	-36.4	0	-40.9	0	5	0	0.4	0	2.1	0	0.9	0
342	1.57	133.0318	HMDB0000168, L-Asparagine	[M+H]+	found in higher mz's MsMs_462; found in higher mz's MsMs_3712; found in higher mz's MsMs_1558	0.42	True	C4H8N2O3		DCXYFEDJOCDNAF-REOHCLBHSA-N	N[C@@H](CC(N)=O)C(O)=O		null	null	54.9	75	100	110.97	IDA-POS-240610-QC_B1_Tissue_Pooled	133.03049:5244 134.03384:2361 135.0372:525	58.9962:251 85.01426:72 133.03427:430	-40.5	0	-32.1	0	-35.2	0	-32.7	0	-29.7	0	-33.4	0	-33.9	0	-32.7	0	-30.1	0	-30	0	0.9	0	1	0	-0.6	0	0.4	0
2352	19.45	331.26166	HMDB0000016, Deoxycorticosterone	[M+H]+		0.06	True	C21H30O3		ZESRJSPZRDMNHY-YFWFAHHUSA-N	[H][C@@]12CC[C@H](C(=O)CO)[C@@]1(C)CC[C@@]1([H])[C@@]2([H])CCC2=CC(=O)CC[C@]12C		null	null	52.9	73.5	66.7	35.56	IDA-POS-240610-QC_B1_07	331.26587:1722 332.26922:1302 333.27258:0	67.05514:81 83.08776:18 105.06983:152 109.10218:18 128.06284:27 131.08594:107 143.08476:45 151.1516:18 157.10332:45 169.09969:45 171.11844:36 179.10698:27 183.11482:36 197.12857:18 211.14986:45 231.21452:18 241.19437:9 285.22327:36 295.24347:63 331.26434:830	10.6	0	-19.7	0	32.4	0	13.3	0	8.5	0	-67.6	0	-34.9	0	-14.1	0	-33.3	0	-28.8	0	4.8	0	-7.7	0	-2.9	0	2.6	0
5814	16.631	524.27472	HMDB0010384, LysoPC(18:0/0:0)	[M+H]+	adduct linked to 6309_[M+Na]+	0.16	True	C26H54NO7P		IHNKQIMGVNPMTC-RUZDIDTESA-N	CCCCCCCCCCCCCCCCCC(=O)OC[C@@H](O)COP([O-])(=O)OCC[N+](C)(C)C		null	null	69.3	71.2	50	54.13	IDA-POS-240610-CM0024_31_B1_R1	524.27124:2621 525.27459:764 526.27795:3706	88.044:72 117.07099:72 145.9962:36 339.29166:179 463.22165:73 524.27631:2648	-25.8	0	-30.1	0	-41.9	0	-24.4	0	-31.6	0	5	0	-6.5	0	-16.9	0	8.2	0	29.2	0	-1.1	0	0.7	0	-1.3	0	-0.5	0
110	1.223	104.10647	HMDB0000452, L-alpha-Aminobutyric acid	[M+H]+	found in higher mz's MsMs_2363; found in higher mz's MsMs_953; similar chromatogram in higher mz_1034; similar chromatogram in higher mz_3724	0.68	True	C4H9NO2		QWCKQJZIFLGMSD-VKHMYHEASA-N	CC[C@H](N)C(O)=O		null	null	82.9	82.9	100	434.47	IDA-POS-240610-CM0024_16_R1	104.10652:4892 105.10987:586 106.11323:0	58.068:7326 86.11098:72 103.79614:154	7	0	-25.8	1361	-24.7	2235	-29.2	2027	-24.5	1971	-28.3	2330	-28.7	3193	-24.4	3733	-29.4	3981	-29.9	4025	-0.5	4319	0.5	0	-0.3	0	0.1	4777
109	1.053	104.10647	HMDB0000092, Dimethylglycine	[M+H]+		0.4	True	C4H9NO2		FFDGPVCHZBVARC-UHFFFAOYSA-N	CN(C)CC(O)=O		null	null	83.7	87.4	100	413.18	IDA-POS-240610-CM0024_37_B1_R1	104.10657:32913 105.10992:2075 106.11328:105	58.06616:19317 59.07474:1372 71.07479:72 86.10071:107 104.11038:7008	7	0	-25.8	0	-24.7	0	-29.2	0	-24.5	0	-31.3	0	-28.7	0	-24.4	0	-29.4	0	-29.9	0	-0.5	0	0.5	0	-0.3	0	0.1	0
2920	15.454	363.15524	HMDB0000063, Cortisol	[M+H]+	found in higher mz's MsMs_8422	0.3	True	C21H30O5		JYGXADMDTFJGBT-VWUMJDOOSA-N	[H][C@@]12CC[C@](O)(C(=O)CO)[C@@]1(C)C[C@H](O)[C@@]1([H])[C@@]2([H])CCC2=CC(=O)CC[C@]12C		null	null	70	74.1	50	61.77	IDA-POS-240610-CM0024_17_R1	363.15427:1900 364.15762:693 365.16098:209	105.07098:27 154.01924:18 197.09138:27 258.02582:36 302.02173:72 363.15674:1621	53.2	0	-35.7	0	-35	0	-33.1	0	-35.7	0	-33.6	0	-34.4	0	-32.3	0	-36.7	0	-37.1	0	1.3	1020	1.1	0	-0.7	1458	1.6	1757
3227	15.861	380.25443	HMDB0000277, Sphingosine 1-phosphate	[M+H]+		0.4	True	C18H38NO5P		DUYSYHSSBDVJSM-KRWOKUGFSA-N	CCCCCCCCCCCCC\C=C\[C@@H](O)[C@@H](N)COP(O)(O)=O		null	null	74.6	71.5	71.4	300.52	IDA-POS-240610-QC_03	380.25394:10400 381.25729:2502 382.26065:682	77.03859:36 79.05431:179 93.06993:179 121.10028:125 205.19325:36 247.24179:305 264.26889:11954 282.27722:125 346.00775:36	-4.2	0	-31.3	0	-35.5	0	-32.5	0	-32.1	0	-31.2	0	-35.6	0	-32.7	0	-34.6	8527	-35.9	0	0.6	9215	-0.8	8577	-0.3	0	1	13076
111	1.44	104.10648	HMDB0000092, Dimethylglycine	[M+H]+		0.26	True	C4H9NO2		FFDGPVCHZBVARC-UHFFFAOYSA-N	CN(C)CC(O)=O		null	null	83	86.1	100	136.56	IDA-POS-240610-CM0024_29_B1_R1	104.10704:8890 105.11039:579 106.11375:96	58.06655:5739 59.07303:507 104.10772:4558	6.9	0	-25.9	0	-24.8	0	-29.3	0	-24.6	0	-28.4	0	-28.8	0	-24.5	0	-29.5	0	-30	0	-0.6	0	0.4	0	-0.4	0	0	0
1247	7.52	260.18668	HMDB0001254, Glucosamine 6-phosphate	[M+H]+		0.16	True	C6H14NO8P		XHMJOUIAFHJHBW-UKFBFLRUSA-N	N[C@H]1[C@@H](O)O[C@H](COP(O)(O)=O)[C@@H](O)[C@@H]1O		null	null	60.5	83.2	50	100.97	IDA-POS-240610-CM0024_13_R1	260.18555:1609 261.1889:293 262.19226:44	58.06509:21 85.02859:1208 99.07996:43 183.10371:14 260.18619:935	-4.7	0	-28.8	0	-38.3	0	-30.6	0	-31.5	0	-41	0	-34.2	0	-37.8	0	-36.5	0	-37.9	0	-1.5	3653	-2.1	1444	-1.3	0	-0.8	1609
1379	21.347	273.17957	HMDB0000855, Nicotinamide riboside	[M+NH4]+		0.08	True	C11H15N2O5		JLEBZPBDRKPWTD-TURQNECASA-O	NC(=O)C1=C[N+](=CC=C1)[C@@H]1O[C@H](CO)[C@@H](O)[C@H]1O		null	null	88	82	50	24.59	IDA-POS-240610-CM0024_20_R1	273.1795:1408 274.18285:304 275.18621:76	255.17809:107	3.2	0	-8	0	-25.2	0	-26.6	0	-26.1	0	-25	0	-29.5	0	-31.2	0	-23.3	0	-34.2	0	6	0	1.1	0	0.3	0	15.7	0
5870	24.946	524.45142	HMDB0010384, LysoPC(18:0/0:0)	[M+H]+	ion correlated with 4724	0.02	True	C26H54NO7P		IHNKQIMGVNPMTC-RUZDIDTESA-N	CCCCCCCCCCCCCCCCCC(=O)OC[C@@H](O)COP([O-])(=O)OCC[N+](C)(C)C		null	null	63.3	71.2	50	42.77	IDA-POS-240610-CM0024_33_B1_R1	524.45142:2471 525.45477:661 526.45813:827	83.08611:18 89.05987:331 111.11478:18 125.00167:18 129.03584:45 153.16142:9 166.06161:36 225.2541:27 265.17111:36 386.05048:27 506.36578:54 524.45386:1039	-1.2	0	-40.3	0	-36.3	0	-38.4	0	-45	0	-36	0	-35.9	0	-36.4	0	-41.4	0	-45.2	0	0.4	0	-0.1	0	1.8	0	-4.8	0
506	1.343	159.02701	HMDB0003349, L-Dihydroorotic acid	[M+H]+	ion correlated with 1914; found in higher mz's MsMs_1612; found in higher mz's MsMs_1966; found in higher mz's MsMs_1604	0.4	True	C5H6N2O4		UFIVEPVSAGBUSI-REOHCLBHSA-N	OC(=O)[C@@H]1CC(=O)NC(=O)N1		null	null	83.6	73.9	66.7	40.29	IDA-POS-240610-CM0024_33_B1_R1	159.02357:2206 160.02692:0 161.03028:0	70.06467:72 113.07057:24	-89.7	0	-25.1	0	105.8	0	127.9	0	103.1	0	-47.6	0	115	0	-35	0	3.4	0	47	0	-47.9	0	-71.1	0	153.5	0	135.4	0
259	0.952	125.98577	HMDB0002166, (S)-beta-Aminoisobutyric acid	[M+Na]+	similar chromatogram in higher mz_2581; adduct linked to 406_[M+NH4]+; similar chromatogram in higher mz_4636; similar chromatogram in higher mz_2914; similar chromatogram in higher mz_7009	0.56	True	C4H9NO2		QCHPKSFMDHPSNR-VKHMYHEASA-N	C[C@@H](CN)C(O)=O		null	null	88	74.1	50	409.47	IDA-POS-240610-CM0024_10_R1	125.98625:10628 126.9896:374 127.99296:208	56.96762:144	0.7	0	-30.1	4670	-27.8	4547	-27.4	4816	-30.1	5022	-28.1	5662	-30.2	6452	-21.5	6872	-28	2836	-29.3	4691	-0.4	10628	1.7	10288	-0.1	6807	0.4	9348
2146	15.086	318.30008	HMDB0004610, Phytosphingosine	[M+H]+		0.36	True	C18H39NO3		AERBNCYCJBRYDG-KSZLIROESA-N	CCCCCCCCCCCCCC[C@@H](O)[C@@H](O)[C@@H](N)CO		null	null	73.3	74.8	100	74.49	IDA-POS-240610-CM0024_36_B1_R1	318.30042:7264 319.30377:1462 320.30713:365	69.07208:36 74.05983:287 269.44333:76 300.28561:179 318.30264:6212	4.6	0	-35.9	0	-38.2	0	-36.4	0	-36.4	0	-36.7	0	-37	0	-35.9	0	-39.7	0	-35.9	0	0.4	0	0.2	0	-0.6	0	-1	0
1852	15.945	302.306	HMDB0000269, Sphinganine	[M+H]+	adduct linked to 2231_[M+Na]+	0.22	True	C18H39NO2		OTKJDMGTUTTYMP-ZWKOTPCHSA-N	CCCCCCCCCCCCCCC[C@@H](O)[C@@H](N)CO		null	null	89.1	82	50	377.11	IDA-POS-240610-CM0024_34_B1_R1	302.306:84720 303.30935:16916 304.31271:2112	57.07038:1219 59.86519:168 66.85212:153 67.05498:2122 79.05474:287 85.10104:287 95.08555:2947 105.07358:36 109.10128:1029 212.23994:36 240.26965:1232 253.49861:198 256.21564:116 284.29715:17477 302.30768:9720	-31.2	0	-32.5	0	52.1	0	-19.2	0	-61.5	0	-43	0	-26.7	0	-20.4	0	-37.9	0	-16.4	0	-0.7	0	-0.2	0	-0.2	0	-1	0
4742	16.625	482.25833	HMDB0010381, LysoPC(15:0/0:0)	[M+H]+		0.18	True	C23H48NO7P		RJZVWDTYEWCUAR-JOCHJYFZSA-N	[H][C@@](O)(COC(=O)CCCCCCCCCCCCCC)COP([O-])(=O)OCC[N+](C)(C)C		null	null	81.7	72.2	50	162.69	IDA-POS-240610-QC_02	482.26746:2925 483.27081:0 484.27417:0	57.07097:125 85.10233:72 104.10822:9513 109.10273:54 124.6205:55 163.01707:179 184.07468:23288 187.17136:18 225.22414:90 240.10062:54 298.32901:91 405.23898:251 482.32614:15937	-38.6	0	-24.3	0	-20.5	0	-17	0	-21.9	0	-17.2	1518	-18.5	0	-26.3	0	-26.7	0	-22.1	0	-2.9	0	9.5	3567	-3.2	0	0.9	3567
481	1.736	153.06627	HMDB0004194, N1-Methyl-4-pyridone-3-carboxamide	[M+H]+		0.08	True	C7H8N2O2		KTLRWTOPTKGYQY-UHFFFAOYSA-N	CN1C=CC(=O)C(=C1)C(N)=O		null	null	93.1	84.1	57.1	46.01	IDA-POS-240610-CM0024_14_R1	153.06601:3155 154.06936:0 155.07272:278	53.03784:466 80.04849:364 92.0494:1873 136.03926:7335	-89.8	0	-49.2	0	-40.5	0	-34.1	0	-33.6	0	-34.8	0	-37.2	0	-33.6	0	-39	0	-35.2	0	-0.5	1828	0	0	-0.7	1361	-1.1	0
5843	19.895	524.36865	HMDB0010384, LysoPC(18:0/0:0)	[M+H]+	adduct linked to 6338_[M+Na]+; found in higher mz's MsMs_5861; found in higher mz's MsMs_5868	0.44	True	C26H54NO7P		IHNKQIMGVNPMTC-RUZDIDTESA-N	CCCCCCCCCCCCCCCCCC(=O)OC[C@@H](O)COP([O-])(=O)OCC[N+](C)(C)C		null	null	63.6	63.7	66.7	28202.02	IDA-POS-240610-CM0024_31_B1_R1	524.37061:182337 525.37396:50341 526.37732:12207	57.06997:398 58.0645:293 69.06971:179 85.1009:179 95.08591:322 104.10683:24097 105.96522:36 109.10086:107 124.61427:79 151.14809:73 163.01491:771 166.06281:2129 184.07295:57382 185.39256:107 189.55949:36 240.09956:394 258.11044:2294 267.26514:111 311.29364:179 341.30441:4252 447.28757:1399 506.29971:72 522.72699:1243 524.37061:38018	0.8	0	-38.6	0	-39.2	0	-37.8	0	-37.9	0	-38.3	0	-38.8	0	-36.4	0	-36.8	0	-40.1	0	2.4	0	0.1	0	-0.6	0	-0.7	0
209	1.485	118.08622	HMDB0000128, Guanidoacetic acid	[M+H]+		0.32	True	C3H7N3O2		BPMFZUMJYQTVII-UHFFFAOYSA-N	NC(=N)NCC(O)=O		null	null	82.9	60.8	50	183.76	IDA-POS-240610-QC_02	118.08608:9528 119.08943:862 120.09279:226	58.06632:12482 72.08157:620	-1.2	0	-31.7	0	-31.3	4719	-33.8	4564	-33.5	8398	-33	0	-32.2	9982	-30.6	0	-35.7	0	-31.7	0	0.2	0	-0.5	0	-1	0	0	0
553	1.448	164.931	HMDB0000205, Phenylpyruvic acid	[M+H]+	found in higher mz's MsMs_1544; found in higher mz's MsMs_1278	0.18	True	C9H8O3		BTNMPGBKDVTSJY-UHFFFAOYSA-N	OC(=O)C(=O)CC1=CC=CC=C1		null	null	71	63.6	66.7	291.46	IDA-POS-240610-QC_03	164.92921:2774 165.93256:0 166.93592:0	61.08141:5 69.003:2 91.05363:67 95.04952:131 108.06582:5 121.06408:7 137.05984:5 164.93018:475	-45.5	0	-38	0	-39.3	0	-39.3	0	-41.4	0	-41.4	1464	-37.8	0	-40.4	0	-82.6	0	-46.5	0	-1.3	0	-6.6	0	-52.5	0	-4.2	0
7079	7.595	613.33954	HMDB0003337, Oxidized glutathione	[M+H]+		0.04	True	C20H32N6O12S2		YPZRWBKMTBYPTK-BJDJZHNGSA-N	N[C@@H](CCC(=O)N[C@@H](CSSC[C@H](NC(=O)CC[C@H](N)C(O)=O)C(=O)NCC(O)=O)C(=O)NCC(O)=O)C(O)=O		null	null	75	70.9	50	58.42	IDA-POS-240610-CM0024_10_R1	613.33875:1164 614.3421:543 615.34546:136	355.0719:24 613.34216:3828	9.8	0	3.6	0	-24.4	0	-40	0	20.8	0	-40.3	0	-36.3	0	-35	0	-34.4	0	-42.3	0	-0.9	1164	0.3	1543	-0.3	0	-2.3	0
5084	16.216	496.33746	HMDB0010382, LysoPC(16:0/0:0)	[M+H]+		0.06	True	C24H50NO7P		ASWBNKHCZGQVJV-HSZRJFAPSA-N	CCCCCCCCCCCCCCCC(=O)OC[C@@H](O)COP([O-])(=O)OCC[N+](C)(C)C		null	null	87.3	78.9	50	1477.8	IDA-POS-240610-QC_02	496.33746:147116 497.34081:33096 498.34417:8541	57.06949:217 86.09714:2428 103.79159:223 124.61984:75 137.1339:72 166.06316:618 184.07503:38216 199.03517:72 258.11545:430 419.25922:358 496.23743:133	0.7	0	-52	0	-55.5	0	-53	0	-53.2	0	-52.3	0	-53.5	0	-36.3	0	-55	0	-57.8	0	0.7	0	-16	0	0.6	0	0	0
7075	2.271	613.15961	HMDB0003337, Oxidized glutathione	[M+H]+		0.06	True	C20H32N6O12S2		YPZRWBKMTBYPTK-BJDJZHNGSA-N	N[C@@H](CCC(=O)N[C@@H](CSSC[C@H](NC(=O)CC[C@H](N)C(O)=O)C(=O)NCC(O)=O)C(=O)NCC(O)=O)C(O)=O		null	null	96.8	76.3	42.3	270.06	IDA-POS-240610-CM0024_37_B1_R1	613.15961:24028 614.16296:7612 615.16632:3326	99.05596:72 129.06792:148 130.05061:1466 143.04655:143 153.06764:215 160.008:179 170.02319:78 179.05046:1454 193.06851:182 205.01135:146 209.00671:1670 217.00993:168 230.32945:238 235.02182:3738 243.04301:358 256.09595:322 263.01697:255 274.10764:251 306.0766:433 322.05029:521 337.06668:143 355.07593:16467 363.08167:107 391.07886:251 421.08804:547 484.11868:11016 532.13379:78 538.12659:3007 613.1…	32.5	0	-38.5	0	-27.7	0	-42.7	0	-33.3	0	-40.7	0	-38.6	0	-34.7	0	-36.8	0	-34.8	0	0.6	0	0.4	0	12.3	0	5.2	0
324	1.215	132.07666	HMDB0000064, Creatine	[M+H]+	found in higher mz's MsMs_9185; found in higher mz's MsMs_5472; found in higher mz's MsMs_1286; found in higher mz's MsMs_3597; found in higher mz's MsMs_8879	0.06	True	C4H9N3O2		CVSVTCORWBXHQV-UHFFFAOYSA-N	CN(CC(O)=O)C(N)=N		null	null	82.9	87.9	100	137.48	IDA-POS-240610-CM0024_31_B1_R1	132.07681:33716 133.08016:3370 134.08352:691	68.05004:366 86.05981:440 90.05477:8679 114.06635:434 132.07617:8090	186.4	0	155.8	0	155.3	0	154.2	0	155.3	0	153.1	0	155.1	0	154.7	0	152.8	0	154.7	0	-0.3	0	-1	0	0.2	3165	-0.2	0
2143	13.108	318.29834	HMDB0004610, Phytosphingosine	[M+H]+		0.1	True	C18H39NO3		AERBNCYCJBRYDG-KSZLIROESA-N	CCCCCCCCCCCCCC[C@@H](O)[C@@H](O)[C@@H](N)CO		null	null	53.6	74.6	100	984.37	IDA-POS-240610-CM0024_21_R1	318.29843:3582 319.30178:853 320.30514:121	55.05557:7 68.04918:10 71.08546:57 85.10137:43 88.0757:525 100.11182:17 121.09855:12 144.08649:7 200.14761:2 212.2382:93 219.17458:303 226.20856:2 230.24855:33 254.20705:7 256.26447:3173 260.78229:2 300.29025:270 317.31131:110 318.30161:7615	-0.7	0	-32.3	0	-32.6	0	-32.8	0	-31.7	0	-32.2	0	-31.9	0	-31.3	0	-36.8	0	-38.7	0	0.8	0	0.7	0	0.9	0	-0.5	0
4770	17.96	482.36017	HMDB0010381, LysoPC(15:0/0:0)	[M+H]+		0.06	True	C23H48NO7P		RJZVWDTYEWCUAR-JOCHJYFZSA-N	[H][C@@](O)(COC(=O)CCCCCCCCCCCCCC)COP([O-])(=O)OCC[N+](C)(C)C		null	null	59	72.1	50	79.53	IDA-POS-240610-CM0024_26_B1_R1	482.35416:3409 483.35751:2024 484.36087:675	57.07117:54 71.09055:92 81.07174:18 103.79205:38 166.06412:72 244.09059:54 283.17233:72 313.27567:1213 482.35788:3353	88.8	0	-40.2	0	-43	0	-39.4	0	-39.7	0	-39.2	0	-39.5	0	-38.7	0	-39.1	0	-41.4	0	0.9	0	-1.5	0	-0.3	0	-1	0
485	1.242	154.02673	HMDB0001476, 3-Hydroxyanthranilic acid	[M+H]+	found in higher mz's MsMs_3848; found in higher mz's MsMs_3847	0.04	True	C7H7NO3		WJXSWCUQABXPFS-UHFFFAOYSA-N	NC1=C(O)C=CC=C1C(O)=O		null	null	67	72	50	49.73	IDA-POS-240610-CM0024_26_B1_R1	154.02673:1328 155.03008:0 156.03344:3641	123.07983:36 136.05055:251 154.06084:36	-60.1	0	-41.7	0	-64.4	0	-30.1	0	-25.8	0	-35.7	0	-96.8	0	-45.6	0	-122.3	0	-23.4	0	-145.1	0	-33.9	0	42	0	-34.3	0
5086	16.291	496.33774	HMDB0010382, LysoPC(16:0/0:0)	[M+H]+	adduct linked to 5616_[M+Na]+	0.04	True	C24H50NO7P		ASWBNKHCZGQVJV-HSZRJFAPSA-N	CCCCCCCCCCCCCCCC(=O)OC[C@@H](O)COP([O-])(=O)OCC[N+](C)(C)C		null	null	93.7	67.7	55.6	9063.81	IDA-POS-240610-CM0024_12_R1	496.33774:283820 497.34109:70900 498.34445:12697	60.08063:592 85.10221:183 98.98531:184 124.61562:223 184.07349:49011 187.09322:36 258.10773:394 313.2756:362 496.3414:13585	0.8	0	-52.6	0	-56.1	0	-53.5	0	-53.8	0	-52.9	0	-54.1	0	-36.9	0	-55.6	0	-58.3	0	0.1	0	-16.6	0	0.7	283820	-0.6	134553
1858	16.178	303.19336	HMDB0001999, Eicosapentaenoic acid	[M+H]+	adduct linked to 2242_[M+Na]+; found in higher mz's MsMs_1860	0.42	True	C20H30O2		JAZBEHYOTPTENJ-JLNKQSITSA-N	CC\C=C/C\C=C/C\C=C/C\C=C/C\C=C/CCCC(O)=O		null	null	70.5	69.4	50	58.75	IDA-POS-240610-QC_B1_10	303.19403:7496 304.19738:3673 305.20074:668	131.08842:36 285.18622:811 303.19604:2897	63.3	0	63.4	0	-28.5	0	-32.3	0	-22.9	0	64.2	0	63.2	0	61.8	0	58	0	-33.1	0	-40.1	0	-28.5	0	-14.5	0	17.6	0
990	4.797	227.07977	HMDB0000033, Carnosine	[M+H]+	found in higher mz's MsMs_4038	0.08	True	C9H14N4O3		CQOVPNPJLQNMDC-ZETCQYMHSA-N	NCCC(=O)N[C@@H](CC1=CN=CN1)C(O)=O		null	null	65.5	71.5	50	183.28	IDA-POS-240610-CM0024_14_R1	227.07947:6089 228.08282:1299 229.08618:200	93.06762:22 96.00641:100 153.13132:7 182.05827:122 227.07953:1029	44.8	0	-42.3	0	-35.3	0	-35	0	-35.1	0	-36.9	0	-37.6	0	-34.7	0	-35.7	0	-36.9	0	0.7	0	0.3	0	-0.9	0	-1.7	0
1743	5.212	298.09808	HMDB0001173, 5'-Methylthioadenosine	[M+H]+		0.08	True	C11H15N5O3S		WUUGFSXJNOTRMR-IOSLPCCCSA-N	CSC[C@H]1O[C@H]([C@H](O)[C@@H]1O)N1C=NC2=C1N=CN=C2N		null	null	73.5	76.2	100	93.28	IDA-POS-240610-CM0024_18_R1	298.09744:1343 299.10079:297 300.10415:204	75.02631:57 87.02673:5 97.02908:41 119.03511:96 131.06604:2 136.06178:2024 137.06055:10 138.77498:2 183.11288:74 297.16678:5 298.18524:1017	-56.5	0	-51.6	0	-38.9	0	-34.6	0	-35.4	0	-37.2	0	-40	0	-38.8	0	-36.5	0	-42.3	0	-0.8	0	-2.5	0	-0.9	0	-2.2	0
5850	18.203	524.36932	HMDB0010384, LysoPC(18:0/0:0)	[M+H]+		0.04	True	C26H54NO7P		IHNKQIMGVNPMTC-RUZDIDTESA-N	CCCCCCCCCCCCCCCCCC(=O)OC[C@@H](O)COP([O-])(=O)OCC[N+](C)(C)C		null	null	41.2	80.7	80	11647.75	IDA-POS-240610-CM0024_12_R1	524.36932:282031 525.37267:84615 526.37603:13782	57.07043:441 58.06619:186 67.05433:143 71.07637:1018 81.07167:107 86.09742:7304 87.10165:107 95.08768:251 98.984:435 104.10805:29807 105.11109:701 106.11175:215 123.11868:143 125.00076:8264 155.01347:72 163.01665:1067 183.50702:1199 184.07506:81946 185.07753:2010 186.07901:1385 199.03999:322 258.11255:2987 341.30887:5497 505.26297:294 522.73291:1751 523.198:218 524.37488:45308	0.6	0	-55.2	0	-54.9	0	-53.1	0	-53.7	0	-53	0	-51.2	0	-51.5	0	-53.4	0	-49.5	0	-1.8	0	-6.4	0	-0.4	282031	-1	0
1307	0.985	266.92841	HMDB0001294, 2,3-Diphosphoglyceric acid	[M+H]+	found in higher mz's MsMs_3475; found in higher mz's MsMs_2411; found in higher mz's MsMs_4602	0.34	True	C3H8O10P2		XOHUEYCVLUUEJJ-UWTATZPHSA-N	OC(=O)[C@@H](COP(O)(O)=O)OP(O)(O)=O		null	null	88	24	50	351.18	IDA-POS-240610-CM0024_10_R1	266.92725:1100 267.9306:355 268.93396:462	129.00204:72	-22.5	0	-41.2	0	-41.1	0	-38.2	1047	-39.2	1073	-39.9	1122	-41.8	1183	-41.9	0	-38.6	0	-40.4	0	-3.4	1100	-0.4	1284	-1.3	0	-3.7	0
238	14.168	121.06412	HMDB0006236, Phenylacetaldehyde	[M+H]+	found in higher mz's MsMs_4069; found in higher mz's MsMs_3614; found in higher mz's MsMs_3337; found in higher mz's MsMs_9204; found in higher mz's MsMs_3619; found in higher mz's MsMs_4843	0.22	True	C8H8O		DTUQWGWMVIHBKE-UHFFFAOYSA-N	O=CCC1=CC=CC=C1		null	null	81.3	64.7	50	21.91	IDA-POS-240610-CM0024_08_R1	121.06216:1177 122.06551:342 123.06887:0	51.02299:215 77.03927:537	-3.1	0	-13	0	-19.8	0	-10.6	0	-27.9	0	-25.9	0	-23.8	1632	-11.2	0	-5.3	1177	-9.9	0	0.9	1329	1.1	1518	2	0	0.7	0
1077	1.334	242.02077	HMDB0000027, Tetrahydrobiopterin	[M+H]+	ion correlated with 4001; ion correlated with 6769; ion correlated with 7396; ion correlated with 7951	0.02	True	C9H15N5O3		FNKQXYHWGSIFBK-RPDRRWSUSA-N	[H][C@@]1(CNC2=C(N1)C(=O)N=C(N)N2)[C@@H](O)[C@H](C)O		null	null	80.9	81.9	50	92.33	IDA-POS-240610-CM0024_17_R1	242.02077:1140 243.02412:293 244.02748:586	84.08254:36 242.02032:143	48.7	0	-41.1	0	-38.1	0	-43.6	0	-48.1	0	-39.2	0	-44.4	0	-44.9	0	-38.6	0	-36.9	0	-2.1	0	10.5	0	-79.4	0	-2.2	0
5869	20.314	524.44763	HMDB0010384, LysoPC(18:0/0:0)	[M+H]+		0.06	True	C26H54NO7P		IHNKQIMGVNPMTC-RUZDIDTESA-N	CCCCCCCCCCCCCCCCCC(=O)OC[C@@H](O)COP([O-])(=O)OCC[N+](C)(C)C		null	null	63.5	58.9	50	220.64	IDA-POS-240610-CM0024_07_R1	524.4494:1076 525.45275:0 526.45611:0	57.06898:517 58.06269:215 71.07491:626 86.09456:7683 104.10501:21655 109.09738:143 123.1148:179 124.99681:7334 149.12657:36 166.05927:2730 184.06911:82213 185.07561:107 199.0307:502 240.0945:252 311.28488:287 504.76874:223 509.26743:63 523.23322:179 524.35852:42124	6.1	0	9.5	0	-19.3	0	-189.4	0	3.2	0	26.4	0	-8.4	0	-42.4	1076	-10.4	0	-25.3	0	-144.3	0	-18.9	3243	0.9	0	-16.6	0
2144	13.055	318.29871	HMDB0004610, Phytosphingosine	[M+H]+		0.4	True	C18H39NO3		AERBNCYCJBRYDG-KSZLIROESA-N	CCCCCCCCCCCCCC[C@@H](O)[C@@H](O)[C@@H](N)CO		null	null	73.9	74.7	100	117.66	IDA-POS-240610-CM0024_30_B1_R1	318.29877:1910 319.30212:452 320.30548:79	57.07135:72 83.08424:10 117.06926:10 143.08377:10 188.12724:10 212.23941:41 230.24773:15 255.47415:26 300.21597:20 300.29111:92 318.30194:3632	-0.8	0	-33.4	0	-33.8	0	-33.9	0	-32.8	0	-33.4	0	-33	0	-32.5	0	-38	0	-39.8	0	-0.4	0	0.2	0	-0.3	0	-0.6	0
2667	3.074	348.0715	HMDB0000045, Adenosine monophosphate	[M+H]+		0.1	True	C10H14N5O7P		UDMBCSSLTHHNCD-KQYNXXCUSA-N	NC1=C2N=CN([C@@H]3O[C@H](COP(O)(O)=O)[C@@H](O)[C@H]3O)C2=NC=N1		null	null	83.6	86	66.7	186.42	IDA-POS-240610-CM0024_33_B1_R1	348.07034:8178 349.07369:1195 350.07705:208	57.03392:45 85.02837:444 98.98504:447 115.03763:107 134.98662:27 136.06168:13618 137.00005:170 155.07715:9 187.11305:9 195.00574:54 242.0584:9 289.08957:18 348.07114:3902	-42.9	0	-31.6	0	-36.7	0	-38.3	0	-45.5	0	-39.2	0	-41.6	0	-28.2	0	-50.1	0	-203.9	0	24.7	0	-2.1	0	21.7	0	32.7	0
1320	14.082	267.12405	HMDB0001294, 2,3-Diphosphoglyceric acid	[M+H]+	ion correlated with 3016; found in higher mz's MsMs_9203; found in higher mz's MsMs_9199; found in higher mz's MsMs_3828; found in higher mz's MsMs_3613; found in higher mz's MsMs_3336; found in higher mz's MsMs_3601; found in higher mz's MsMs_3582; found in higher mz's MsMs_4064; found in higher mz's MsMs_3620; found in higher mz's MsMs_4114	0.44	True	C3H8O10P2		XOHUEYCVLUUEJJ-UWTATZPHSA-N	OC(=O)[C@@H](COP(O)(O)=O)OP(O)(O)=O		null	null	88	64	50	67.8	IDA-POS-240610-CM0024_31_B1_R1	267.12106:3681 268.12441:683 269.12777:0	69.03547:36	-7.5	0	-37.3	0	-38.7	0	-38.8	0	-38.9	0	-41.8	0	-36.8	0	-36.5	0	-42.4	0	-43.1	0	-1.7	0	-5.1	0	-3.8	0	-3	0
3693	14.143	409.16098	HMDB0000619, Cholic acid	[M+H]+	found in higher mz's MsMs_8362; found in higher mz's MsMs_9300; found in higher mz's MsMs_9298; found in higher mz's MsMs_9293; found in higher mz's MsMs_9283; found in higher mz's MsMs_9285; found in higher mz's MsMs_9323; found in higher mz's MsMs_9279; found in higher mz's MsMs_3706; found in higher mz's MsMs_9517	0.62	True	C24H40O5		BHQCQFFYRZLCQQ-OELDTZBJSA-N	C[C@H](CCC(O)=O)[C@H]1CC[C@H]2[C@@H]3[C@H](O)C[C@@H]4C[C@H](O)CC[C@]4(C)[C@H]3C[C@H](O)[C@]12C		null	null	75	75	100	533.45	IDA-POS-240610-CM0024_28_B1_R1	409.16098:17143 410.16433:3415 411.16769:2049	407.88141:352	1.6	0	-36.2	13574	-37.5	11311	-33.8	11292	-37.2	11690	-34.2	11359	-34.2	8917	-34.1	11141	-39.3	15971	-40.1	0	1	8607	-0.5	14368	-0.5	22165	-0.9	18739
2881	23.328	361.24139	HMDB0002802, Cortisone	[M+H]+	adduct linked to 3192_[M+NH4]+	0.5	True	C21H28O5		MFYSYFVPBJMHGN-ZPOLXVRWSA-N	[H][C@@]12CC[C@](O)(C(=O)CO)[C@@]1(C)CC(=O)[C@@]1([H])[C@@]2([H])CCC2=CC(=O)CC[C@]12C		null	null	71.4	75	100	107.9	IDA-POS-240610-QC_04	361.24026:1953 362.24361:544 363.24697:181	129.05275:12 361.24045:84	-45.2	0	-39.6	1182	-41.5	0	-39.8	0	-42	1255	-40.3	1204	-39.9	1543	-39.7	3242	-38.1	2004	-39	2742	0.6	2156	-1.4	1337	-2.4	2566	-0.3	4289
6347	17.284	546.35492	HMDB0010384, LysoPC(18:0/0:0)	[M+Na]+		0.16	True	C26H54NO7P		IHNKQIMGVNPMTC-RUZDIDTESA-N	CCCCCCCCCCCCCCCCCC(=O)OC[C@@H](O)COP([O-])(=O)OCC[N+](C)(C)C		null	null	94	52.1	50	125.53	IDA-POS-240610-CM0024_36_B1_R1	546.35358:6567 547.35693:1949 548.36029:835	71.07606:54 104.10818:107 163.0125:36 184.07594:13582 185.08298:90 189.99699:18 258.11008:72 485.2142:18 546.27124:72	-92.5	0	-39.1	0	-42.9	0	-39.6	0	-39.5	0	-40.5	0	-40.3	0	-39	0	-40.5	0	-43.4	0	1.9	0	-1.1	0	-16.6	0	-1.2	0
5852	19.509	524.36945	HMDB0010384, LysoPC(18:0/0:0)	[M+H]+	adduct linked to 6339_[M+Na]+; found in higher mz's MsMs_7196; found in higher mz's MsMs_7192	0.48	True	C26H54NO7P		IHNKQIMGVNPMTC-RUZDIDTESA-N	CCCCCCCCCCCCCCCCCC(=O)OC[C@@H](O)COP([O-])(=O)OCC[N+](C)(C)C		null	null	72.5	71.2	50	14066.37	IDA-POS-240610-CM0024_06_R1	524.34747:277543 525.35082:73082 526.35418:12689	60.07926:394 86.09442:1271 124.61283:109 166.05817:251 186.78503:36 447.27103:145 524.35114:13227	0.3	0	-42.1	210132	-43.7	170029	-41.1	214676	-41.8	229875	-42.6	202406	-42.8	277543	-40.4	349191	-42.9	256949	-43.5	215024	1.1	312464	0.2	207982	-1.9	283988	-2.6	416527
5396	17.474	510.28378	HMDB0012108, LysoPC(17:0/0:0)	[M+H]+		0.26	True	C25H52NO7P		SRRQPVVYXBTRQK-XMMPIXPASA-N	CCCCCCCCCCCCCCCCC(=O)OC[C@@H](O)COP([O-])(=O)OCC[N+](C)(C)C		null	null	85.8	75.2	50	17.14	IDA-POS-240610-CM0024_37_B1_R1	510.28424:1968 511.28759:1000 512.29095:500	104.10861:143 184.07216:143 510.29657:436	41	0	78.9	0	-3.9	0	12.7	0	10	0	-14.1	0	75.8	0	-34.5	0	9.6	0	-1.2	0	-0.3	0	-0.7	0	9.1	0	-7	0
777	1.231	198.09785	HMDB0000122, D-Glucose	[M+NH4]+	adduct linked to 801_[M+Na]+; adduct linked to 802_[M+Na]+	0.52	True	C6H12O6		WQZGKKKJIJFFOK-VFUOTHLCSA-N	OC[C@H]1O[C@@H](O)[C@H](O)[C@@H](O)[C@@H]1O		null	null	80.1	76.2	50	135.39	IDA-POS-240610-CM0024_34_B1_R1	198.09172:1210 199.09507:768 200.09843:0	145.05156:179 163.05969:107	142.2	0	-38	0	-41.3	0	-39.7	0	-47	0	-48.5	1773	-41	0	-39.5	2524	-49.7	3103	-37.7	3994	-0.8	2721	-3.8	3238	-1.9	5881	-13.2	3418
2145	13.147	318.29886	HMDB0004610, Phytosphingosine	[M+H]+		0.12	True	C18H39NO3		AERBNCYCJBRYDG-KSZLIROESA-N	CCCCCCCCCCCCCC[C@@H](O)[C@@H](O)[C@@H](N)CO		null	null	51.2	74.1	100	1119.15	IDA-POS-240610-CM0024_16_R1	318.29797:26360 319.30132:6019 320.30468:937	68.05036:54 85.10114:90 88.07481:1519 212.23779:197 256.26254:9161 274.26749:37 300.28827:869 318.29898:16829	0.6	0	-33.9	0	-34.2	0	-34.4	0	-33.3	0	-33.9	0	-33.5	0	-32.9	0	-38.5	0	-40.3	0	-0.8	0	-0.2	0	-0.8	0	-1.1	0
2147	14.81	318.30106	HMDB0004610, Phytosphingosine	[M+H]+		0.04	True	C18H39NO3		AERBNCYCJBRYDG-KSZLIROESA-N	CCCCCCCCCCCCCC[C@@H](O)[C@@H](O)[C@@H](N)CO		null	null	84.6	25.2	50	22.34	IDA-POS-240610-CM0024_34_B1_R1	318.30087:2531 319.30422:508 320.30758:190	118.07606:36 256.26443:72 282.27695:287 300.28918:322	1.5	0	-39.7	0	-42.6	0	-41.9	0	-39.5	0	-40.7	0	-41	0	-39	0	-43.6	0	-39.3	0	-0.2	0	-2.9	0	-2.6	0	-5.2	0
1800	15.522	300.29077	HMDB0000252, Sphingosine	[M+H]+	found in higher mz's MsMs_7910; similar chromatogram in higher mz_8818; adduct linked to 2213_[M+Na]+; similar chromatogram in higher mz_4314	0.18	True	C18H37NO2		WWUZIQQURGPMPG-KRWOKUGFSA-N	CCCCCCCCCCCCC\C=C\[C@@H](O)[C@@H](N)CO		null	null	84.9	73	66.7	317.36	IDA-POS-240610-CM0024_37_B1_R1	300.28885:11165 301.2922:2049 302.29556:1367	53.03957:36 60.04503:96 77.03937:60 85.10139:72 95.08609:299 100.0793:24 107.08642:96 208.20729:12 251.49187:48 262.25568:85 282.28174:7062 299.36276:24	-68.4	0	-29	0	-50.4	0	-45.1	0	-35.7	0	-40.1	0	-30.6	0	-37.8	0	-79.7	0	-36.6	0	0.3	0	-2.6	0	0.9	0	-0.4	0
2655	4.304	348.0701	HMDB0000045, Adenosine monophosphate	[M+H]+		0.08	True	C10H14N5O7P		UDMBCSSLTHHNCD-KQYNXXCUSA-N	NC1=C2N=CN([C@@H]3O[C@H](COP(O)(O)=O)[C@@H](O)[C@H]3O)C2=NC=N1		null	null	85.4	85.8	66.7	302.24	IDA-POS-240610-CM0024_27_B1_R1	348.07056:8484 349.07391:1197 350.07727:267	80.97614:54 136.06323:14020 137.00055:179 152.06187:90 195.00961:36 250.09499:72 348.07281:3888	-38.9	0	-36.2	0	19.3	0	67.3	0	-22.8	0	-50.9	0	-30.1	0	-60.7	0	-11.3	0	49.4	0	-2.6	0	64.8	0	25.7	0	22.6	0
3698	15.731	409.16302	HMDB0000619, Cholic acid	[M+H]+	ion correlated with 4846; found in higher mz's MsMs_9302; found in higher mz's MsMs_9288; found in higher mz's MsMs_9513	0.44	True	C24H40O5		BHQCQFFYRZLCQQ-OELDTZBJSA-N	C[C@H](CCC(O)=O)[C@H]1CC[C@H]2[C@@H]3[C@H](O)C[C@@H]4C[C@H](O)CC[C@]4(C)[C@H]3C[C@H](O)[C@]12C		null	null	75	75	100	220.22	IDA-POS-240610-CM0024_25_B1_R1	409.16034:17771 410.16369:3702 411.16705:2115	407.88211:228	-3	0	-40.7	0	-42.9	0	-40.3	0	-39.5	0	-38.6	0	-42	0	-38	0	-40.8	0	-44.3	0	0.3	0	-3.6	0	-1.8	0	-2.3	0
5844	19.418	524.36877	HMDB0010384, LysoPC(18:0/0:0)	[M+H]+		0.44	True	C26H54NO7P		IHNKQIMGVNPMTC-RUZDIDTESA-N	CCCCCCCCCCCCCCCCCC(=O)OC[C@@H](O)COP([O-])(=O)OCC[N+](C)(C)C		null	null	48.3	72.2	80	2110.98	IDA-POS-240610-QC_Plasma_Pooled	524.36877:313352 525.37212:80113 526.37548:22545	55.05526:24 57.07149:299 58.06462:60 67.05691:24 71.07469:710 79.05522:36 80.97551:60 81.0711:143 86.09727:8974 89.06065:60 98.98519:477 104.10821:11827 105.11168:36 109.10299:131 121.0987:24 124.99977:13331 155.18361:36 166.06239:2640 178.67348:12 183.50594:3123 184.07312:115006 185.07378:536 187.35178:48 188.63451:36 189.62923:24 194.25655:24 215.20438:12 257.33197:25 341.30399:2846 447.19257:2…	0.6	0	-37.5	0	-38.2	0	-37.4	0	-38.2	0	-37.9	0	-38.5	0	-35.3	0	-36	0	-39	0	3.2	0	0.7	0	1.3	0	-0.9	0
194	1.26	116.07061	HMDB0000162, Proline	[M+H]+	found in higher mz's MsMs_3354; found in higher mz's MsMs_1286; found in higher mz's MsMs_1073; found in higher mz's MsMs_1049; similar chromatogram in higher mz_997	0.98	True	C5H9NO2		ONIBWKKTOPOVIA-BYPYZUCNSA-N	OC(=O)[C@@H]1CCCN1		null	null	87.5	87.5	100	366.81	IDA-POS-240610-CM0024_33_B1_R1	116.07028:48718 117.07363:3863 118.07699:39701	53.03818:430 70.06449:53109 70.58737:143 70.73649:107 72.09108:72 116.06948:5736	23.1	0	-31.4	3603	-30.1	4171	-34.6	4701	-32.7	4232	-34.8	7342	-24	3741	-30.6	5724	-36	5448	-32.1	5604	-0.1	4934	-0.9	9374	-0.3	3030	-0.3	6831
1380	21.292	273.18057	HMDB0000855, Nicotinamide riboside	[M+NH4]+		0.14	True	C11H15N2O5		JLEBZPBDRKPWTD-TURQNECASA-O	NC(=O)C1=C[N+](=CC=C1)[C@@H]1O[C@H](CO)[C@@H](O)[C@H]1O		null	null	88	82	50	13.6	IDA-POS-240610-QC_B1_07	273.18362:1218 274.18697:284 275.19033:284	255.17999:72	-0.4	0	-11.6	0	-28.8	0	-30.3	0	-29.8	0	-28.7	0	-33.1	0	-34.9	0	-26.9	0	-37.9	0	2.4	0	2.4	0	0.8	0	12.1	0
1509	15.531	282.2807	HMDB0060957, 8-hydroxymirtazapine	[M+H]+	ion correlated with 7910; found in higher mz's MsMs_7910; found in higher mz's MsMs_1800; similar chromatogram in higher mz_4567; found in higher mz's MsMs_7905	0.18	True	C17H19N3O		DAWYIZBOUQIVNX-UHFFFAOYSA-N	CN1CCN2C(C1)C1=CC=CC=C1CC1=CC(O)=CN=C21		null	null	72.3	75	100	295.5	IDA-POS-240610-QC_B1_Tissue_Pooled	282.27835:11930 283.2817:2391 284.28506:683	55.05548:263 60.04657:60 67.05549:263 72.04395:36 79.05441:143 91.05184:36 224.24184:12 282.28238:4488	-81.7	0	-40	0	-43.5	0	-41.4	0	-39.1	0	-33.4	0	-37.7	0	-37.1	0	-42.4	0	-44.2	0	0.2	0	-6	0	1.5	0	-2.7	0
3692	13.381	409.15997	HMDB0000619, Cholic acid	[M+H]+		0.04	True	C24H40O5		BHQCQFFYRZLCQQ-OELDTZBJSA-N	C[C@H](CCC(O)=O)[C@H]1CC[C@H]2[C@@H]3[C@H](O)C[C@@H]4C[C@H](O)CC[C@]4(C)[C@H]3C[C@H](O)[C@]12C		null	null	75	75	100	35.17	IDA-POS-240610-CM0024_01_R1	409.14624:1050 410.14959:371 411.15295:106	407.86783:54	-0.9	0	-31.9	1050	-37.2	0	-36.8	0	-33.6	0	-35.7	0	-33.2	0	-28.4	0	-38.9	0	-38.2	0	7.8	0	0.6	0	0.7	0	0.5	0
374	2.176	137.04526	HMDB0000157, Hypoxanthine	[M+H]+	found in higher mz's MsMs_1346	0.06	True	C5H4N4O		FDGQSTZJBFJUBT-UHFFFAOYSA-N	OC1=NC=NC2=C1NC=N2		null	null	96	71.5	75	157.3	IDA-POS-240610-QC_B1_06	137.04526:16677 138.04861:1250 139.05197:687	53.0149:107 81.07274:107 94.04137:1488 107.04861:36 110.03661:4891 137.04797:13826	128	0	-24.8	0	80.5	0	102.8	0	-54.4	0	-46.4	0	-56.9	0	-28	0	-38.3	0	-33.9	0	-26.3	0	-14.3	0	70.7	0	-0.4	0
171	1.316	112.05066	HMDB0000870, Histamine	[M+H]+	ion correlated with 4603; ion correlated with 1099; similar chromatogram in higher mz_264; similar chromatogram in higher mz_530; similar chromatogram in higher mz_817; similar chromatogram in higher mz_1877; similar chromatogram in higher mz_3659; similar chromatogram in higher mz_4390; similar chromatogram in higher mz_4585; similar chromatogram in higher mz_5225; found in higher mz's MsMs_4858…	0.98	True	C5H9N3		NTYJJOPFIAHURM-UHFFFAOYSA-N	NCCC1=CNC=N1		null	null	88.9	75.8	60	265.02	IDA-POS-240610-QC_B1_09	112.05056:19000 113.05391:1389 114.05727:342	68.01455:2939 95.02501:9973 111.70615:221	215.7	0	-37.2	1874	-35.2	2990	-34.5	1833	-39.2	2628	-36.5	2321	-35.4	2709	-33.5	3409	-36.9	2861	-38.7	3881	-2.7	3849	-2	3359	-3.5	1359	-3.1	2601
2922	15.38	363.1568	HMDB0000063, Cortisol	[M+H]+	found in higher mz's MsMs_8423; adduct linked to 2826_[M+NH4]+	0.44	True	C21H30O5		JYGXADMDTFJGBT-VWUMJDOOSA-N	[H][C@@]12CC[C@](O)(C(=O)CO)[C@@]1(C)C[C@H](O)[C@@]1([H])[C@@]2([H])CCC2=CC(=O)CC[C@]12C		null	null	59	74.1	50	27.76	IDA-POS-240610-CM0024_36_B1_R1	363.15414:2114 364.15749:656 365.16085:525	131.08817:72 159.0416:251 227.10471:253 363.15826:1086	48.9	0	-40	0	-42.4	0	-37.4	0	-40	0	-37.9	0	-38.7	0	-36.6	0	-41	0	-41.4	0	-0.1	0	-0.5	0	-0.5	0	-1.2	0
2149	15.125	318.30139	HMDB0004610, Phytosphingosine	[M+H]+		0.06	True	C18H39NO3		AERBNCYCJBRYDG-KSZLIROESA-N	CCCCCCCCCCCCCC[C@@H](O)[C@@H](O)[C@@H](N)CO		null	null	70.3	74.1	50	74.54	IDA-POS-240610-CM0024_34_B1_R1	318.29916:5410 319.30251:1083 320.30587:0	71.08625:72 88.07723:502 173.13194:24 256.26514:60 264.26471:62 283.1843:12 318.30426:3832	0.5	0	-40	0	-42.3	0	-40.6	0	-40.6	0	-40.8	0	-40.9	0	-40	0	-43.9	0	-40.1	0	-0.1	0	-0.9	0	-3.7	0	-5.1	0
486	1.254	154.05943	HMDB0001476, 3-Hydroxyanthranilic acid	[M+H]+	similar chromatogram in higher mz_1364; similar chromatogram in higher mz_5540	0.44	True	C7H7NO3		WJXSWCUQABXPFS-UHFFFAOYSA-N	NC1=C(O)C=CC=C1C(O)=O		null	null	75	72.6	50	181.19	IDA-POS-240610-QC_05	154.05791:3307 155.06126:683 156.06462:342	136.04761:1329 154.05865:108	158.7	0	-37.1	0	-38.7	1528	119.5	0	-32.4	1174	-33.2	0	-36.4	1835	-33.4	2030	-42.5	2453	-34.9	2624	-2.1	4815	-8.1	0	-3	0	-1.6	3597
3691	13.305	409.15964	HMDB0000619, Cholic acid	[M+H]+	similar chromatogram in higher mz_4062; similar chromatogram in higher mz_5588	0.4	True	C24H40O5		BHQCQFFYRZLCQQ-OELDTZBJSA-N	C[C@H](CCC(O)=O)[C@H]1CC[C@H]2[C@@H]3[C@H](O)C[C@@H]4C[C@H](O)CC[C@]4(C)[C@H]3C[C@H](O)[C@]12C		null	null	75	75	100	26.05	IDA-POS-240610-CM0024_35_B1_R1	409.16354:2920 410.16689:698 411.17025:110	407.88416:95	-0.1	0	-31.1	0	-34.7	0	-36	0	-37.6	0	-34.9	0	-38.5	0	-27.6	0	-38.1	0	-37.4	0	8.6	0	-0.6	0	0	0	-0.1	0
3694	15.035	409.16113	HMDB0000619, Cholic acid	[M+H]+	found in higher mz's MsMs_9254; found in higher mz's MsMs_9303; found in higher mz's MsMs_9287	0.48	True	C24H40O5		BHQCQFFYRZLCQQ-OELDTZBJSA-N	C[C@H](CCC(O)=O)[C@H]1CC[C@H]2[C@@H]3[C@H](O)C[C@@H]4C[C@H](O)CC[C@]4(C)[C@H]3C[C@H](O)[C@]12C		null	null	58.9	75	100	271.98	IDA-POS-240610-QC_B1_07	409.16086:19693 410.16421:3844 411.16757:1281	261.07333:107 407.88687:251	-3.7	0	-37.3	0	-37.7	0	-35.6	0	-37.1	0	-35.5	0	-38.6	0	-36.5	0	-39.9	0	-41.8	0	0.7	7259	-0.7	0	-0.5	19045	-0.8	0
5126	22.346	496.4212	HMDB0010382, LysoPC(16:0/0:0)	[M+H]+	ion correlated with 9377; ion correlated with 7444; ion correlated with 7601	0.02	True	C24H50NO7P		ASWBNKHCZGQVJV-HSZRJFAPSA-N	CCCCCCCCCCCCCCCC(=O)OC[C@@H](O)COP([O-])(=O)OCC[N+](C)(C)C		null	null	82	81.3	45.5	19.68	IDA-POS-240610-CM0024_33_B1_R1	496.4212:2163 497.42455:1025 498.42791:0	85.10332:24 104.10782:143 151.09363:36 184.07358:624 258.11301:12 461.36453:12 478.33157:84 496.26096:36	-0.2	0	-41.8	0	-40.3	0	-39.7	0	-40.3	0	-40.9	0	-41.6	0	-39.6	0	-40	0	-41.6	0	0.8	0	-1.2	0	0	0	-0.3	0
3760	17.146	414.22797	HMDB0060546, Norbuprenorphine	[M+H]+		0.14	True	C25H35NO4		YOYLLRBMGQRFTN-IOMBULRVSA-N	CO[C@]12CC[C@@]3(C[C@@H]1[C@](C)(O)C(C)(C)C)[C@H]1CC4=C5C(O[C@@H]2[C@@]35CCN1)=C(O)C=C4		null	null	52.2	66.1	50	16.51	IDA-POS-240610-QC_B1_08	414.22797:1860 415.23132:1025 416.23468:0	105.07026:179 197.12753:36 249.11217:36 361.27036:36 369.16727:36 414.23361:215	-20.6	0	-43.9	0	-36.2	0	-31.2	0	-24.1	0	-15.9	0	-36.6	0	-41.9	0	-39.7	0	-36.7	0	0.8	0	-0.3	0	1.8	0	4.1	0
3696	16.174	409.16144	HMDB0000619, Cholic acid	[M+H]+		0.04	True	C24H40O5		BHQCQFFYRZLCQQ-OELDTZBJSA-N	C[C@H](CCC(O)=O)[C@H]1CC[C@H]2[C@@H]3[C@H](O)C[C@@H]4C[C@H](O)CC[C@]4(C)[C@H]3C[C@H](O)[C@]12C		null	null	75	75	100	21.59	IDA-POS-240610-CM0024_25_B1_R1	409.16144:3468 410.16479:859 411.16815:286	407.88916:76	-4.5	0	-36.8	0	-39.1	0	-36.5	0	-35.7	0	-34.7	0	-38.1	0	-34.1	0	-36.9	0	-40.4	0	-0.1	0	-0.5	0	-0.3	0	-0.9	0
4761	20.19	482.32477	HMDB0010381, LysoPC(15:0/0:0)	[M+H]+	found in higher mz's MsMs_10290	0.44	True	C23H48NO7P		RJZVWDTYEWCUAR-JOCHJYFZSA-N	[H][C@@](O)(COC(=O)CCCCCCCCCCCCCC)COP([O-])(=O)OCC[N+](C)(C)C		null	null	56.7	72.1	50	875.77	IDA-POS-240610-CM0024_20_R1	482.32349:15399 483.32684:5125 484.3302:1708	124.01688:72 180.03831:36 285.27267:73 310.31445:891 421.27664:474 482.32944:3280	-4.4	0	-40	0	-39	0	-39.9	0	-40.1	0	-39.1	13828	-40.7	0	-38.5	0	-38.5	22991	-42.2	0	-0.2	9840	-0.8	7741	-1.1	25029	-0.9	25481
5090	17.691	496.33911	HMDB0010382, LysoPC(16:0/0:0)	[M+H]+		0.08	True	C24H50NO7P		ASWBNKHCZGQVJV-HSZRJFAPSA-N	CCCCCCCCCCCCCCCC(=O)OC[C@@H](O)COP([O-])(=O)OCC[N+](C)(C)C		null	null	84.7	88.2	100	46757.08	IDA-POS-240610-CM0024_10_R1	496.33911:2361246 497.34246:509395 498.34582:76949	56.05125:557 60.08188:8637 60.80674:36 71.07805:2168 80.97582:182 85.10305:670 86.09723:16569 87.046:36 95.0878:934 99.67207:74 104.10739:51526 104.86495:107 109.1034:438 125.00154:22854 135.11858:72 155.01833:217 166.06512:10359 168.21869:36 183.50777:3276 184.07532:143509 184.96234:499 185.66656:107 193.11015:73 221.22942:143 258.11334:9605 313.27759:17529 393.79437:36 478.33389:51457 493.58261…	-0.9	3942	-42.4	0	-44.6	0	-42	0	-42.3	0	-42.4	0	-43.9	0	-40.4	0	-41.7	0	-44.6	0	-0.8	2361246	-2.1	0	-1.7	0	-3.1	2277266
3770	18.789	414.35916	HMDB0060546, Norbuprenorphine	[M+H]+		0.02	True	C25H35NO4		YOYLLRBMGQRFTN-IOMBULRVSA-N	CO[C@]12CC[C@@]3(C[C@@H]1[C@](C)(O)C(C)(C)C)[C@H]1CC4=C5C(O[C@@H]2[C@@]35CCN1)=C(O)C=C4		null	null	87.7	66.1	50	18.65	IDA-POS-240610-CM0024_37_B1_R1	414.35916:1704 415.36251:475 416.36587:317	81.07099:24 95.08479:12 261.11548:12 414.35782:1432	-16.9	0	-33.2	0	-23.3	0	-38.8	0	-41.7	0	-39.2	0	-34.8	0	-29.2	0	-29.9	0	-48.5	0	-1.4	0	0.6	0	-6.7	0	-1.4	0
458	1.226	150.01451	HMDB0000696, Methionine	[M+H]+	found in higher mz's MsMs_1566	0.26	True	C5H11NO2S		FFEARJCKVFRZRR-BYPYZUCNSA-N	CSCC[C@H](N)C(O)=O		null	null	81.2	36	50	35.77	IDA-POS-240610-CM0024_09_R1	150.00729:1830 151.01064:0 152.014:1366	86.05538:36 104.05008:358	76.1	0	-48	0	-44.6	0	-32	0	-32.7	0	-39.4	0	-40.1	1461	-28.6	0	-39.3	0	-39.3	1830	-0.4	1939	-1	0	1.1	0	-0.1	1913
5091	17.583	496.33917	HMDB0010382, LysoPC(16:0/0:0)	[M+H]+	found in higher mz's MsMs_10415; found in higher mz's MsMs_8476; found in higher mz's MsMs_8472; found in higher mz's MsMs_5119; found in higher mz's MsMs_5218; found in higher mz's MsMs_10344; found in higher mz's MsMs_10267; found in higher mz's MsMs_8474; found in higher mz's MsMs_8479	0.46	True	C24H50NO7P		ASWBNKHCZGQVJV-HSZRJFAPSA-N	CCCCCCCCCCCCCCCC(=O)OC[C@@H](O)COP([O-])(=O)OCC[N+](C)(C)C		null	null	86.9	88.6	88.9	25634.97	IDA-POS-240610-CM0024_34_B1_R1	496.33917:2580081 497.34252:583461 498.34588:93591	57.06999:863 60.08146:4996 71.07449:1325 86.09708:10599 95.08582:517 104.10781:32444 105.32786:115 105.70274:36 117.0945:36 125.0008:15765 127.14997:72 159.1413:73 163.01657:1337 166.06384:5520 184.07452:129386 184.86159:399 185.93483:143 186.55067:72 190.32829:36 199.03864:430 239.23846:548 258.11267:5740 312.30246:126 314.80203:36 478.33255:34495 492.26837:36 494.78922:2116 496.34494:50856	-1	0	-42.6	0	-44.7	0	-42.1	0	-43.7	0	-42.6	0	-44	0	-40.5	0	-41.8	0	-44.7	0	-1	0	-2.8	0	-1.8	0	-5.3	0
2661	4.228	348.07077	HMDB0000045, Adenosine monophosphate	[M+H]+		0.26	True	C10H14N5O7P		UDMBCSSLTHHNCD-KQYNXXCUSA-N	NC1=C2N=CN([C@@H]3O[C@H](COP(O)(O)=O)[C@@H](O)[C@H]3O)C2=NC=N1		null	null	83.5	75.4	50	191.18	IDA-POS-240610-CM0024_30_B1_R1	348.06799:6027 349.07134:972 350.0747:694	69.0354:90 85.02947:358 136.06335:8137 152.05331:36 199.10635:18 330.06613:90	-40.8	0	38.1	0	-200.6	0	65.4	0	-24.7	0	-64.8	0	-212.2	0	-61.5	0	-13.2	0	-26.9	0	-4.5	0	-13.6	0	-165.2	0	20.7	0
807	0.848	203.22337	HMDB0001256, Spermine	[M+H]+		0.42	True	C10H26N4		PFNFFQXMRSDOHW-UHFFFAOYSA-N	NCCCNCCCCNCCCN		null	null	86.1	87.2	100	217.86	IDA-POS-240610-QC_B1_07	203.22371:9818 204.22706:1237 205.23042:173	55.05454:175 58.06522:1029 58.83264:9 69.07058:31 70.06508:197 75.09325:9 83.82585:45 84.0811:4808 84.55534:13 86.17097:4 98.09636:81 112.11248:6822 112.69912:13 115.1232:4 126.09198:36 129.13908:4719 130.00352:18 133.06371:13 170.11349:9 203.22382:1815	-10.3	0	-36.2	0	-35.8	0	-35.1	0	-37	0	-33.3	0	-28.5	0	-39.1	0	-39.2	0	-44.3	0	-14.3	0	75.4	0	-5.2	0	-50.3	0
671	1.156	181.96059	HMDB0000158, L-Tyrosine	[M+H]+	ion correlated with 3133; ion correlated with 1875; similar chromatogram in higher mz_1353; similar chromatogram in higher mz_3266; found in higher mz's MsMs_2129; found in higher mz's MsMs_6490	0.38	True	C9H11NO3		OUYCCCASQSFEME-QMMMGPOBSA-N	N[C@@H](CC1=CC=C(O)C=C1)C(O)=O		null	null	64.8	80.1	50	129.43	IDA-POS-240610-CM0024_24_B1_R1	181.9612:1851 182.96455:0 183.96791:288	94.92778:36 141.08652:36 151.94917:36 181.96111:215	-119.3	0	-29.2	0	-9.7	0	-18	0	-40.1	0	-25.9	0	-77.4	0	29.6	0	-124	0	94.9	0	17.4	0	47.4	0	82.2	0	-12.3	0
3697	14.073	409.16241	HMDB0000619, Cholic acid	[M+H]+	found in higher mz's MsMs_9300; found in higher mz's MsMs_9286	0.36	True	C24H40O5		BHQCQFFYRZLCQQ-OELDTZBJSA-N	C[C@H](CCC(O)=O)[C@H]1CC[C@H]2[C@@H]3[C@H](O)C[C@@H]4C[C@H](O)CC[C@]4(C)[C@H]3C[C@H](O)[C@]12C		null	null	75	75	100	197.28	IDA-POS-240610-QC_B1_07	409.16348:17968 410.16683:4440 411.17019:1708	407.8877:215	-3.5	0	-39.7	0	-41	0	-37.3	0	-40.7	0	-37.6	0	-37.7	0	-37.6	0	-42.8	0	-44.2	0	0.6	0	-3	0	-2.4	0	-4.7	0
592	1.242	169.98856	HMDB0000239, Pyridoxine	[M+H]+	found in higher mz's MsMs_1809; found in higher mz's MsMs_594; found in higher mz's MsMs_3120	0.24	True	C8H11NO3		LXNHXLLTXMVWPM-UHFFFAOYSA-N	CC1=C(O)C(CO)=C(CO)C=N1		null	null	73.7	73.2	66.7	220.29	IDA-POS-240610-CM0024_22_R1	169.98674:1752 170.99009:0 171.99345:192	109.07307:36 152.05275:36 169.98723:107 170.03864:107	-59.9	0	-56.1	0	-47.5	0	-48.7	0	-48.1	0	-49.7	0	-43.9	1011	-45.8	1300	-46.1	1463	-46.8	0	-3.2	1549	-14	0	-6.8	0	-3.1	0
375	2.117	137.04562	HMDB0000157, Hypoxanthine	[M+H]+	found in higher mz's MsMs_1346	0.02	True	C5H4N4O		FDGQSTZJBFJUBT-UHFFFAOYSA-N	OC1=NC=NC2=C1NC=N2		null	null	96.3	72	75	304.83	IDA-POS-240610-CM0024_23_B1_R1	137.04562:26666 138.04897:2185 139.05233:273	53.01401:215 81.07305:150 91.05331:75 94.04146:2502 109.69805:116 110.03641:6033 137.04616:16993	125.3	0	91.3	0	77.9	0	-49.6	0	-56.4	0	-49.1	0	-60.1	0	-30.6	0	-40.9	0	-36.5	0	-28.9	0	-17	0	68	0	-0.6	0
808	0.97	203.22363	HMDB0001256, Spermine	[M+H]+		0.36	True	C10H26N4		PFNFFQXMRSDOHW-UHFFFAOYSA-N	NCCCNCCCCNCCCN		null	null	87.5	87.3	80	204.78	IDA-POS-240610-CM0024_32_B1_R1	203.22363:31841 204.22698:3815 205.23034:335	56.04851:107 70.06541:622 72.08214:1277 85.43741:36 98.10286:107 112.11331:19154 126.08706:72 128.74316:147 129.14005:10123 144.0237:72 203.22556:4441	-11.6	0	-37.5	0	-37.1	0	-36.4	0	-38.3	0	-34.6	0	-29.7	0	-40.4	0	-39.2	0	-45.6	0	-15.6	0	74.1	0	-6.5	0	-51.6	0
5422	20.756	510.39386	HMDB0012108, LysoPC(17:0/0:0)	[M+H]+		0.34	True	C25H52NO7P		SRRQPVVYXBTRQK-XMMPIXPASA-N	CCCCCCCCCCCCCCCCC(=O)OC[C@@H](O)COP([O-])(=O)OCC[N+](C)(C)C		null	null	85.9	76.9	50	254.66	IDA-POS-240610-QC_B1_Tissue_Pooled	510.3913:24531 511.39465:10263 512.39801:2391	57.07181:197 86.09751:1849 98.98705:72 113.13704:37 141.16554:54 184.07478:5202 433.30878:72 451.3165:54 492.37943:197 510.39413:22076	-49	0	-45.2	0	-46.2	0	-42.2	0	-45.8	0	-46.7	0	-46.4	0	-43.1	0	-42.4	0	-48.5	0	-0.7	0	-3.2	0	-3.9	0	-2.6	0
473	2.289	153.03918	HMDB0004194, N1-Methyl-4-pyridone-3-carboxamide	[M+H]+	ion correlated with 2992; ion correlated with 3219	0.02	True	C7H8N2O2		KTLRWTOPTKGYQY-UHFFFAOYSA-N	CN1C=CC(=O)C(=C1)C(N)=O		null	null	84.9	74.7	42.9	79.35	IDA-POS-240610-CM0024_24_B1_R1	153.03918:3513 154.04253:410 155.04589:246	55.0285:358 80.05085:143 108.04303:179 123.05843:73 136.03796:1933	83.5	0	67.9	0	136.6	0	134.7	0	142.2	0	135.3	0	138.2	0	134.2	0	141.2	0	139.3	0	175.7	0	-9	0	168.6	0	164.2	0
4315	17.772	450.35794	HMDB0000637, Chenodeoxycholic acid glycine conjugate	[M+H]+		0.18	True	C26H43NO5		GHCZAUBVMUEKKP-GYPHWSFCSA-N	[H][C@@]1(CC[C@@]2([H])[C@]3([H])[C@H](O)C[C@]4([H])C[C@H](O)CC[C@]4(C)[C@@]3([H])CC[C@]12C)[C@H](C)CCC(=O)NCC(O)=O		null	null	62.6	71.4	50	58.52	IDA-POS-240610-CM0024_29_B1_R1	450.35962:2163 451.36297:683 452.36633:1025	67.055:107 321.215:36 432.28448:107	-7.9	0	-39.2	0	-10	0	-27.3	0	-20.6	0	-51.5	0	-27.6	0	-12	0	-10.4	0	-35	0	8.3	0	-18	0	-25.1	0	11.2	0
554	1.226	165.01549	HMDB0000205, Phenylpyruvic acid	[M+H]+	found in higher mz's MsMs_2872; found in higher mz's MsMs_1363; found in higher mz's MsMs_1034; found in higher mz's MsMs_3999	0.34	True	C9H8O3		BTNMPGBKDVTSJY-UHFFFAOYSA-N	OC(=O)C(=O)CC1=CC=CC=C1		null	null	64.6	86.7	66.7	164.88	IDA-POS-240610-CM0024_08_R1	165.00658:2433 166.00993:154 167.01329:0	104.9952:36 120.00125:36 165.01974:36		0	-39.8	0	-41.7	1304	-41.2	0	-40.2	0	-44.4	0	-45.3	1543	-43.8	1958	-45.5	2433	-45.2	2383	-1.7	1717	-2	0	-11.2	0	-9.7	2444
120	14.074	105.07062	HMDB0000011, 3-Hydroxybutyric acid	[M+H]+	found in higher mz's MsMs_4095; found in higher mz's MsMs_3336; found in higher mz's MsMs_1282; found in higher mz's MsMs_3337; found in higher mz's MsMs_3613; found in higher mz's MsMs_9203; found in higher mz's MsMs_3582; found in higher mz's MsMs_3305; found in higher mz's MsMs_3324; found in higher mz's MsMs_3601; found in higher mz's MsMs_9199; found in higher mz's MsMs_3318; found in higher…	0.42	True	C4H8O3		WHBMMWSBFZVSSR-GSVOUGTGSA-N	C[C@@H](O)CC(O)=O		null	null	87.2	82	50	25.81	IDA-POS-240610-CM0024_34_B1_R1	105.06964:5048 106.07299:1025 107.07635:1708	51.02317:161 77.03869:269	-8.3	0	-36.5	0	-32.3	0	-39.3	0	-34.5	0	-36.9	0	-32	0	-33.4	0	-38.8	0	-35.9	0	-3.1	0	1.1	0	-8.3	0	-10.1	0
5118	17.176	496.41296	HMDB0010382, LysoPC(16:0/0:0)	[M+H]+		0.2	True	C24H50NO7P		ASWBNKHCZGQVJV-HSZRJFAPSA-N	CCCCCCCCCCCCCCCC(=O)OC[C@@H](O)COP([O-])(=O)OCC[N+](C)(C)C		null	null	81	82.7	100	641.79	IDA-POS-240610-QC_B1_07	496.41296:53074 497.41631:0 498.41967:1025	57.07067:642 59.89957:109 61.61386:12 67.055:96 71.07453:1214 80.97515:84 86.09702:14554 89.05958:72 93.06939:12 98.98489:1000 103.07773:72 104.10784:4088 113.13099:36 117.09053:72 123.11842:143 125.00015:19934 128.1438:24 132.10835:12 139.14731:24 158.33368:12 166.06351:3646 181.02621:84 183.50665:4477 184.07417:146865 184.96336:2025 185.94193:84 187.07065:84 188.05183:48 189.65771:24 192.42203:…	3	0	5.3	0	10.5	0	28.7	0	-24.1	0	31.3	0	4.9	0	11.2	0	-47.7	0	-38.2	0	21.7	0	-20.7	0	-9.4	0	-13.4	0
264	1.316	126.06558	HMDB0000251, Taurine	[M+H]+	similar chromatogram in higher mz_530	0.16	True	C2H7NO3S		XOAAWQZATWQOTB-UHFFFAOYSA-N	NCCS(O)(=O)=O		null	null	69.9	75	100	20.01	IDA-POS-240610-CM0024_29_B1_R1	126.06558:1696 127.06893:0 128.07229:0	107.68045:74 108.01349:1016	-87.8	0	-27	0	-29.3	0	-34.2	0	-38.3	0	-28.1	0	-22.2	0	-21.1	0	-35.5	0	-28.2	0	-1.3	0	3.2	0	5.1	0	3.2	0
3762	14.728	414.28516	HMDB0060546, Norbuprenorphine	[M+H]+		0.24	True	C25H35NO4		YOYLLRBMGQRFTN-IOMBULRVSA-N	CO[C@]12CC[C@@]3(C[C@@H]1[C@](C)(O)C(C)(C)C)[C@H]1CC4=C5C(O[C@@H]2[C@@]35CCN1)=C(O)C=C4		null	null	87.6	66.1	50	49.9	IDA-POS-240610-CM0024_29_B1_R1	414.28665:3407 415.29:0 416.29336:304	81.0698:186 143.08218:72 193.19655:72 414.32248:7371	-8.7	0	-38.7	0	-38.7	0	-39.4	0	-39.1	0	-37.6	0	-38.4	0	-40.5	0	-41	0	-43.6	0	0.5	0	1	0	-3.1	0	-8.3	0
2074	12.132	315.19583	HMDB0001830, Progesterone	[M+H]+		0.04	True	C21H30O2		RJKFOVLPORLFTN-LEKSSAKUSA-N	[H][C@@]12CC[C@H](C(C)=O)[C@@]1(C)CC[C@@]1([H])[C@@]2([H])CCC2=CC(=O)CC[C@]12C		null	null	69.1	84.9	60	20.9	IDA-POS-240610-CM0024_33_B1_R1	315.19583:6571 316.19918:1737 317.20254:2750	83.08555:12 105.0694:167 125.095:48 129.06976:370 139.077:72 145.10104:2874 152.06265:96 153.07025:167 157.10072:466 165.07002:275 167.08572:191 175.11322:84 181.10034:699 191.08398:36 195.11671:1314 201.12888:96 207.11655:143 217.09576:12 235.15059:36 236.15523:717 241.18466:24 261.16055:48 279.1734:48 297.18503:1374 315.19531:10076	-94	0	-38.5	0	-42.9	0	-31.7	0	-45.6	0	-42.6	0	-36.3	0	-32.1	0	-41.4	0	-47.9	0	-10.5	0	2.9	0	5	0	-4.6	0
1612	1.339	291.12991	HMDB0013962, Verapamil metabolite D-617	[M+H]+		0.26	True	C17H26N2O2		WLOBUUJURNEQCL-UHFFFAOYSA-N	CNCCCC(C#N)(C(C)C)C1=CC(OC)=C(OC)C=C1		null	null	60.5	75	100	44.17	IDA-POS-240610-CM0024_34_B1_R1	291.13165:2536 292.135:279 293.13836:0	88.03829:107 158.05464:72 159.07289:179 210.08153:72 291.12881:921	-48.7	0	46.4	0	76.9	0	-83.2	0	55.6	0	-43.5	0	-42	0	-57.6	0	-25.4	0	-20.5	0	-82	0	-83.1	0	-27.6	0	-11.1	0
3614	14.153	404.207	HMDB0001546, CDP	[M+H]+	adduct linked to 3337_[M+H]+; found in higher mz's MsMs_9204; found in higher mz's MsMs_9199	0.54	True	C9H15N3O11P2		ZWIADYZPOWUWEW-XVFCMESISA-N	NC1=NC(=O)N(C=C1)[C@@H]1O[C@H](COP(O)(=O)OP(O)(O)=O)[C@@H](O)[C@H]1O		null	null	82	58.2	71.4	6448.88	IDA-POS-240610-CM0024_09_R1	404.18756:231364 405.19091:58281 406.19427:10970	53.0374:435 67.04941:114 75.04217:109 77.03635:938 79.05175:558 91.05123:949 105.06728:30585 107.15299:72 111.04113:1111 121.06205:21905 127.03482:430 129.0515:2927 141.06905:36 145.04402:288 185.09224:251 245.0744:143 263.08395:394 267.11606:4521 387.17023:9342 389.38638:44	-7.9	0	-40.6	329466	-43	257194	-40.1	256860	-41.1	226617	-41	271538	-43.1	237060	-39.6	227882	-43.5	232480	-44.1	231364	-0.3	307362	-2.1	200126	-3.2	205171	-4.9	241431
5094	17.155	496.34064	HMDB0010382, LysoPC(16:0/0:0)	[M+H]+	adduct linked to 5620_[M+Na]+; found in higher mz's MsMs_10423; found in higher mz's MsMs_10414; found in higher mz's MsMs_5110; found in higher mz's MsMs_10479; found in higher mz's MsMs_10405	0.42	True	C24H50NO7P		ASWBNKHCZGQVJV-HSZRJFAPSA-N	CCCCCCCCCCCCCCCC(=O)OC[C@@H](O)COP([O-])(=O)OCC[N+](C)(C)C		null	null	82.5	90.1	100	5730.24	IDA-POS-240610-CM0024_25_B1_R1	496.33804:321125 497.34139:83852 498.34475:15155	56.05015:197 59.90032:111 67.05474:107 71.07372:1014 81.06931:215 83.08726:107 86.09665:10728 87.08351:36 89.05973:54 95.08586:305 104.1075:3558 121.10383:36 124.99983:18242 126.74261:36 151.14603:18 166.06317:2636 183.50597:3310 184.07343:116962 184.9614:592 185.46721:143 186.18694:72 186.98486:54 188.54398:36 199.03532:54 221.2261:54 257.24939:287 313.27405:3826 476.83017:54 494.78723:992 496.0…	-3.9	0	-49.8	0	-51.1	0	-40.7	0	-48.5	0	-49.8	0	-49.6	0	-43.3	0	-45	0	-47	0	-1	0	-8.5	0	-3.2	0	-9.6	0
2637	12.034	347.22318	HMDB0001547, Corticosterone	[M+H]+		0.16	True	C21H30O4		OMFXVFTZEKFJBZ-HJTSIMOOSA-N	[H][C@@]1(CC[C@@]2([H])[C@]3([H])CCC4=CC(=O)CC[C@]4(C)[C@@]3([H])[C@@]([H])(O)C[C@]12C)C(=O)CO		null	null	96.1	87.5	64.3	71.77	IDA-POS-240610-CM0024_12_R1	347.21915:3274 348.2225:686 349.22586:75	65.03824:19 77.03866:53 81.07037:93 87.04441:36 91.05459:146 95.04979:14 101.05987:48 107.08596:139 113.10629:2 115.05489:74 119.08609:241 121.06523:896 123.08062:444 128.06213:110 131.08571:268 133.10107:248 135.08096:234 137.09573:55 145.10197:322 147.08025:198 149.09657:112 153.07587:43 155.08606:117 157.10233:277 159.1172:229 161.09642:150 163.11166:260 169.10143:203 171.11746:334 173.09705:1…	-80.4	0	-41.7	2252	-42.5	2266	-38.8	4765	-40.3	4129	-40.1	0	-39.7	1341	-42.8	0	-47	0	-46.2	0	-3.5	1205	-8.5	0	-7.2	3274	-7.4	0
470	1.337	152.06888	HMDB0000132, Guanine	[M+H]+	adduct linked to 619_[M+Na]+	0.08	True	C5H5N5O		UYTPUPDQBNUYGX-UHFFFAOYSA-N	NC1=NC(=O)C2=C(N1)N=CN2		null	null	33.4	75	100	37.74	IDA-POS-240610-CM0024_18_R1	152.06888:1780 153.07223:0 154.07559:653	56.04716:72 59.04799:72 63.00513:72 102.05497:36 106.04651:36 152.06244:107	51.6	0	-128.9	0	-110.7	0	-134.2	0	-42.7	0	-116.2	0	-42.1	0	-70.8	0	-42.9	0	-37.1	0	2.9	0	8.5	0	-3.7	0	-5.6	0
431	1.316	146.09435	HMDB0001161, 4-Trimethylammoniobutanoic acid	[M+H]+		0.44	True	C7H15NO2		JHPNVNIEXXLNTR-UHFFFAOYSA-N	C[N+](C)(C)CCCC([O-])=O		null	null	84.8	92.7	100	39.11	IDA-POS-240610-CM0024_21_R1	146.09232:1495 147.09567:231 148.09903:693	58.06628:179 60.08184:291 87.04496:749 103.04928:37 110.0156:36 146.11734:768	149.8	0	-45.1	0	-50.2	0	-40.2	0	-48.1	1032	-46.3	0	-48.8	0	-47.3	0	-45.9	0	-48	0	156.9	0	-13.2	0	155.7	0	-7.8	0
2148	13.212	318.3013	HMDB0004610, Phytosphingosine	[M+H]+		0.14	True	C18H39NO3		AERBNCYCJBRYDG-KSZLIROESA-N	CCCCCCCCCCCCCC[C@@H](O)[C@@H](O)[C@@H](N)CO		null	null	73	74.1	50	370.85	IDA-POS-240610-CM0024_12_R1	318.29913:3945 319.30248:638 320.30584:87	88.07632:570 150.11584:72 212.23727:108 238.25098:54 318.30307:8269	-6	0	-41.6	0	-41.9	0	-42.1	0	-39.7	0	-41.5	0	-41.2	0	-40.6	0	-46.1	0	-48	0	-2.7	15425	-6.3	0	-6.6	3945	-8.8	2992
649	1.243	176.10532	HMDB0000904, Citrulline	[M+H]+		0.08	True	C6H13N3O3		RHGKLRLOHDJJDR-BYPYZUCNSA-N	N[C@@H](CCCNC(N)=O)C(O)=O		null	null	66	72.5	50	22.15	IDA-POS-240610-CM0024_30_B1_R1	176.10156:1171 177.10491:375 178.10827:0	70.06656:1249 100.02163:72 131.10233:36	25.8	0	-44.9	0	-53.4	0	-49.8	0	-42.9	0	-28.9	0	-35.9	0	-27	0	-34.4	0	-25.4	0	-0.7	0	-16.6	0	-6.1	0	-15.2	0
6146	26.449	538.51935	HMDB0004949, Cer(d18:1/16:0)	[M+H]+		0.04	True	C34H67NO3		YDNKGFDKKRUKPY-TURZORIXSA-N	[H][C@@](CO)(NC(=O)CCCCCCCCCCCCCCC)[C@H](O)\C=C\CCCCCCCCCCCCC		null	null	93.4	89.6	75	3757.07	IDA-POS-240610-CM0024_31_B1_R1	538.51935:42964 539.5227:16722 540.52606:3965	60.04455:287 77.0363:36 81.06924:425 88.07386:24 95.08554:363 105.07003:24 109.10161:287 111.11598:60 127.1489:24 147.06561:24 184.20821:36 196.21031:12 205.19441:36 236.23689:48 239.24002:96 252.26923:8134 255.46339:25 262.25272:48 263.70251:66 264.2691:64859 265.13754:48 265.8566:60 266.20941:60 266.79767:36 268.2739:36 273.73877:12 282.28006:11897 293.3074:24 328.9657:12 417.047:24 502.49887:5…	-0.1	0	-19	0	-35.9	0	-39.3	0	-30.8	0	-31.9	0	-25	0	-13.5	0	-38.7	0	24.9	0	-23.2	0	-25.2	0	-6.2	0	-0.9	0
2878	16.128	361.23102	HMDB0002802, Cortisone	[M+H]+	adduct linked to 2510_[M+H]+	0.18	True	C21H28O5		MFYSYFVPBJMHGN-ZPOLXVRWSA-N	[H][C@@]12CC[C@](O)(C(=O)CO)[C@@]1(C)CC(=O)[C@@]1([H])[C@@]2([H])CCC2=CC(=O)CC[C@]12C		null	null	75	75	100	9.94	IDA-POS-240610-CM0024_24_B1_R1	361.23193:1443 362.23528:342 363.23864:683	361.06033:73 361.23685:653	-21.8	0	-38.2	0	19.6	0	-39	0	48.8	0	-62.6	0	13.7	0	18.7	0	-48	0	62	0	-31.4	0	24.2	0	-23.5	0	37.8	0
3291	1.314	385.12802	HMDB0000939, S-Adenosylhomocysteine	[M+H]+	adduct linked to 3567_[M+NH4]+	0.38	True	C14H20N6O5S		ZJUKTBDSGOFHSH-WFMPWKQPSA-N	N[C@@H](CCSC[C@H]1O[C@H]([C@H](O)[C@@H]1O)N1C=NC2=C1N=CN=C2N)C(O)=O		null	null	82.3	53.4	60	32.36	IDA-POS-240610-CM0024_36_B1_R1	385.12634:2102 386.12969:2212 387.13305:0	88.02272:322 133.61385:73 134.02719:1348 226.06268:36 244.0943:107 265.11774:73 385.1301:474	-23.5	0	-31.4	0	-44.8	0	-30.9	0	-43.3	0	-25.8	0	-52.9	0	-43.2	0	-52.3	0	-42.7	0	-17.7	0	-29.7	0	-26	0	-9.6	0
1343	15.189	268.26212	HMDB0000050, Adenosine	[M+H]+	found in higher mz's MsMs_3075	0.16	True	C10H13N5O4		OIRDTQYFTABQOQ-KQYNXXCUSA-N	NC1=C2N=CN([C@@H]3O[C@H](CO)[C@@H](O)[C@H]3O)C2=NC=N1		null	null	88	76	50	142.3	IDA-POS-240610-CM0024_23_B1_R1	268.26212:7583 269.26547:1283 270.26883:571	137.13474:24 268.26614:5475	6.3	0	-11.2	0	-26.2	0	-25.1	0	-35.2	0	-32.1	0	-39.3	0	-8.6	0	-26.5	0	-37.2	0	10.1	0	-21	0	11.2	0	-16.8	0
5397	17.548	510.28787	HMDB0012108, LysoPC(17:0/0:0)	[M+H]+		0.08	True	C25H52NO7P		SRRQPVVYXBTRQK-XMMPIXPASA-N	CCCCCCCCCCCCCCCCC(=O)OC[C@@H](O)COP([O-])(=O)OCC[N+](C)(C)C		null	null	70	74.8	66.7	51.29	IDA-POS-240610-CM0024_12_R1	510.29434:1171 511.29769:1024 512.30105:256	86.09952:107 100.11801:264 104.10874:806 125.00124:179 166.06551:74 184.07642:1378 185.07651:110 258.11234:143 327.28873:72 492.35101:251 508.74918:36 510.28821:146 510.35513:1460	28.6	0	70.8	0	-11.9	0	23.4	0	-41.6	0	-22.2	0	67.8	0	-21.6	0	1.6	0	-21.8	0	5.7	1059	-7.1	0	1.1	1171	-15	0
2660	3.425	348.07056	HMDB0000045, Adenosine monophosphate	[M+H]+		0.12	True	C10H14N5O7P		UDMBCSSLTHHNCD-KQYNXXCUSA-N	NC1=C2N=CN([C@@H]3O[C@H](COP(O)(O)=O)[C@@H](O)[C@H]3O)C2=NC=N1		null	null	85.1	86.6	66.7	165.53	IDA-POS-240610-CM0024_25_B1_R1	348.07056:9991 349.07391:1756 350.07727:251	80.97511:54 85.02831:608 136.0621:15637 137.00041:215 152.06015:72 250.09302:125 348.07257:4990	-40.2	0	-56.6	0	-42.3	0	-33.6	0	-42.1	0	-36.4	0	-19.3	0	11.9	0	-17.7	0	-47.6	0	11.8	0	19.3	0	-164.6	0	1.1	0
8909	25.191	778.54187	HMDB0008206, PC(18:3(9Z,12Z,15Z)/18:3(9Z,12Z,15Z))	[M+H]+	ion correlated with 6743; ion correlated with 7357; ion correlated with 7737; ion correlated with 9524; ion correlated with 9687; ion correlated with 8876; ion correlated with 9676; ion correlated with 9220; ion correlated with 8413; ion correlated with 9653; ion correlated with 7746; ion correlated with 8432; ion correlated with 9549	0.02	True	C44H76NO8P		XXKFQTJOJZELMD-JICBSJGISA-N	[H][C@@](COC(=O)CCCCCCC\C=C/C\C=C/C\C=C/CC)(COP([O-])(=O)OCC[N+](C)(C)C)OC(=O)CCCCCCC\C=C/C\C=C/C\C=C/CC		null	null	86.1	87	100	39.64	IDA-POS-240610-CM0024_34_B1_R1	778.54187:3497 779.54522:2002 780.54858:2574	117.08385:18 169.09758:37 184.07362:4692 361.28665:36 392.29208:125 518.3396:18 635.52301:18 733.55499:18 778.54266:5332	3.8	0	-20.6	0	-31.4	0	-4.7	0	-26.6	0	-30.5	0	-47.2	0	-41.8	0	-23.4	0	-47.3	0	-2.2	0	-6.1	0	10.7	0	-21.7	0
1860	16.169	303.22382	HMDB0001999, Eicosapentaenoic acid	[M+H]+	ion correlated with 5160; ion correlated with 8986	0.02	True	C20H30O2		JAZBEHYOTPTENJ-JLNKQSITSA-N	CC\C=C/C\C=C/C\C=C/C\C=C/C\C=C/CCCC(O)=O		null	null	64.7	67.6	50	13.7	IDA-POS-240610-CM0024_23_B1_R1	303.22382:1094 304.22717:342 305.23053:0	79.05213:36 285.18585:327 302.25928:73 303.19278:927	37.1	0	-37.1	0	-46.3	0	-47.9	0	-41.7	0	-37	0	-43	0	-38.7	0	-38.8	0	19.3	0	-13.9	0	-9.2	0	-4	0	-5.7	0
1537	20.601	284.19077	HMDB0000133, Guanosine	[M+H]+	ion correlated with 6607; found in higher mz's MsMs_6607; found in higher mz's MsMs_1831	0.06	True	C10H13N5O5		NYHBQMYGNKIUIF-UUOKFMHZSA-N	NC1=NC2=C(N=CN2[C@@H]2O[C@H](CO)[C@@H](O)[C@H]2O)C(=O)N1		null	null	88	65.9	50	22.42	IDA-POS-240610-QC_B1_06	284.18985:1438 285.1932:0 286.19656:258	284.16135:36	6.6	0	49.8	0	20	0	-30.2	0	-11	0	53.8	0	-73.1	0	-49.6	0	-18.6	0	-5.8	0	9.6	0	-16.4	0	81.7	0	-12.3	0
1562	18.083	286.2189	HMDB0014440, Morphine	[M+H]+	adduct linked to 1865_[M+NH4]+; similar chromatogram in higher mz_2558; similar chromatogram in higher mz_9771	0.04	True	C17H19NO3		BQJCRHHNABKAKU-KBQPJGBKSA-N	[H][C@@]12OC3=C(O)C=CC4=C3[C@@]11CCN(C)[C@]([H])(C4)[C@]1([H])C=C[C@@H]2O		null	null	57.2	75	100	25.1	IDA-POS-240610-QC_B1_10	286.22067:1365 287.22402:342 288.22738:0	105.0693:143 202.15698:36 286.2305:251	45.2	0	20	0	-76.9	0	26.4	0	52.8	0	30	0	7.6	0	-14.9	0	-10.2	0	-38	0	-84.1	0	103.6	0	8.7	0	-35.5	0
6147	26.395	538.51959	HMDB0004949, Cer(d18:1/16:0)	[M+H]+		0.06	True	C34H67NO3		YDNKGFDKKRUKPY-TURZORIXSA-N	[H][C@@](CO)(NC(=O)CCCCCCCCCCCCCCC)[C@H](O)\C=C\CCCCCCCCCCCCC		null	null	90.5	85.9	70	676.98	IDA-POS-240610-QC_B1_06	538.51959:36703 539.52294:14280 540.5263:2898	71.08542:322 79.05399:287 85.10123:107 95.08488:449 110.09757:107 247.23802:251 252.26895:6981 264.26898:53405 269.01746:72 282.27972:10133 415.04446:111 490.49805:1613 520.50995:19802 524.93506:36 538.5202:1638	-0.6	0	-19.4	0	-36.4	0	-29.9	0	-17.8	0	-32.3	0	-26.9	0	-13.9	0	43	0	-23.1	0	-23.8	0	-25.6	0	-6.7	0	-0.8	0
936	1.352	220.03706	HMDB0042008, Ritalinic acid	[M+H]+		0.22	True	C13H17NO2		INGSNVSERUZOAK-UHFFFAOYSA-N	OC(=O)C(C1CCCCN1)C1=CC=CC=C1		null	null	83.9	83.9	100	15.32	IDA-POS-240610-QC_B1_08	220.03767:1113 221.04102:262 222.04438:1048	84.04434:72 220.07758:36 220.1069:36	69.5	0	-60.8	0	-69.3	0	-63.7	0	-62.3	0	-66.2	0	92.5	0	107.2	0	-65.1	0	96	0	-28.1	0	-17.2	0	-35.2	0	-14.4	0
582	1.314	167.11713	HMDB0010738, 1-Methylxanthine	[M+H]+		0.36	True	C6H6N4O2		MVOYJPOZRLFTCP-UHFFFAOYSA-N	CN1C(=O)NC2=C(NC=N2)C1=O		null	null	80.7	82	50	26.19	IDA-POS-240610-CM0024_24_B1_R1	167.11713:6118 168.12048:1025 169.12384:683	58.87411:145 107.06085:143 122.08327:322 167.11667:4200	-67.3	0	-93.7	0	-99.9	0	107.3	0	132.9	0	-91.6	0	-65.3	0	116	0	-48.1	0	-116.4	0	-123.1	0	-147.8	0	-139.8	0	-89.8	0
803	0.959	203.05804	HMDB0001256, Spermine	[M+H]+	found in higher mz's MsMs_1545	0.28	True	C10H26N4		PFNFFQXMRSDOHW-UHFFFAOYSA-N	NCCCNCCCCNCCCN		null	null	93.3	87.5	50	34.16	IDA-POS-240610-CM0024_16_R1	203.05902:2251 204.06237:241 205.06573:0	58.06493:143 84.08061:468 112.11164:400	-21.6	0	-60.7	0	-61.2	0	-61.8	0	-62.4	1276	-61.7	1120	-61.6	0	-61.6	0	-63	0	-61.9	0	-23.9	1732	-24.4	1606	-23.7	0	-25.3	2064
2875	1.277	361.16415	HMDB0002802, Cortisone	[M+H]+		0.42	True	C21H28O5		MFYSYFVPBJMHGN-ZPOLXVRWSA-N	[H][C@@]12CC[C@](O)(C(=O)CO)[C@@]1(C)CC(=O)[C@@]1([H])[C@@]2([H])CCC2=CC(=O)CC[C@]12C		null	null	46.5	75	100	30.02	IDA-POS-240610-QC_B1_07	361.16675:3046 362.1701:1156 363.17346:433	113.05811:36 118.08621:216 158.0919:36 169.98346:109 229.40848:77 361.16763:322	-46.8	0	-28.3	0	11.4	0	-17.5	0	-12.3	0	-45.2	0	-65.2	0	-46.3	0	-47.1	0	-67.2	0	-61	0	-27.5	0	-17.4	0	-36.3	0
9024	27.888	782.67963	HMDB0008138, PC(18:2(9Z,12Z)/18:2(9Z,12Z))	[M+H]+	ion correlated with 8158; ion correlated with 8304	0.02	True	C44H80NO8P		FVXDQWZBHIXIEJ-LNDKUQBDSA-N	CCCCC\C=C/C\C=C/CCCCCCCC(=O)OC[C@]([H])(COP([O-])(=O)OCC[N+](C)(C)C)OC(=O)CCCCCCC\C=C/C\C=C/CCCCC		null	null	84.4	80.5	62.5	7.3	IDA-POS-240610-CM0024_35_B1_R1	782.67963:1589 783.68298:0 784.68634:0	56.0493:84 86.09731:2990 95.0844:24 98.9862:275 121.09723:24 124.61778:60 133.10204:24 163.01859:24 183.50488:1486 184.07327:87314 185.07515:310 185.79457:48 186.05267:48 186.50391:48 269.23135:12 419.25278:72 467.25613:24 478.32507:373 512.3147:12 595.3808:24 621.49194:24 716.85419:12 746.48895:12 756.5426:48 780.10632:1489 780.85925:155 782.3421:142	13.7	0	0.5	0	-1.3	0	-3.1	0	21.3	0	28.6	0	2.3	0	15.6	0	4.2	0	-1.6	0	11.1	0	19.3	0	-137.1	0	-23.7	0
2879	16.185	361.23154	HMDB0002802, Cortisone	[M+H]+		0.02	True	C21H28O5		MFYSYFVPBJMHGN-ZPOLXVRWSA-N	[H][C@@]12CC[C@](O)(C(=O)CO)[C@@]1(C)CC(=O)[C@@]1([H])[C@@]2([H])CCC2=CC(=O)CC[C@]12C		null	null	75	75	100	9.11	IDA-POS-240610-CM0024_26_B1_R1	361.23154:1442 362.23489:342 363.23825:0	361.23645:700	-23.3	0	-39.7	0	-41.8	0	-40.4	0	47.3	0	-64	0	12.3	0	17.2	0	-49.4	0	60.5	0	-32.8	0	-26.8	0	-25	0	36.3	0
466	1.153	151.9505	HMDB0000132, Guanine	[M+H]+	ion correlated with 1572; ion correlated with 1875; ion correlated with 957; ion correlated with 954; similar chromatogram in higher mz_1366; similar chromatogram in higher mz_1572; similar chromatogram in higher mz_1875; similar chromatogram in higher mz_2129; similar chromatogram in higher mz_2209; similar chromatogram in higher mz_2479; similar chromatogram in higher mz_3897; similar chromatog…	0.4	True	C5H5N5O		UYTPUPDQBNUYGX-UHFFFAOYSA-N	NC1=NC(=O)C2=C(N1)N=CN2		null	null	75	75	100	423.95	IDA-POS-240610-CM0024_32_B1_R1	151.95189:1731 152.95524:0 153.9586:680	151.94986:72	-10.5	0	-45.3	0	85.4	0	-45	0	-21.9	0	157.2	0	-45.8	0	88	0	-79.6	0	20.7	0	112.2	0	158.7	0	152.5	0	-103	0
4747	18.147	482.29727	HMDB0010381, LysoPC(15:0/0:0)	[M+H]+		0.06	True	C23H48NO7P		RJZVWDTYEWCUAR-JOCHJYFZSA-N	[H][C@@](O)(COC(=O)CCCCCCCCCCCCCC)COP([O-])(=O)OCC[N+](C)(C)C		null	null	81.7	84.1	66.7	30.49	IDA-POS-240610-QC_B1_07	482.29935:2125 483.3027:683 484.30606:683	57.03498:384 60.08225:3597 69.07276:36 71.07951:909 85.10244:458 86.09799:8977 97.10232:90 104.10855:45610 104.71537:90 107.54558:18 113.13187:76 125.00107:10084 127.15042:54 141.16515:54 155.01291:308 181.02684:305 184.07526:21396 199.03804:90 281.2847:36 377.53806:18 464.35077:684 481.32037:179 482.36447:43233	44.3	0	86.2	0	-35.5	0	-31.2	0	-38.1	0	-47.8	0	86.5	0	86.4	0	85.1	0	83.6	0	-1.3	0	-33.8	0	51	0	126.5	0
4748	18.213	482.29742	HMDB0010381, LysoPC(15:0/0:0)	[M+H]+		0.12	True	C23H48NO7P		RJZVWDTYEWCUAR-JOCHJYFZSA-N	[H][C@@](O)(COC(=O)CCCCCCCCCCCCCC)COP([O-])(=O)OCC[N+](C)(C)C		null	null	79.3	85.3	66.7	27.46	IDA-POS-240610-CM0024_33_B1_R1	482.30215:2695 483.3055:683 484.30886:0	57.07063:809 60.08167:4193 61.08341:54 71.07701:1251 83.08566:54 85.1024:672 87.10023:287 95.08756:36 99.24556:18 104.1072:38308 105.11128:569 106.11199:179 108.55923:18 113.13412:107 124.9999:11689 127.00455:215 151.01511:36 165.03546:39 166.06284:4919 181.02565:805 184.07353:24822 185.07683:322 186.07733:251 225.25826:54 240.10068:448 281.28345:36 325.28372:18 341.29691:598 423.29086:197 464.35…	44	0	85.9	0	-35.8	0	-31.5	0	-38.4	0	-48.2	0	86.2	0	86.1	0	-45	0	83.3	0	-1.6	0	-34.1	0	50.7	0	126.2	0
595	1.366	170.04202	HMDB0000239, Pyridoxine	[M+H]+		0.38	True	C8H11NO3		LXNHXLLTXMVWPM-UHFFFAOYSA-N	CC1=C(O)C(CO)=C(CO)C=N1		null	null	77.8	85.1	66.7	369.14	IDA-POS-240610-CM0024_36_B1_R1	170.0425:4930 171.04585:0 172.04921:624	95.06268:36 96.07021:72 152.03047:287 153.00647:36 153.03792:36 169.98631:143 170.04025:143 170.09448:72	17	0	-84.2	0	-88.1	0	-71.2	0	-85.9	0	-78.4	0	-63.4	0	-50.7	0	-21.2	0	-22	0	-14.9	0	7.2	0	-19.2	0	1.8	0
2680	2.782	349.06915	HMDB0000175, Inosinic acid	[M+H]+		0.02	True	C10H13N4O8P		GRSZFWQUAKGDAV-KQYNXXCUSA-N	O[C@@H]1[C@@H](COP(O)(O)=O)O[C@H]([C@@H]1O)N1C=NC2=C1N=CNC2=O		null	null	37	87.9	100	45.9	IDA-POS-240610-CM0024_25_B1_R1	349.06915:2296 350.0725:466 351.07586:263	85.0299:54 97.02977:161 119.03609:72 120.0366:108 137.0602:1825 148.06216:18 332.10172:18 349.07532:970	-33	0	-59.3	0	-67.4	0	-66	0	-83.2	0	-23.3	0	14.9	0	-0.6	0	0.7	0	21.6	0	-30.6	0	-39.2	0	33.5	0	-7.2	0
4751	18.278	482.30276	HMDB0010381, LysoPC(15:0/0:0)	[M+H]+		0.16	True	C23H48NO7P		RJZVWDTYEWCUAR-JOCHJYFZSA-N	[H][C@@](O)(COC(=O)CCCCCCCCCCCCCC)COP([O-])(=O)OCC[N+](C)(C)C		null	null	87	85.6	66.7	34.99	IDA-POS-240610-CM0024_34_B1_R1	482.30276:3453 483.30611:683 484.30947:0	58.06555:181 69.06629:109 84.08898:73 86.09713:6116 98.98475:430 104.108:29162 105.11091:435 124.61154:111 127.14988:107 155.01077:327 168.06577:72 184.0732:18838 217.06918:36 267.26572:36 310.31165:72 339.29129:398 423.29105:179 464.34393:956 482.36139:34073	45.2	0	74.9	0	-46.9	0	-43.3	0	-49.5	0	73.3	0	75.1	0	75	0	74.3	0	72.2	0	-12.6	0	-45.2	0	39.6	0	39.1	0
348	1.499	134.04453	HMDB0000191, L-Aspartic acid	[M+H]+	found in higher mz's MsMs_3445	0.42	True	C4H7NO4		CKLJMWTZIZZHCS-REOHCLBHSA-N	N[C@@H](CC(O)=O)C(O)=O		null	null	82.3	90.4	100	222.66	IDA-POS-240610-CM0024_26_B1_R1	134.04483:8809 135.04818:568 136.05154:227	58.06535:660 70.02905:1032 74.0241:2931 88.0404:1137	93.3	0	99.5	0	28.3	0	-136.2	0	-185.9	0	83.1	0	109.7	0	-73.7	0	-9.5	0	140.3	0	42.8	0	-191.1	0	129.1	0	-38.5	0
5402	12.973	510.31384	HMDB0012108, LysoPC(17:0/0:0)	[M+H]+		0.04	True	C25H52NO7P		SRRQPVVYXBTRQK-XMMPIXPASA-N	CCCCCCCCCCCCCCCCC(=O)OC[C@@H](O)COP([O-])(=O)OCC[N+](C)(C)C		null	null	74	71.3	50	10.11	IDA-POS-240610-QC_B1_06	510.31494:1226 511.31829:391 512.32165:234	81.06796:9 98.98454:4 121.09845:4 181.02612:81 356.31583:9 433.23495:18 510.31796:2036	-19.8	0	-21	0	-8.6	0	6.5	0	-126.1	0	1.3	0	-8.6	0	-18.2	0	38.1	0	-48.3	0	-14.2	0	-93.5	0	-42.3	0	-41.6	0
2322	18.78	329.24768	HMDB0002183, Docosahexaenoic acid	[M+H]+	adduct linked to 2616_[M+NH4]+; similar chromatogram in higher mz_9948	0.4	True	C22H32O2		MBMBGCFOFBJSGT-KUBAVDMBSA-N	CC\C=C/C\C=C/C\C=C/C\C=C/C\C=C/C\C=C/CCC(O)=O		null	null	48.1	70.6	60	158.95	IDA-POS-240610-CM0024_28_B1_R1	329.24756:11184 330.25091:2391 331.25427:1708	53.03732:18 55.05516:197 77.04025:125 85.06372:90 103.0517:54 117.0712:800 123.11651:161 131.08592:1240 143.08687:358 145.10356:964 155.08546:90 157.1044:233 169.10312:107 171.11815:161 181.11031:54 185.13297:215 201.16437:358 213.16634:125 227.18143:125 233.15643:161 245.15544:90 269.19586:54 293.22202:107 329.24902:4267	-54.7	0	-15.1	0	-59.6	0	-46.4	0	-48.6	0	55	0	-38.8	0	-49.7	0	-55.8	0	3.6	0	3.7	0	-15.1	0	-12.9	0	1.4	0
626	1.345	175.00053	HMDB0000517, L-Arginine	[M+H]+	adduct linked to 747_[M+NH4]+; found in higher mz's MsMs_3824	0.4	True	C6H14N4O2		ODKSFYDXXFIFQN-BYPYZUCNSA-N	N[C@@H](CCCNC(N)=N)C(O)=O		null	null	94	87.2	80	407.03	IDA-POS-240610-CM0024_37_B1_R1	175.00217:4900 176.00552:571 177.00888:571	70.06645:3814 72.08322:107 116.07186:364 158.09558:251 175.11969:1131	133.7	0	121.8	0	117.5	0	116.9	0	115.4	0	118.9	0	113.3	0	115.3	0	122.1	0	120.1	0	-50	0	-55.8	0	-50.8	0	-46.5	0
1856	16.408	303.19174	HMDB0001999, Eicosapentaenoic acid	[M+H]+		0.06	True	C20H30O2		JAZBEHYOTPTENJ-JLNKQSITSA-N	CC\C=C/C\C=C/C\C=C/C\C=C/C\C=C/CCCC(O)=O		null	null	70.7	69.3	50	14.85	IDA-POS-240610-CM0024_29_B1_R1	303.19174:2200 304.19509:532 305.19845:266	285.18646:143 303.1488:36 303.19467:466	-72.1	0	67.3	0	56.3	0	54.1	0	56	0	69.5	0	61.3	0	67.1	0	63.4	0	-27.8	0	-46.1	0	-8.3	0	-9.2	0	1.8	0
5419	18.513	510.37946	HMDB0012108, LysoPC(17:0/0:0)	[M+H]+	ion correlated with 1973	0.02	True	C25H52NO7P		SRRQPVVYXBTRQK-XMMPIXPASA-N	CCCCCCCCCCCCCCCCC(=O)OC[C@@H](O)COP([O-])(=O)OCC[N+](C)(C)C		null	null	61.7	59.6	66.7	24.55	IDA-POS-240610-CM0024_01_R1	510.37946:1040 511.38281:0 512.38617:342	59.07022:37 81.06745:54 86.09452:2421 104.10451:5871 109.09974:54 123.11606:37 137.12663:54 184.06815:47844 185.38371:72 199.02927:36 240.09608:54 326.27454:37 327.27744:814 492.33115:3254 510.34009:18141	30.1	0	-88.4	1040	-89.8	0	-86.8	0	-87.7	0	-88.5	0	-90	0	-87.2	0	-86.7	0	-90.8	0	-43.9	0	-47.9	0	-45.4	0	-49.2	0
985	1.339	227.06381	HMDB0000033, Carnosine	[M+H]+		0.06	True	C9H14N4O3		CQOVPNPJLQNMDC-ZETCQYMHSA-N	NCCC(=O)N[C@@H](CC1=CN=CN1)C(O)=O		null	null	56.3	71.5	50	18.1	IDA-POS-240610-CM0024_29_B1_R1	227.06271:1186 228.06606:329 229.06942:0	74.06231:9 121.07929:9 124.93483:45 141.06345:9 168.08978:9 186.05765:18 227.06339:179	88.2	0	40.1	0	-105.9	0	6.8	0	-103.7	0	-103.7	0	-66.3	0	-89.4	0	-53.5	0	-61.1	0	-53.6	0	-15.2	0	-14	0	8.5	0
1099	1.308	244.09296	HMDB0000089, Cytidine	[M+H]+	ion correlated with 4603; ion correlated with 171; adduct linked to 1305_[M+Na]+; found in higher mz's MsMs_4858; found in higher mz's MsMs_3291	0.42	True	C9H13N3O5		UHDGCWIWMRVCDJ-XVFCMESISA-N	NC1=NC(=O)N(C=C1)[C@@H]1O[C@H](CO)[C@@H](O)[C@H]1O		null	null	89.5	74	60	810.71	IDA-POS-240610-QC_B1_Tissue_Pooled	244.09309:21794 245.09644:6489 246.0998:1025	57.03374:365 67.0288:657 71.01341:179 85.02749:328 95.02379:5880 112.04988:73745 115.0388:143 226.11433:36	89.5	0	-70.4	0	-80.8	0	-77.3	0	-48.5	0	-62.4	0	-41	0	-41	0	-44.1	0	-50.2	0	-7.7	0	-3.2	0	-40	0	-34.5	0
1227	4.111	258.1279	HMDB0000086, Glycerophosphocholine	[M+H]+		0.14	True	C8H20NO6P		SUHOQUVVVLNYQR-MRVPVSSYSA-N	C[N+](C)(C)CCOP([O-])(=O)OC[C@H](O)CO		null	null	54.5	57.3	83.3	82.56	IDA-POS-240610-CM0024_25_B1_R1	258.12598:1753 259.12933:391 260.13269:391	56.04923:13 60.08106:143 86.00761:13 95.05995:327 100.01967:4 109.07579:112 114.03491:27 120.06722:90 125.07133:45 135.05518:18 151.03239:22 151.04973:13 172.0433:99 184.07063:13 197.03838:161 257.32593:13 258.12711:738	74.1	0	64.4	0	-113.4	0	-41.3	0	-57.8	0	66.4	0	70.7	0	-102.4	0	79	0	46.3	0	-68.9	0	80.6	0	34.1	0	-63.8	0
8095	22.291	731.5918	HMDB0001348, SM(d18:1/18:0)	[M+H]+		0.02	True	C41H83N2O6P		LKQLRGMMMAHREN-YJFXYUILSA-N	[H][C@@](COP([O-])(=O)OCC[N+](C)(C)C)(NC(=O)CCCCCCCCCCCCCCCCC)[C@H](O)\C=C\CCCCCCCCCCCCC		null	null	48.4	79.6	66.7	22.56	IDA-POS-240610-CM0024_37_B1_R1	731.5918:10234 732.59515:0 733.59851:0	60.08176:193 85.83522:14 86.09732:1004 95.08935:4 98.98473:58 124.61628:14 163.0191:4 183.50613:412 184.07481:43460 185.07747:3524 186.07797:27 186.83717:18 187.40642:9 219.17152:4 313.29248:4 465.34598:13 475.29672:27 493.31369:18 495.33258:27 530.5293:58 562.50903:9 590.52051:27 683.46667:13 711.38715:18 729.27527:157 729.91968:18 730.54138:107 731.57532:10942	-79.4	0	-16.1	0	-33.6	0	-9.9	0	-25.4	0	-21.7	0	-93.6	0	-31.8	0	5.5	0	-103.1	0	8.9	0	-77.8	0	23.8	0	16.7	0
7068	2.092	613.09717	HMDB0003337, Oxidized glutathione	[M+H]+	ion correlated with 1357; ion correlated with 1605; ion correlated with 7488; ion correlated with 7887; ion correlated with 1688; ion correlated with 469; ion correlated with 375; found in higher mz's MsMs_7074	0.02	True	C20H32N6O12S2		YPZRWBKMTBYPTK-BJDJZHNGSA-N	N[C@@H](CCC(=O)N[C@@H](CSSC[C@H](NC(=O)CC[C@H](N)C(O)=O)C(=O)NCC(O)=O)C(=O)NCC(O)=O)C(O)=O		null	null	97.6	85.9	46.2	36.75	IDA-POS-240610-CM0024_23_B1_R1	613.09717:1208 614.10052:0 615.10388:0	76.02262:72 127.05543:54 130.05006:2000 143.04578:197 147.07755:90 155.08183:430 162.02222:484 176.48825:75 197.03484:37 201.03397:72 207.02444:110 211.02081:1979 227.05318:18 231.04362:11087 233.06059:197 235.02126:3398 239.07356:90 252.04816:36 257.07648:858 263.0231:108 284.05933:37 288.06543:1812 290.08044:161 306.07492:340 322.05334:524 337.06528:233 353.96808:179 355.07413:18909 364.06079:7…	-1.6	0	-130.1	0	56.8	0	57.2	0	39.7	0	60	0	61.1	0	63.5	0	60.4	0	-24	0	19.1	0	100.4	0	-26.5	0	-32.2	0
5102	17.899	496.37729	HMDB0010382, LysoPC(16:0/0:0)	[M+H]+		0.06	True	C24H50NO7P		ASWBNKHCZGQVJV-HSZRJFAPSA-N	CCCCCCCCCCCCCCCC(=O)OC[C@@H](O)COP([O-])(=O)OCC[N+](C)(C)C		null	null	87.3	88.4	66.7	866.28	IDA-POS-240610-CM0024_07_R1	496.37729:13458 497.38064:0 498.384:0	57.06932:780 60.07951:5097 65.03481:18 71.07484:1166 81.06786:305 85.09981:621 86.09399:11787 89.05783:54 95.08301:568 103.7863:708 104.10369:39696 104.68919:90 104.94511:54 105.30803:36 109.09829:251 118.98492:18 124.61433:214 127.14392:54 136.9969:90 149.12746:72 162.50867:54 166.05811:5284 180.34938:36 183.49863:1976 184.06746:97280 185.0685:215 185.58098:72 187.18282:36 190.51582:18 221.21626…	-76.1	0	39.3	0	48.9	0	-118.9	0	23.5	2130	15.4	4534	18.6	0	46.9	13458	17.4	0	5.1	0	-74.1	0	-77.5	0	-78.6	0	42.4	0
1091	1.554	243.02711	HMDB0000273, Thymidine	[M+H]+	ion correlated with 2419; ion correlated with 1516; ion correlated with 1761; ion correlated with 1251; ion correlated with 1137; ion correlated with 1955; similar chromatogram in higher mz_3712; found in higher mz's MsMs_3183; similar chromatogram in higher mz_4178	0.22	True	C10H14N2O5		IQFYYKKMVGJFEH-XLPZGREQSA-N	CC1=CN([C@H]2C[C@H](O)[C@@H](CO)O2)C(=O)NC1=O		null	null	70.8	74.4	50	114.13	IDA-POS-240610-QC_B1_07	243.02678:4930 244.03013:693 245.03349:630	57.03256:107 80.97435:147 97.03136:251 127.03902:544 225.08755:107	-27	0	9.7	0	11.3	0	-1.6	0	13.9	0	-0.3	0	-57	0	-33.4	0	20.5	0	-6.3	0	-44.9	0	-63.6	0	-29	0	9.8	0
1092	1.681	243.02718	HMDB0000273, Thymidine	[M+H]+	ion correlated with 1762; ion correlated with 1517; ion correlated with 1253; found in higher mz's MsMs_1253; found in higher mz's MsMs_3184	0.06	True	C10H14N2O5		IQFYYKKMVGJFEH-XLPZGREQSA-N	CC1=CN([C@H]2C[C@H](O)[C@@H](CO)O2)C(=O)NC1=O		null	null	66.4	69.2	50	44.3	IDA-POS-240610-CM0024_34_B1_R1	243.02718:3109 244.03053:488 245.03389:162	53.03944:107 69.03402:191 71.0495:72 80.97352:131 85.02903:96 98.98499:983 108.69875:24 118.086:36 197.10493:24 207.00584:36 225.01721:48	-27.3	0	9.4	0	11	0	-1.9	0	-28.5	0	-0.5	0	-46.9	0	-83	0	20.3	0	-6.6	0	-34.9	0	-63.9	0	-37.9	0	9.6	0
2610	1.68	346.04242	HMDB0001314, Cyclic GMP	[M+H]+	adduct linked to 2225_[M+H]+	0.16	True	C10H12N5O7P		ZOOGRGPOEVQQDX-UUOKFMHZSA-N	NC1=NC2=C(N=CN2[C@@H]2O[C@@H]3COP(O)(=O)O[C@H]3[C@H]2O)C(=O)N1		null	null	67.7	75	100	52.72	IDA-POS-240610-CM0024_26_B1_R1	346.03885:1489 347.0422:513 348.04556:205	112.05332:24 132.10124:48 169.98598:12 213.99966:24 346.0426:433	-39.5	0	70.7	0	8	0	56.7	0	-8.5	0	48.8	0	29.8	0	51.4	0	-131.3	0	-130.4	0	-92.5	0	-92	0	-91.6	0	62.4	0
1251	1.544	261.03662	HMDB0001401, Glucose 6-phosphate	[M+H]+	ion correlated with 1516; ion correlated with 1761; ion correlated with 1091; ion correlated with 1955; adduct linked to 1516_[M+Na]+	0.22	True	C6H13O9P		NBSCHQHZLSJFNQ-GASJEMHNSA-N	OC1O[C@H](COP(O)(O)=O)[C@@H](O)[C@H](O)[C@H]1O		null	null	57.5	79.3	75	170.39	IDA-POS-240610-CM0024_25_B1_R1	261.03735:5030 262.0407:484 263.04406:194	69.03348:179 80.97351:394 97.02911:112 98.98512:2051 145.05011:287 207.00793:179 225.02161:215	-23.8	0	2.2	0	-4.1	0	4.2	0	-6.5	0	-5.8	0	-1.1	0	-10.3	0	9.9	0	9.6	0	55.7	0	34.7	0	32.2	0	-87.5	0
3764	14.421	414.32132	HMDB0060546, Norbuprenorphine	[M+H]+		0.42	True	C25H35NO4		YOYLLRBMGQRFTN-IOMBULRVSA-N	CO[C@]12CC[C@@]3(C[C@@H]1[C@](C)(O)C(C)(C)C)[C@H]1CC4=C5C(O[C@@H]2[C@@]35CCN1)=C(O)C=C4		null	null	87.3	66.1	50	102.36	IDA-POS-240610-CM0024_31_B1_R1	414.32132:3933 415.32467:1028 416.32803:259	60.08284:197 81.07056:72 95.08761:54 137.13156:54 193.19337:54 253.20963:18 413.0296:54 414.32309:5449	-92.2	0	53.7	0	-92	0	-128.3	0	-128	0	-124.9	0	-125.6	0	-127.8	0	29.8	0	-130.9	0	0.7	0	-85.3	0	-90.4	0	-95.6	0
3765	14.57	414.32242	HMDB0060546, Norbuprenorphine	[M+H]+		0.4	True	C25H35NO4		YOYLLRBMGQRFTN-IOMBULRVSA-N	CO[C@]12CC[C@@]3(C[C@@H]1[C@](C)(O)C(C)(C)C)[C@H]1CC4=C5C(O[C@@H]2[C@@]35CCN1)=C(O)C=C4		null	null	87.6	66.1	50	95.08	IDA-POS-240610-CM0024_29_B1_R1	414.32062:5700 415.32397:1809 416.32733:239	81.0698:186 143.08218:72 193.19655:72 414.32248:7371	-94.9	0	-128.6	0	-94.7	0	-97.2	0	-129	0	-127.6	0	-128.3	0	-129.7	0	27.2	0	-133.5	0	-2	0	-88	0	-93	0	-98.2	0
5423	18.416	510.40424	HMDB0012108, LysoPC(17:0/0:0)	[M+H]+		0.02	True	C25H52NO7P		SRRQPVVYXBTRQK-XMMPIXPASA-N	CCCCCCCCCCCCCCCCC(=O)OC[C@@H](O)COP([O-])(=O)OCC[N+](C)(C)C		null	null	73.5	67.3	50	153.14	IDA-POS-240610-CM0024_22_R1	510.40424:1025 511.40759:0 512.41095:342	60.08144:191 85.89459:36 98.98722:48 104.93503:12 163.01511:48 184.07394:13762 195.13799:36 256.26871:84 492.34363:1316 510.35617:9982	23.8	0	47.3	0	35.3	0	-136.8	0	31.9	0	16.5	0	20.4	0	-136.7	0	-135.3	0	-139.7	0	-93	0	-96.5	0	-95.9	0	-97.7	0
3706	14.128	409.20074	HMDB0000619, Cholic acid	[M+H]+	found in higher mz's MsMs_9279; found in higher mz's MsMs_9298	0.06	True	C24H40O5		BHQCQFFYRZLCQQ-OELDTZBJSA-N	C[C@H](CCC(O)=O)[C@H]1CC[C@H]2[C@@H]3[C@H](O)C[C@@H]4C[C@H](O)CC[C@]4(C)[C@H]3C[C@H](O)[C@]12C		null	null	75	75	100	21.12	IDA-POS-240610-QC_B1_09	409.20633:1177 410.20968:0 411.21304:0	407.89221:143	-96.4	0	4	0	3.5	0	19.6	0	2	0	-131.3	0	57.2	0	-131.3	0	35.6	0	-0.4	0	23	0	38.8	0	-96	0	-98.3	0
1075	1.334	241.15575	HMDB0000194, Anserine	[M+H]+		0.36	True	C10H16N4O3		MYYIAHXIVFADCU-QMMMGPOBSA-N	CN1C=NC=C1C[C@H](NC(=O)CCN)C(O)=O		null	null	73.5	75	100	49.8	IDA-POS-240610-CM0024_37_B1_R1	241.15472:1922 242.15807:683 243.16143:342	74.02271:18 98.05852:54 124.12162:18 128.10751:143 195.03561:18 241.15701:4923	45.7	0	-45.2	0	-39.8	0	-45	0	-36.8	0	-36.8	0	-41.4	0	-39	0	-46.6	0	-47.2	0	-12.1	0	3	0	6.6	0	66.5	0
5424	18.505	510.40851	HMDB0012108, LysoPC(17:0/0:0)	[M+H]+	adduct linked to 6032_[M+Na]+	0.06	True	C25H52NO7P		SRRQPVVYXBTRQK-XMMPIXPASA-N	CCCCCCCCCCCCCCCCC(=O)OC[C@@H](O)COP([O-])(=O)OCC[N+](C)(C)C		null	null	50.6	71.3	50	195.64	IDA-POS-240610-QC_04	510.41025:1175 511.4136:0 512.41696:0	60.08128:334 71.07317:96 86.09718:1067 103.79222:62 109.10005:24 124.61397:73 149.13144:24 184.07417:18532 186.36873:12 240.09975:60 297.28378:36 490.80838:36 510.3577:14326	38.8	0	38.9	0	28.6	0	32	0	32	0	8.2	0	12	0	-144.7	0	31.4	0	-147.7	0	-100.8	0	-104.8	1289	-102.4	0	-106.1	0
1341	1.713	268.13953	HMDB0000050, Adenosine	[M+H]+		0.22	True	C10H13N5O4		OIRDTQYFTABQOQ-KQYNXXCUSA-N	NC1=C2N=CN([C@@H]3O[C@H](CO)[C@@H](O)[C@H]3O)C2=NC=N1		null	null	88	48	50	101.91	IDA-POS-240610-CM0024_37_B1_R1	268.14139:4425 269.14474:721 270.1481:412	82.03843:107 120.01806:110 137.04485:34052	55.9	0	1.9	0	-56.7	0	28.3	0	-7.8	0	-45.4	0	-78.5	0	76.8	0	-168	0	82.5	0	-57.8	0	-53.2	0	30.2	0	-131.1	0
9017	24.77	782.66333	HMDB0008138, PC(18:2(9Z,12Z)/18:2(9Z,12Z))	[M+H]+		0.04	True	C44H80NO8P		FVXDQWZBHIXIEJ-LNDKUQBDSA-N	CCCCC\C=C/C\C=C/CCCCCCCC(=O)OC[C@]([H])(COP([O-])(=O)OCC[N+](C)(C)C)OC(=O)CCCCCCC\C=C/C\C=C/CCCCC		null	null	94.7	46	42.9	64.26	IDA-POS-240610-QC_B1_09	782.66333:3414 783.66668:0 784.67004:0	60.08153:1024 77.32906:9 83.08644:29 86.09722:5163 87.10327:36 98.98523:296 103.78951:27 116.22603:9 124.6145:63 125.00108:8246 139.54459:9 163.01607:18 181.02512:54 183.50613:3041 184.07443:118869 185.0762:3141 186.76065:45 188.4165:27 190.38411:18 203.17857:36 231.36848:9 239.23203:27 297.01105:9 353.28586:9 395.09741:9 474.59457:18 494.79221:27 512.68823:9 520.33722:45 597.47955:18 599.505:385…	-120.1	0	23.9	0	25.4	0	28.1	0	174.1	0	4	0	20.3	0	22.1	0	-3.5	0	10.7	0	-114.6	0	20.7	0	-119.1	0	-2.8	1887
1342	1.629	268.14096	HMDB0000050, Adenosine	[M+H]+		0.2	True	C10H13N5O4		OIRDTQYFTABQOQ-KQYNXXCUSA-N	NC1=C2N=CN([C@@H]3O[C@H](CO)[C@@H](O)[C@H]3O)C2=NC=N1		null	null	87.4	48	50	99.82	IDA-POS-240610-QC_B1_09	268.1395:2470 269.14285:360 270.14621:0	69.06799:287 85.83956:113 114.08969:36 120.01455:36 137.04466:19675	50.8	0	-3.4	0	-37.4	0	23	0	-13.2	0	-50.7	0	-83.9	0	88	0	-173.4	0	77.2	0	-62.9	0	-58.6	0	24.9	0	-137.6	0
646	1.62	176.06535	HMDB0000904, Citrulline	[M+H]+		0.16	True	C6H13N3O3		RHGKLRLOHDJJDR-BYPYZUCNSA-N	N[C@@H](CCCNC(N)=O)C(O)=O		null	null	71.7	88	100	71.52	IDA-POS-240610-CM0024_11_R1	176.06586:1624 177.06921:397 178.07257:154	70.06781:72 135.00102:143 159.07147:73 176.06767:541	-3.5	0	-42.2	0	19.9	0	-34.9	0	-39.8	0	-28.8	0	-29.2	0	-30.1	0	-33.4	1658	-28.8	1841	-130.7	0	0.4	1624	-38.7	0	0.4	2770
365	2.53	136.0616	HMDB0000034, Adenine	[M+H]+	found in higher mz's MsMs_1336	0.1	True	C5H5N5		GFFGJBXGBJISGV-UHFFFAOYSA-N	NC1=C2NC=NC2=NC=N1		null	null	85.5	87.8	100	26.44	IDA-POS-240610-CM0024_32_B1_R1	136.06171:2359 137.06506:480 138.06842:192	53.9978:29 55.03019:50 82.04072:21 109.0513:57 119.03597:894 121.08624:29 136.06239:1779	9	0	69.9	0	66.2	0	67.9	0	67.6	0	62.7	0	67.6	0	60.2	0	68.6	0	73.2	0	-161.6	0	-166.6	0	-163.9	0	-0.8	0
313	1.319	130.10809	HMDB0000267, Pyroglutamic acid	[M+H]+	similar chromatogram in higher mz_2024; found in higher mz's MsMs_3589; found in higher mz's MsMs_2305	0.42	True	C5H7NO3		ODHCTXKNWHHXJC-VKHMYHEASA-N	OC(=O)[C@@H]1CCC(=O)N1		null	null	84.4	86.7	100	24.15	IDA-POS-240610-CM0024_17_R1	130.08539:1769 131.08874:529 132.0921:4498	56.05009:1321 70.0654:182 84.08189:4527 130.06093:146	0	0	121.9	0	-201	0	17.3	0	126.2	0	145	0	-41.2	0	-50.4	0	-35.9	0	-31.1	4785	-159.1	1177	2.6	1155	-164.9	0	-152.4	0
366	2.115	136.06194	HMDB0000034, Adenine	[M+H]+	found in higher mz's MsMs_1334	0.04	True	C5H5N5		GFFGJBXGBJISGV-UHFFFAOYSA-N	NC1=C2NC=NC2=NC=N1		null	null	71.5	75.4	50	33.44	IDA-POS-240610-CM0024_13_R1	136.06194:2044 137.06529:235 138.06865:0	55.02945:50 80.04731:14 91.05428:115 109.01053:36 119.03544:791 121.0868:29	6.5	0	65.5	0	60	0	66.1	0	68	0	61.8	0	63.1	0	-32.2	0	-36.4	0	-15.9	0	-164.9	0	-162.8	0	-168.1	0	-0.4	2044
367	2.439	136.06206	HMDB0000034, Adenine	[M+H]+	found in higher mz's MsMs_1332	0.22	True	C5H5N5		GFFGJBXGBJISGV-UHFFFAOYSA-N	NC1=C2NC=NC2=NC=N1		null	null	91	90.9	87.5	26.19	IDA-POS-240610-CM0024_35_B1_R1	136.06236:3711 137.06571:1003 138.06907:286	53.0128:26 55.02934:88 65.01389:272 81.00895:12 82.0408:60 92.02517:489 94.04109:170 106.06557:10 109.05191:91 119.03639:2153 120.08138:24 134.06392:2 136.0631:3507	5.6	0	59	0	65.4	0	63	0	67.7	0	64.1	0	66.7	0	-36.4	0	-37.3	0	-26.9	0	-168.3	0	-170	0	-167.3	0	-1.3	0
180	1.513	112.99955	HMDB0000300, Uracil	[M+H]+		0.04	True	C4H4N2O2		ISAKRJDGNUQOIC-UHFFFAOYSA-N	O=C1NC=CC(=O)N1		null	null	88	46	50	165.77	IDA-POS-240610-CM0024_23_B1_R1	112.99955:4010 114.0029:0 115.00626:0	70.02768:358	-175.9	0	56	0	177.1	0	206.7	0	461.6	0	164.9	0	152.2	0	-35.6	0	-33	0	-37	0	-43.4	0	-209.9	0	153.9	0	-166.9	0
179	1.571	112.99948	HMDB0000300, Uracil	[M+H]+		0.08	True	C4H4N2O2		ISAKRJDGNUQOIC-UHFFFAOYSA-N	O=C1NC=CC(=O)N1		null	null	64.4	88	100	99.81	IDA-POS-240610-QC_B1_06	112.99948:2741 114.00283:0 115.00619:115	62.96317:287 70.0283:361 96.00955:251	-175.3	0	56.6	0	177.7	0	207.3	0	462.3	0	165.5	0	152.8	0	-35	0	-32.3	0	-20	0	25	0	-16.6	0	-206.3	0	-171.6	0
174	0.889	112.11184	HMDB0000870, Histamine	[M+H]+	adduct linked to 299_[M+NH4]+; found in higher mz's MsMs_434; found in higher mz's MsMs_299	0.22	True	C5H9N3		NTYJJOPFIAHURM-UHFFFAOYSA-N	NCCC1=CNC=N1		null	null	80.9	81	50	13.55	IDA-POS-240610-CM0024_37_B1_R1	112.11193:1094 113.11528:111 114.11864:37	55.05454:45 70.06576:24 83.83001:7 112.11247:482	-0.8	0	-21.2	0	-22.6	0	-28.8	0	-27.9	0	-4.8	0	-28.8	0	-27.4	0	-13.4	0	-5.8	0	-216.6	0	29.7	0	50.9	0	-219.9	0
5129	17.629	496.44861	HMDB0010382, LysoPC(16:0/0:0)	[M+H]+		0.02	True	C24H50NO7P		ASWBNKHCZGQVJV-HSZRJFAPSA-N	CCCCCCCCCCCCCCCC(=O)OC[C@@H](O)COP([O-])(=O)OCC[N+](C)(C)C		null	null	85.8	88.2	100	3297.24	IDA-POS-240610-CM0024_31_B1_R1	496.44861:69276 497.45196:342 498.45532:0	56.05082:545 60.08212:5695 65.04165:36 71.07761:1090 79.05606:72 80.97399:72 85.10203:608 86.09754:12889 89.0609:72 95.08652:566 101.06444:36 103.79189:539 104.10821:59810 104.69892:126 106.99051:72 109.10258:507 123.11784:359 125.00113:16046 131.10876:36 155.01118:90 163.01656:1614 166.06448:6457 167.44383:18 179.18283:90 183.50668:2130 184.07471:127318 184.96497:179 187.16386:72 187.7097:54 191…	34.1	0	-40.3	0	-30.7	0	35.7	0	29.5	0	-40.5	0	-16.1	0	5.9	0	-1.6	0	-265.2	0	-40.9	0	-222.2	0	41	0	46.8	0
5107	22.803	496.39844	HMDB0010382, LysoPC(16:0/0:0)	[M+H]+		0.1	True	C24H50NO7P		ASWBNKHCZGQVJV-HSZRJFAPSA-N	CCCCCCCCCCCCCCCC(=O)OC[C@@H](O)COP([O-])(=O)OCC[N+](C)(C)C		null	null	81	83.6	50	261.47	IDA-POS-240610-CM0024_05_R1	496.40125:2468 497.4046:1023 498.40796:246	71.08291:84 85.09763:72 113.13303:12 124.99414:107 166.06122:24 177.10738:215 221.13272:36 265.15814:24 461.3468:24 478.31522:179 496.32355:1188	38.4	0	-0.1	0	1.7	0	0.7	0	0.1	0	2.6	2468	0.8	0	3.2	0	5.2	2814	0.4	2929	-115.8	0	19.9	2208	19.7	0	40.8	0
5101	21.73	496.37579	HMDB0010382, LysoPC(16:0/0:0)	[M+H]+	ion correlated with 7534	0.02	True	C24H50NO7P		ASWBNKHCZGQVJV-HSZRJFAPSA-N	CCCCCCCCCCCCCCCC(=O)OC[C@@H](O)COP([O-])(=O)OCC[N+](C)(C)C		null	null	84	77.1	50	113.48	IDA-POS-240610-CM0024_22_R1	496.37579:1234 497.37914:602 498.3825:301	85.10145:24 100.11325:48 184.0739:2355 476.80652:12 496.33881:2110	-73.1	0	39.5	0	-117.2	0	-113.4	0	26.5	0	18.5	0	44.9	0	50	0	20.4	0	31.9	0	-70.7	0	-74.2	0	-73.8	0	45.5	0
5072	16.545	496.31915	HMDB0010382, LysoPC(16:0/0:0)	[M+H]+		0.04	True	C24H50NO7P		ASWBNKHCZGQVJV-HSZRJFAPSA-N	CCCCCCCCCCCCCCCC(=O)OC[C@@H](O)COP([O-])(=O)OCC[N+](C)(C)C		null	null	87.5	83.6	75	216.03	IDA-POS-240610-CM0024_07_R1	496.31915:13064 497.3225:3075 498.32586:1230	56.04828:36 81.06891:72 104.10375:5253 123.11265:36 137.13112:72 166.05856:358 181.02122:143 295.25192:72 478.31543:3059 496.32391:11228	35.5	0	-15.1	0	-18.6	0	-16.1	0	-16.3	0	-15.4	0	-16.7	0	-9.2	13064	-18.1	0	-20.9	8885	20.6	0	15.8	0	37	0	32.9	0
5116	17.651	496.40942	HMDB0010382, LysoPC(16:0/0:0)	[M+H]+		0.46	True	C24H50NO7P		ASWBNKHCZGQVJV-HSZRJFAPSA-N	CCCCCCCCCCCCCCCC(=O)OC[C@@H](O)COP([O-])(=O)OCC[N+](C)(C)C		null	null	88.4	91.4	100	914.29	IDA-POS-240610-CM0024_09_R1	496.414:2777 497.41735:0 498.42071:2610	56.05014:269 57.07015:902 60.0812:4061 67.0542:125 71.07478:1160 85.10151:496 86.09634:9187 89.05781:54 95.08497:453 103.07417:72 104.10581:38065 109.10074:215 117.08957:54 124.99809:13868 128.72662:18 135.11646:54 149.13728:36 163.01295:1143 166.0601:4895 179.17961:36 183.50194:1614 184.06989:111377 184.95705:107 186.18643:90 187.16277:54 191.73486:36 221.22331:72 258.10461:3818 283.2569:287 313…	17.5	0	-1.8	0	-186.2	0	34.5	0	-3.4	0	-48.2	0	-11.3	0	-184.7	0	-40.6	0	-31.1	2777	34.3	0	-0.6	0	-2.3	51131	-6.3	0
5117	17.819	496.41092	HMDB0010382, LysoPC(16:0/0:0)	[M+H]+		0.16	True	C24H50NO7P		ASWBNKHCZGQVJV-HSZRJFAPSA-N	CCCCCCCCCCCCCCCC(=O)OC[C@@H](O)COP([O-])(=O)OCC[N+](C)(C)C		null	null	87.2	88.1	77.8	2415.07	IDA-POS-240610-QC_03	496.40012:14105 497.40347:0 498.40683:1165	56.04787:394 60.07955:6480 69.06928:287 71.07408:1372 86.0949:13027 87.07684:36 90.9939:73 95.08393:631 104.10524:43470 104.77094:107 109.09966:322 117.08811:36 123.11694:299 135.11607:107 155.01233:72 163.01488:1704 178.87206:73 181.02365:1336 184.07205:82746 184.76839:215 185.84557:72 199.03664:358 221.22871:72 239.2361:502 313.2735:9775 417.96683:73 478.32758:37450 483.25537:36 494.78406:1933 …	14.5	0	-5.1	0	14	0	13.4	0	36.3	0	-187.6	0	27.1	0	10.9	0	-20.2	0	-26.8	0	18.3	0	0.1	45324	-5.3	0	-9.3	37448
5081	21.746	496.33673	HMDB0010382, LysoPC(16:0/0:0)	[M+H]+	found in higher mz's MsMs_5101	0.14	True	C24H50NO7P		ASWBNKHCZGQVJV-HSZRJFAPSA-N	CCCCCCCCCCCCCCCC(=O)OC[C@@H](O)COP([O-])(=O)OCC[N+](C)(C)C		null	null	89.4	84.4	50	66.67	IDA-POS-240610-CM0024_11_R1	496.33673:4039 497.34008:1135 498.34344:227	60.08168:107 104.10816:480 175.09163:74 283.17807:179 496.34219:2638	0.9	0	-36.8	0	-39.6	0	-37	0	-36.4	0	-37	0	-37.7	0	-35.4	0	-36.5	0	-39.6	0	2.4	3233	0.1	4039	0	3717	-0.8	0
5824	19.463	524.29486	HMDB0010384, LysoPC(18:0/0:0)	[M+H]+	found in higher mz's MsMs_5852	0.12	True	C26H54NO7P		IHNKQIMGVNPMTC-RUZDIDTESA-N	CCCCCCCCCCCCCCCCCC(=O)OC[C@@H](O)COP([O-])(=O)OCC[N+](C)(C)C		null	null	66.3	64.2	66.7	151.97	IDA-POS-240610-QC_02	524.28394:3905 525.28729:0 526.29065:683	56.05003:45 60.08197:932 71.07487:242 86.09812:2507 90.23036:9 95.08742:63 104.10877:10472 105.11486:36 106.07384:27 109.10253:54 123.11832:45 139.11407:9 151.14912:27 163.01796:179 166.06386:791 183.68529:54 184.0752:53180 185.08012:90 186.08063:81 199.03979:90 245.20139:9 285.28082:54 341.30719:1329 419.24814:9 506.36353:6091 522.73022:431 523.23901:45 524.37317:27736	1.9	0	-35.8	0	-9.9	0	-11	0	-22.7	0	-22.1	0	-24.2	0	-12.5	0	99.3	0	-47.1	0	0.5	0	-0.9	0	-2.2	0	-1	0
1249	2.156	261.03522	HMDB0001401, Glucose 6-phosphate	[M+H]+		0.1	True	C6H13O9P		NBSCHQHZLSJFNQ-GASJEMHNSA-N	OC1O[C@H](COP(O)(O)=O)[C@@H](O)[C@H](O)[C@H]1O		null	null	75.5	54.4	57.1	88.88	IDA-POS-240610-CM0024_27_B1_R1	261.03784:6719 262.04119:617 263.04455:740	68.99932:73 71.05052:72 85.02736:329 86.09664:1146 98.98412:1939 132.0659:147 135.09421:36 207.00652:143	-18.4	0	-28.3	0	-36.6	0	-25.3	0	-34.6	0	-19.1	0	-26.1	0	-34.9	0	33.6	0	64	0	13	0	5.1	0	17.9	0	-87.9	0
5119	17.577	496.41357	HMDB0010382, LysoPC(16:0/0:0)	[M+H]+		0.28	True	C24H50NO7P		ASWBNKHCZGQVJV-HSZRJFAPSA-N	CCCCCCCCCCCCCCCC(=O)OC[C@@H](O)COP([O-])(=O)OCC[N+](C)(C)C		null	null	86.4	89.4	100	469.34	IDA-POS-240610-QC_B1_08	496.40082:15557 497.40417:10133 498.40753:1366	56.05068:251 60.08221:4853 71.07772:899 80.97609:54 81.0714:269 86.09783:9851 89.05884:36 95.08774:534 98.98517:497 104.10845:39443 104.73215:72 105.04655:72 109.10299:251 117.09331:54 123.11791:143 125.00124:12928 131.10759:36 155.01013:108 163.01646:1362 166.06453:4989 179.18178:36 181.02751:764 183.50745:1460 184.07458:111042 185.07562:143 189.92862:18 239.23804:305 258.11169:4379 313.27628:89…	1.8	0	-10.4	0	9.2	0	27.5	0	-25.3	0	48.4	0	-31	0	9.9	0	-48.9	0	-39.4	0	28.9	0	-5.3	0	-10.7	0	-14.7	0
1857	17.371	303.19189	HMDB0001999, Eicosapentaenoic acid	[M+H]+	adduct linked to 1489_[M+H]+	0.32	True	C20H30O2		JAZBEHYOTPTENJ-JLNKQSITSA-N	CC\C=C/C\C=C/C\C=C/C\C=C/C\C=C/CCCC(O)=O		null	null	74.6	73.1	50	18.46	IDA-POS-240610-QC_B1_07	303.19504:1433 304.19839:462 305.20175:0	285.17798:18 303.1937:612	-4.6	0	-78.2	0	92.1	0	91.1	0	-30	0	-63.6	0	-11.1	0	-67.2	0	90.9	0	-36.6	0	53	0	-73.3	0	-61	0	32	0
5058	17.221	496.2594	HMDB0010382, LysoPC(16:0/0:0)	[M+H]+		0.1	True	C24H50NO7P		ASWBNKHCZGQVJV-HSZRJFAPSA-N	CCCCCCCCCCCCCCCC(=O)OC[C@@H](O)COP([O-])(=O)OCC[N+](C)(C)C		null	null	83	82.2	77.8	114.98	IDA-POS-240610-QC_Plasma_Pooled	496.2594:4479 497.26275:4100 498.26611:1367	57.07109:436 59.90014:74 71.0758:594 85.10362:394 86.09778:9957 95.08756:358 104.10885:9831 123.11805:72 125.00121:17015 151.15343:72 163.01706:508 181.03084:145 183.50769:2983 184.075:117737 186.52007:179 187.18042:107 199.03729:36 257.25003:466 311.26614:73 478.33044:14258 496.34174:25997	-46	0	0	0	-26.2	3255	0.1	0	-9.2	0	-1.8	0	1.6	0	-33.7	0	-20.9	0	-42.6	0	-3.4	1594	-1	0	-1.5	0	0.1	0
5838	22.204	524.36658	HMDB0010384, LysoPC(18:0/0:0)	[M+H]+	adduct linked to 6341_[M+Na]+	0.2	True	C26H54NO7P		IHNKQIMGVNPMTC-RUZDIDTESA-N	CCCCCCCCCCCCCCCCCC(=O)OC[C@@H](O)COP([O-])(=O)OCC[N+](C)(C)C		null	null	73.4	71.2	50	337.94	IDA-POS-240610-CM0024_11_R1	524.37177:7350 525.37512:2276 526.37848:978	71.07769:14 100.11026:29 166.06123:72 199.03442:14 311.2955:14 341.30557:93 492.32553:7 524.37311:3754	4.8	0	-34.5	0	-35.3	0	-33.9	0	-33.9	0	-34.3	0	-34.8	0	-32.5	0	-32.9	0	-36	0	6.3	0	2.4	7350	2.5	10289	1.4	0
5076	21.967	496.33508	HMDB0010382, LysoPC(16:0/0:0)	[M+H]+		0.14	True	C24H50NO7P		ASWBNKHCZGQVJV-HSZRJFAPSA-N	CCCCCCCCCCCCCCCC(=O)OC[C@@H](O)COP([O-])(=O)OCC[N+](C)(C)C		null	null	92.5	79.6	60	90.49	IDA-POS-240610-CM0024_19_R1	496.33713:3911 497.34048:1092 498.34384:496	86.09611:215 100.11375:74 104.10606:1003 399.30954:36 496.34189:3119	3.4	0	-33.5	0	-36.3	0	-33.7	0	-33.1	0	-33.7	0	-34.4	0	-32.1	0	-33.2	4900	-36.3	0	5.7	0	1.6	0	3.3	3326	0.8	0
5818	19.948	524.27985	HMDB0010384, LysoPC(18:0/0:0)	[M+H]+		0.1	True	C26H54NO7P		IHNKQIMGVNPMTC-RUZDIDTESA-N	CCCCCCCCCCCCCCCCCC(=O)OC[C@@H](O)COP([O-])(=O)OCC[N+](C)(C)C		null	null	64.9	63.3	66.7	138.31	IDA-POS-240610-CM0024_07_R1	524.26233:3719 525.26568:1025 526.26904:683	57.06993:544 58.06411:179 83.08465:179 86.09577:7070 95.0848:215 104.10564:26681 109.09828:179 111.1184:72 123.11233:301 151.14539:107 163.01263:795 166.05888:2186 184.0688:67728 185.42215:72 189.02087:36 222.07503:36 258.10355:2526 340.24216:113 506.34641:21448 522.60638:73 524.35736:40740	35.4	0	-13.1	0	-0.8	2618	-19	0	3.5	0	-4.7	0	-44.9	0	-24.9	3719	113.3	0	114.1	0	18	0	10.5	0	0.9	0	0.7	0
9225	5.329	790.73535	HMDB0008036, PC(18:0/18:0)	[M+H]+		0.06	True	C44H88NO8P		NRJAVPSFFCBXDT-HUESYALOSA-N	[H][C@@](COC(=O)CCCCCCCCCCCCCCCCC)(COP([O-])(=O)OCC[N+](C)(C)C)OC(=O)CCCCCCCCCCCCCCCCC		null	null	61.2	75.4	50	39.53	IDA-POS-240610-CM0024_27_B1_R1	790.73535:1368 791.7387:663 792.74206:111	212.09749:72 472.25482:36 645.30908:36 665.35291:72 693.36163:36 739.36151:36 752.07025:72 778.39679:107 784.73187:360 790.35931:146 790.73212:1993	-16.5	0	-8.2	0	6.2	0	-1.1	0	12.2	0	1.9	0	-6.1	0	4.9	0	12.9	0	-20.6	0	-23.8	0	-6.8	0	-16.2	0	-5.3	0
5837	18.273	524.36011	HMDB0010384, LysoPC(18:0/0:0)	[M+H]+		0.02	True	C26H54NO7P		IHNKQIMGVNPMTC-RUZDIDTESA-N	CCCCCCCCCCCCCCCCCC(=O)OC[C@@H](O)COP([O-])(=O)OCC[N+](C)(C)C		null	null	74.4	75.7	66.7	2590.79	IDA-POS-240610-CM0024_16_R1	524.36011:35188 525.36346:6830 526.36682:2391	57.06847:36 86.09601:1620 95.08609:143 104.10632:7482 123.11254:74 166.06052:537 184.07292:17907 185.07516:5668 258.11011:322 341.29709:511 506.3526:3962 524.36151:24091	17.1	0	-37.6	0	-38.5	0	-35.5	0	-36.5	0	-35.4	0	-32.5	0	-33.9	0	-35.9	0	-31.9	0	7.2	0	3.3	0	16.2	0	11.9	0
5820	18.303	524.28766	HMDB0010384, LysoPC(18:0/0:0)	[M+H]+		0.06	True	C26H54NO7P		IHNKQIMGVNPMTC-RUZDIDTESA-N	CCCCCCCCCCCCCCCCCC(=O)OC[C@@H](O)COP([O-])(=O)OCC[N+](C)(C)C		null	null	66.9	70.7	50	42.04	IDA-POS-240610-CM0024_02_R1	524.28088:1139 525.28423:0 526.28759:342	57.03401:36 84.08861:111 98.98383:249 105.10865:2700 122.10239:107 124.99735:1491 163.01666:143 184.06918:19536 185.07205:6662 186.07385:4954 199.03688:36 258.10403:358 339.28452:179 506.33533:3953 524.34528:21218	20.5	0	98.7	0	96.7	1139	99.3	1523	98.4	0	-45.3	1138	98.9	0	-39.8	0	-47.4	0	-30.1	0	-7.2	0	-30.2	0	-0.9	0	0.4	0
4312	17.901	450.30017	HMDB0000637, Chenodeoxycholic acid glycine conjugate	[M+H]+		0.08	True	C26H43NO5		GHCZAUBVMUEKKP-GYPHWSFCSA-N	[H][C@@]1(CC[C@@]2([H])[C@]3([H])[C@H](O)C[C@]4([H])C[C@H](O)CC[C@]4(C)[C@@]3([H])CC[C@]12C)[C@H](C)CCC(=O)NCC(O)=O		null	null	74.2	71.4	50	24.03	IDA-POS-240610-QC_B1_Tissue_Pooled	450.31058:1187 451.31393:548 452.31729:0	81.06811:72 157.05032:36 432.2854:143	39.9	0	18.9	0	22.7	0	-28.9	0	-25.1	0	-35.5	0	41	0	51.4	0	-16.7	0	28.5	0	1.6	0	36.5	0	11.6	0	40.6	0
7073	2.594	613.15918	HMDB0003337, Oxidized glutathione	[M+H]+		0.08	True	C20H32N6O12S2		YPZRWBKMTBYPTK-BJDJZHNGSA-N	N[C@@H](CCC(=O)N[C@@H](CSSC[C@H](NC(=O)CC[C@H](N)C(O)=O)C(=O)NCC(O)=O)C(=O)NCC(O)=O)C(O)=O		null	null	96.4	67.8	50	470.3	IDA-POS-240610-CM0024_33_B1_R1	613.15918:39433 614.16253:12164 615.16589:7223	76.0206:107 116.01796:109 130.05017:1660 143.04678:216 162.02185:609 169.05791:72 176.48784:157 179.04909:1898 193.99294:107 208.35721:75 209.00694:2189 215.04523:107 230.33173:194 235.02126:4555 243.04279:430 265.03302:1701 274.10309:215 308.09079:1132 322.05115:764 340.06622:471 355.07507:20396 381.08542:179 391.07349:296 409.08636:4716 466.10538:1410 482.60153:165 520.11804:251 538.12695:4134 …	33.2	0	11.7	0	-3.8	0	-3.9	0	-2.4	0	-4.3	0	11.1	0	-2	0	-5.1	0	-12.9	0	32.2	0	-8.2	0	1.7	0	-4.1	0
7076	2.715	613.1601	HMDB0003337, Oxidized glutathione	[M+H]+		0.12	True	C20H32N6O12S2		YPZRWBKMTBYPTK-BJDJZHNGSA-N	N[C@@H](CCC(=O)N[C@@H](CSSC[C@H](NC(=O)CC[C@H](N)C(O)=O)C(=O)NCC(O)=O)C(=O)NCC(O)=O)C(O)=O		null	null	97.2	86	53.8	235.43	IDA-POS-240610-CM0024_23_B1_R1	613.15808:20987 614.16143:5296 615.16479:4114	76.02093:60 122.03074:24 130.05115:1385 135.05457:48 143.04588:119 155.08295:322 170.02831:48 177.03401:4136 179.04976:917 181.06096:490 199.0723:1170 205.01271:60 211.02145:1726 215.04871:72 230.32927:145 231.0452:7864 233.06216:191 235.02135:2575 239.06824:48 252.0434:24 257.07858:647 263.01492:49 280.04559:60 290.08566:119 306.07593:310 322.05399:346 334.05289:12 355.0752:13525 360.60846:12 38…	31.7	0	10.2	0	-2.7	0	-3.9	0	0.9	0	-2.6	0	9.6	0	-11.2	0	-1.6	0	36.8	0	35.2	0	28.8	0	11.5	0	-221.4	0
337	2.19	132.10185	HMDB0000064, Creatine	[M+H]+		0.12	True	C4H9N3O2		CVSVTCORWBXHQV-UHFFFAOYSA-N	CN(CC(O)=O)C(N)=N		null	null	53.7	87.9	100	25.3	IDA-POS-240610-CM0024_03_R1	132.09737:4035 133.10072:326 134.10408:133	55.05471:107 69.07059:107 79.05546:107	-0.7	0	-32.8	5213	-34	5233	-31.2	4035	-34.3	4041	-33.7	6885	-36.1	0	-30.7	0	-34.7	0	-35.8	0	-1.1	0	-0.8	0	-1	0	-0.4	0
5121	17.888	496.4162	HMDB0010382, LysoPC(16:0/0:0)	[M+H]+		0.22	True	C24H50NO7P		ASWBNKHCZGQVJV-HSZRJFAPSA-N	CCCCCCCCCCCCCCCC(=O)OC[C@@H](O)COP([O-])(=O)OCC[N+](C)(C)C		null	null	89.3	89.8	88.9	1313.29	IDA-POS-240610-CM0024_12_R1	496.40646:5476 497.40981:0 498.41317:2391	57.06943:922 60.08124:4082 71.0754:912 86.09743:9397 86.96548:36 104.10821:26718 109.10074:215 123.11858:301 124.99965:11822 137.0024:72 149.13068:109 166.06355:3915 184.07356:69380 185.42204:107 199.03664:322 219.21233:72 258.11124:3044 312.29382:286 478.33078:22364 481.41116:36 491.25742:73 496.3407:35818	3.7	0	-15.7	0	15.4	0	1.6	0	25	0	-37.2	0	-6.5	0	-199.8	0	-30.8	22732	42.8	1189	20.7	5474	-10	0	-16	5476	-20	0
5829	24.871	524.34009	HMDB0010384, LysoPC(18:0/0:0)	[M+H]+		0.08	True	C26H54NO7P		IHNKQIMGVNPMTC-RUZDIDTESA-N	CCCCCCCCCCCCCCCCCC(=O)OC[C@@H](O)COP([O-])(=O)OCC[N+](C)(C)C		null	null	64.6	71.2	50	146.21	IDA-POS-240610-CM0024_01_R1	524.3219:2094 525.32525:717 526.32861:278	61.01171:18 88.99903:91 153.03674:18 351.22076:18 369.237:72 524.34875:533	44.4	0	11.5	2094	10.4	0	13.5	0	11	0	13	2065	11.7	3217	13.5	0	12.6	0	10.8	0	6.3	0	52.9	0	0.9	9889	51.9	0
1533	9.43	284.0574	HMDB0000133, Guanosine	[M+H]+		0.38	True	C10H13N5O5		NYHBQMYGNKIUIF-UUOKFMHZSA-N	NC1=NC2=C(N=CN2[C@@H]2O[C@H](CO)[C@@H](O)[C@H]2O)C(=O)N1		null	null	88	65.9	50	153.19	IDA-POS-240610-QC_B1_10	284.05652:8226 285.05987:1043 286.06323:633	98.05846:9 135.01286:18 150.05005:9 168.00592:45 196.03888:18 208.0396:45 224.03426:45 284.05826:5234	-25.9	0	-59.7	0	-59.5	0	-79.8	0	35	0	-77.2	0	-64.3	0	-51.3	0	62.6	0	-20.1	0	-31.3	0	-54	0	44.1	0	44.7	0
4777	21.505	482.40735	HMDB0010381, LysoPC(15:0/0:0)	[M+H]+		0.32	True	C23H48NO7P		RJZVWDTYEWCUAR-JOCHJYFZSA-N	[H][C@@](O)(COC(=O)CCCCCCCCCCCCCC)COP([O-])(=O)OCC[N+](C)(C)C		null	null	94.4	87.4	50	126.23	IDA-POS-240610-CM0024_04_R1	482.38474:3500 483.38809:1090 484.39145:308	88.78496:15 97.10031:7 113.1293:14 127.14286:22 132.67204:22 161.11597:7 184.06841:86 271.25543:7 329.25345:7 359.30478:7 464.29916:43 482.38937:919	-4.5	0	-43.5	3311	-43.1	3070	-42.2	3239	-43.7	3500	-42.3	0	-42.4	0	-40.9	0	-43	3300	-45.4	3238	-1.9	3321	-2.4	3159	-3.9	3480	0.3	0
5100	19.434	496.37543	HMDB0010382, LysoPC(16:0/0:0)	[M+H]+		0.3	True	C24H50NO7P		ASWBNKHCZGQVJV-HSZRJFAPSA-N	CCCCCCCCCCCCCCCC(=O)OC[C@@H](O)COP([O-])(=O)OCC[N+](C)(C)C		null	null	92.1	83	60	56.8	IDA-POS-240610-CM0024_31_B1_R1	496.37259:5593 497.37594:2082 498.3793:392	60.08139:215 85.10364:54 86.09829:517 106.05223:36 166.06357:179 184.07477:2890 258.11237:36 435.21768:54 496.37302:6177	-72.4	0	40.3	0	-115	0	-110.9	0	27.2	0	19.2	0	45.7	0	-110.8	0	21.1	0	32.6	0	-70	0	-73.5	0	-73	0	46.2	0
7077	2.66	613.16119	HMDB0003337, Oxidized glutathione	[M+H]+	adduct linked to 7285_[M+Na]+	0.14	True	C20H32N6O12S2		YPZRWBKMTBYPTK-BJDJZHNGSA-N	N[C@@H](CCC(=O)N[C@@H](CSSC[C@H](NC(=O)CC[C@H](N)C(O)=O)C(=O)NCC(O)=O)C(=O)NCC(O)=O)C(O)=O		null	null	97	83.7	46.2	462.98	IDA-POS-240610-QC_B1_06	613.15887:40329 614.16222:13511 615.16558:6592	122.03003:36 130.04909:1436 145.06023:448 155.08078:305 170.02748:107 185.03661:569 199.07079:1320 207.02884:73 231.0435:9210 233.06133:251 239.06638:55 247.01778:233 257.0769:470 263.02008:90 280.04358:107 288.0643:1768 298.05087:377 306.07266:161 320.03656:72 337.06531:251 355.07434:15334 364.06747:54 381.09213:179 409.08527:3389 464.64984:37 484.11697:10165 493.11316:18 538.12756:2602 593.2656…	29.9	0	8.4	0	-1.4	0	0.8	0	-0.9	0	0	0	7.8	0	-5.2	0	-8.4	0	35	0	33.4	0	10.8	0	9.7	0	6.3	0
5109	17.735	496.4043	HMDB0010382, LysoPC(16:0/0:0)	[M+H]+		0.48	True	C24H50NO7P		ASWBNKHCZGQVJV-HSZRJFAPSA-N	CCCCCCCCCCCCCCCC(=O)OC[C@@H](O)COP([O-])(=O)OCC[N+](C)(C)C		null	null	90.5	91.8	100	1533.61	IDA-POS-240610-QC_B1_06	496.40897:12959 497.41232:0 498.41568:0	57.07107:632 60.08143:4391 85.1018:635 86.09659:9643 93.0668:73 104.10657:34355 104.86375:143 109.10194:215 124.9997:11946 151.14655:36 163.01479:1223 166.06274:4468 183.82124:211 184.07317:97763 185.26216:143 199.03691:251 258.10965:4210 313.27469:7318 478.33035:26070 496.34085:50082	28.3	0	8.2	2658	27.3	0	25.4	0	8.1	0	-37.9	0	-6.7	0	28.6	0	-6.8	52793	-20.8	4375	44.6	0	8.1	30888	8	18094	0	0
5819	19.906	524.28418	HMDB0010384, LysoPC(18:0/0:0)	[M+H]+		0.08	True	C26H54NO7P		IHNKQIMGVNPMTC-RUZDIDTESA-N	CCCCCCCCCCCCCCCCCC(=O)OC[C@@H](O)COP([O-])(=O)OCC[N+](C)(C)C		null	null	59.2	57.9	50	87.75	IDA-POS-240610-CM0024_34_B1_R1	524.3136:2543 525.31695:1708 526.32031:0	56.04953:215 60.08077:7707 65.03859:36 71.07645:1588 80.97268:72 83.08554:269 86.09649:14097 89.059:72 95.08625:496 98.98441:565 103.78883:978 104.63149:107 105.43131:36 109.10111:417 119.70261:18 124.9999:19644 131.10648:36 155.00961:107 166.06326:7943 169.50066:19 183.50536:2485 184.07356:146564 186.1264:107 186.80544:54 187.65459:54 193.03523:18 222.08981:36 229.21939:36 257.30774:43 265.24826…	27.1	0	-8.3	0	-6.6	0	-10.5	0	-1.3	0	-1.7	0	0.5	0	-33.2	0	-42	0	-23.5	0	-6.4	0	0.7	0	-1	0	0.7	0
255	17.805	123.11809	HMDB0001406, Niacinamide	[M+H]+		0.04	True	C6H6N2O		DFPAKSUCGFBDDF-UHFFFAOYSA-N	NC(=O)C1=CC=CN=C1		null	null	68.7	83.5	66.7	11.07	IDA-POS-240610-CM0024_33_B1_R1	123.11084:1025 124.11419:0 125.11755:0	80.05246:36 108.07188:36 123.05145:36 123.09785:72	-38.8	0	-27.4	0	-49	0	-51.6	0	-40.1	0	-58.5	0	-24	0	104.1	0	-44.3	0	7	0	-51.1	0	-32.5	0	-39.4	0	-1.2	0
5077	16.504	496.33514	HMDB0010382, LysoPC(16:0/0:0)	[M+H]+		0.24	True	C24H50NO7P		ASWBNKHCZGQVJV-HSZRJFAPSA-N	CCCCCCCCCCCCCCCC(=O)OC[C@@H](O)COP([O-])(=O)OCC[N+](C)(C)C		null	null	89.2	89.7	100	285.27	IDA-POS-240610-CM0024_18_R1	496.33511:10712 497.33846:3365 498.34182:620	81.07069:109 104.10883:4240 123.12017:72 181.02609:182 184.07509:3362 478.33224:2508 496.3425:10529	3.3	0	-47.3	0	-50.8	0	-46	0	-48.5	0	-47.6	0	-48.9	0	-31.7	0	-50.3	0	-53.1	0	0	7177	-11.3	10349	4.8	0	0.7	0
5055	17.573	496.25043	HMDB0010382, LysoPC(16:0/0:0)	[M+H]+	found in higher mz's MsMs_5091	0.2	True	C24H50NO7P		ASWBNKHCZGQVJV-HSZRJFAPSA-N	CCCCCCCCCCCCCCCC(=O)OC[C@@H](O)COP([O-])(=O)OCC[N+](C)(C)C		null	null	78.1	84.9	100	42.47	IDA-POS-240610-CM0024_28_B1_R1	496.22983:2339 497.23318:683 498.23654:1025	53.04081:24 55.05468:155 57.07035:1889 60.08139:9659 67.05513:215 70.06717:72 71.07693:2521 76.14266:12 80.97526:84 85.10183:893 86.09689:15731 89.06013:48 94.87665:25 97.10193:239 103.79045:1313 104.10755:43421 104.63271:119 104.93734:107 105.63623:48 106.72675:36 106.9889:48 109.1026:489 121.10187:60 123.11777:370 125.0004:25689 127.15271:48 135.11961:48 137.00124:107 153.12605:48 162.51128:36 …	-25	0	-0.1	0	-14.4	0	-13.7	0	-0.8	0	9.9	0	8.9	0	-11.2	0	-6.7	0	-0.4	0	-4.5	0	4.8	0	-0.2	0	4.1	0
5078	16.412	496.33618	HMDB0010382, LysoPC(16:0/0:0)	[M+H]+		0.3	True	C24H50NO7P		ASWBNKHCZGQVJV-HSZRJFAPSA-N	CCCCCCCCCCCCCCCC(=O)OC[C@@H](O)COP([O-])(=O)OCC[N+](C)(C)C		null	null	92.9	85.5	50	86.58	IDA-POS-240610-QC_B1_07	496.33716:8859 497.34051:3278 498.34387:1157	83.08594:54 103.79015:40 109.10099:36 111.1184:54 155.01054:18 184.07442:2475 365.20718:18 419.25891:90 496.33939:8823	1.2	0	-49.4	0	-52.9	0	-50.4	0	-50.6	0	-49.7	0	-51	0	-33.8	0	-52.4	0	-55.2	0	1.2	0	-13.4	0	2.7	0	-0.9	0
5062	16.249	496.28104	HMDB0010382, LysoPC(16:0/0:0)	[M+H]+		0.06	True	C24H50NO7P		ASWBNKHCZGQVJV-HSZRJFAPSA-N	CCCCCCCCCCCCCCCC(=O)OC[C@@H](O)COP([O-])(=O)OCC[N+](C)(C)C		null	null	52	67.5	100	151.13	IDA-POS-240610-CM0024_09_R1	496.28104:3880 497.28439:0 498.28775:0	57.03542:14 85.83568:15 98.98191:22 122.10124:14 124.99657:537 151.13321:14 163.01437:43 184.06891:4521 185.07149:1604 239.21947:14 283.1701:7 311.24551:72 478.306:978 495.31805:21	112.3	0	56.7	0	52.8	0	54.1	0	53.2	0	56.3	0	53.4	0	52.8	0	53.5	0	51.6	3880	97.4	0	-35.6	0	-19.8	3495	-21.2	0
5074	22.197	496.31958	HMDB0010382, LysoPC(16:0/0:0)	[M+H]+	adduct linked to 5615_[M+Na]+	0.28	True	C24H50NO7P		ASWBNKHCZGQVJV-HSZRJFAPSA-N	CCCCCCCCCCCCCCCC(=O)OC[C@@H](O)COP([O-])(=O)OCC[N+](C)(C)C		null	null	62.4	73.1	50	43.95	IDA-POS-240610-QC_04	496.33801:3241 497.34136:1171 498.34472:337	86.09702:287 100.11303:109 181.02834:76 399.36099:73 478.32373:400	34.7	0	-2.3	0	-5	3286	-2.5	4133	-1.9	4869	-2.5	4321	-3.1	4725	-0.9	4079	-1.9	4832	-5.1	3709	35.9	2978	33.4	0	37.1	0	32.1	0
5846	22.176	524.36884	HMDB0010384, LysoPC(18:0/0:0)	[M+H]+	adduct linked to 6341_[M+Na]+	0.36	True	C26H54NO7P		IHNKQIMGVNPMTC-RUZDIDTESA-N	CCCCCCCCCCCCCCCCCC(=O)OC[C@@H](O)COP([O-])(=O)OCC[N+](C)(C)C		null	null	70.5	71.2	50	316.05	IDA-POS-240610-QC_Plasma_Pooled	524.3678:11953 525.37115:3555 526.37451:763	71.08545:72 86.09744:622 104.10625:2881 183.50758:86 189.12289:36 258.10776:143 489.35989:75 524.36877:11598	0.5	0	-38	6530	-39.6	5999	-37.7	8061	-38.3	8464	-38.6	7290	-39.1	11393	-36.8	12811	-37.2	12179	-40.4	9707	2	10270	0.8	0	-0.9	0	0.2	0
5103	20.678	496.37903	HMDB0010382, LysoPC(16:0/0:0)	[M+H]+	ion correlated with 9174	0.02	True	C24H50NO7P		ASWBNKHCZGQVJV-HSZRJFAPSA-N	CCCCCCCCCCCCCCCC(=O)OC[C@@H](O)COP([O-])(=O)OCC[N+](C)(C)C		null	null	68.4	79.5	42.9	208.5	IDA-POS-240610-CM0024_15_R1	496.37903:1340 497.38238:983 498.38574:0	57.03489:36 86.09704:215 104.1085:745 166.0675:149 419.26514:36	-79.6	0	35.8	0	-8.9	0	-121.2	0	21	0	11.9	0	38.4	0	43.4	0	13.9	0	25.3	0	-77.2	0	-80.8	0	-82.1	0	39.4	0
5845	21.727	524.36884	HMDB0010384, LysoPC(18:0/0:0)	[M+H]+		0.34	True	C26H54NO7P		IHNKQIMGVNPMTC-RUZDIDTESA-N	CCCCCCCCCCCCCCCCCC(=O)OC[C@@H](O)COP([O-])(=O)OCC[N+](C)(C)C		null	null	82.8	54.8	50	240.19	IDA-POS-240610-CM0024_21_R1	524.36884:20563 525.37219:5472 526.37555:1443	86.09639:867 103.78568:115 184.07265:11255 185.10744:36 258.11047:358 506.35748:1560 522.72968:143	0.5	0	-38	12561	-39.6	10518	-37.7	13871	-38.3	14455	-38.6	12141	-39.1	15935	-36.8	0	-37.2	0	-40.4	13784	2	0	0.8	12193	-0.9	15377	0.2	0
2600	15.144	345.99625	HMDB0001314, Cyclic GMP	[M+H]+	ion correlated with 7567	0.02	True	C10H12N5O7P		ZOOGRGPOEVQQDX-UUOKFMHZSA-N	NC1=NC2=C(N=CN2[C@@H]2O[C@@H]3COP(O)(=O)O[C@H]3[C@H]2O)C(=O)N1		null	null	55.9	75	100	5.19	IDA-POS-240610-CM0024_01_R1	345.99625:2018 346.9996:435 348.00296:0	57.07122:24 86.95048:36 99.08812:48 102.08994:48 115.97569:48 142.99506:36 159.964:36 183.98439:72 196.02296:24 240.25919:36 284.2879:430 346.31973:1517	35.9	0	-0.2	2018	0.4	0	0.8	0	2.8	0	6.9	0	8	0	8.2	0	-4.6	0	5.1	0	41.8	0	37.2	0	25.9	0	33.7	0
9411	23.304	807.57898	HMDB0008036, PC(18:0/18:0)	[M+NH4]+	ion correlated with 6023; ion correlated with 4277	0.02	True	C44H88NO8P		NRJAVPSFFCBXDT-HUESYALOSA-N	[H][C@@](COC(=O)CCCCCCCCCCCCCCCCC)(COP([O-])(=O)OCC[N+](C)(C)C)OC(=O)CCCCCCCCCCCCCCCCC		null	null	64.8	56.3	50	29.05	IDA-POS-240610-CM0024_24_B1_R1	807.57898:2053 808.58233:2789 809.58569:1338	100.10884:18 184.07346:5744 562.49347:18 624.49707:72 710.56433:90 806.56653:72	-5.3	0	29	0	-43.5	0	-46.2	0	-45.2	0	-48.2	0	-48.2	0	-39.1	0	-45.8	0	-49.2	0	-3	0	-3.7	0	-8	0	-8.2	0
3695	14.573	409.16116	HMDB0000619, Cholic acid	[M+H]+	found in higher mz's MsMs_8333	0.1	True	C24H40O5		BHQCQFFYRZLCQQ-OELDTZBJSA-N	C[C@H](CCC(O)=O)[C@H]1CC[C@H]2[C@@H]3[C@H](O)C[C@@H]4C[C@H](O)CC[C@]4(C)[C@H]3C[C@H](O)[C@]12C		null	null	66.1	75	100	70.86	IDA-POS-240610-CM0024_37_B1_R1	409.16116:13960 410.16451:4019 411.16787:873	121.06115:107 407.8772:235	-5.7	0	-38.3	0	-37.9	0	-34.3	0	-37.6	0	-34.6	0	-34.6	0	-34.6	0	-39.8	0	-40.5	0	0.6	0	-1	0	-1	0	-1.4	0
9012	21.1	782.6438	HMDB0008138, PC(18:2(9Z,12Z)/18:2(9Z,12Z))	[M+H]+	ion correlated with 1715; ion correlated with 8745	0.02	True	C44H80NO8P		FVXDQWZBHIXIEJ-LNDKUQBDSA-N	CCCCC\C=C/C\C=C/CCCCCCCC(=O)OC[C@]([H])(COP([O-])(=O)OCC[N+](C)(C)C)OC(=O)CCCCCCC\C=C/C\C=C/CCCCC		null	null	94.4	45.5	42.9	5.77	IDA-POS-240610-CM0024_36_B1_R1	782.6438:1568 783.64715:0 784.65051:1025	60.08107:125 86.09739:781 121.10213:54 151.15608:18 181.03151:18 184.07544:34597 185.07632:72 441.237:36 478.33228:72 575.49506:36 599.50165:1302 721.20807:37 746.53217:18 773.51227:18 782.57172:34313	-95.1	0	22.7	0	-24.8	0	18.3	0	-27.3	0	-25.2	0	-137.8	0	-4.4	0	26.5	0	-17.2	0	-91.3	0	-93.2	0	-94.2	0	6.1	0
8956	27.889	782.50104	HMDB0008138, PC(18:2(9Z,12Z)/18:2(9Z,12Z))	[M+H]+	ion correlated with 8588; ion correlated with 9433	0.02	True	C44H80NO8P		FVXDQWZBHIXIEJ-LNDKUQBDSA-N	CCCCC\C=C/C\C=C/CCCCCCCC(=O)OC[C@]([H])(COP([O-])(=O)OCC[N+](C)(C)C)OC(=O)CCCCCCC\C=C/C\C=C/CCCCC		null	null	95.2	45.6	57.1	115.37	IDA-POS-240610-CM0024_13_R1	782.50104:1732 783.50439:0 784.50775:1025	71.07394:108 104.10681:161 125.00232:901 166.06458:179 184.07535:34511 185.07797:251 186.07887:108 465.24161:18 523.48755:36 597.47729:72 623.50098:72 641.58002:54 754.55914:18 780.10492:515 781.55768:215 782.57166:39813	82.5	0	-29.2	0	33.3	0	41.9	0	43.4	0	39.4	0	42.6	0	46.2	0	45	0	40.9	0	-32.2	0	-32.8	0	82	0	81.8	1732
8977	25.186	782.53632	HMDB0008138, PC(18:2(9Z,12Z)/18:2(9Z,12Z))	[M+H]+		0.12	True	C44H80NO8P		FVXDQWZBHIXIEJ-LNDKUQBDSA-N	CCCCC\C=C/C\C=C/CCCCCCCC(=O)OC[C@]([H])(COP([O-])(=O)OCC[N+](C)(C)C)OC(=O)CCCCCCC\C=C/C\C=C/CCCCC		null	null	96.3	45.4	57.1	96.48	IDA-POS-240610-CM0024_06_R1	782.53601:5754 783.53936:2658 784.54272:1449	83.08472:5 98.98233:20 115.06756:5 146.97832:67 179.16331:5 184.06927:11342 185.07242:51 186.0722:31 453.32388:5 478.31076:20 496.32346:41 509.36404:20 565.53369:5 577.50323:51 665.49585:5 764.5213:10 781.53369:26 782.54449:14379	38.9	0	-3.1	0	-4.3	0	-0.9	2885	-0.9	0	-0.8	0	-0.9	5754	1.5	4549	1	4843	-1	6018	36.8	0	40.1	0	39.8	0	36.9	0
5848	21.953	524.36914	HMDB0010384, LysoPC(18:0/0:0)	[M+H]+	adduct linked to 6333_[M+Na]+	0.32	True	C26H54NO7P		IHNKQIMGVNPMTC-RUZDIDTESA-N	CCCCCCCCCCCCCCCCCC(=O)OC[C@@H](O)COP([O-])(=O)OCC[N+](C)(C)C		null	null	73.2	71.2	50	362.7	IDA-POS-240610-CM0024_12_R1	524.37128:12410 525.37463:3741 526.37799:1034	71.0729:182 103.78724:80 183.50455:167 186.08012:36 447.28796:251 524.37372:12310	0.9	0	-38.6	0	-40.1	0	-38.3	0	-38.8	0	-39.2	9202	-39.7	13244	-37.4	14824	-37.7	14476	-40.9	9895	1.4	12492	0.6	0	-1	12410	-0.4	0
330	3.564	132.1015	HMDB0000064, Creatine	[M+H]+	ion correlated with 1878	0.02	True	C4H9N3O2		CVSVTCORWBXHQV-UHFFFAOYSA-N	CN(CC(O)=O)C(N)=N		null	null	71.2	46.5	50	6.96	IDA-POS-240610-CM0024_23_B1_R1	132.1015:3087 133.10485:711 134.10821:213	69.07055:844 96.08269:143	0.4	0	-32.1	0	-31.1	0	-32.7	0	-31.7	0	-30.9	0	-31.6	0	-32.7	0	-31.2	0	-30.1	0	0.8	0	0.6	0	0.5	0	1.9	0
401	22.129	142.15868	HMDB0000224, O-Phosphoethanolamine	[M+H]+		0.08	True	C2H8NO4P		SUHOOTKUPISOBE-UHFFFAOYSA-N	NCCOP(O)(O)=O		null	null	73.7	75	100	17.7	IDA-POS-240610-CM0024_08_R1	142.15475:2098 143.1581:276 144.16146:46	72.07764:72 142.15543:2008	-0.5	0	-29.7	0	-26.2	0	-27.8	0	-33.5	0	-30.3	0	-27.5	0	-28.7	0	-28.1	2098	-30	0	0.1	0	0.3	0	-0.4	0	0.4	0
8960	26.405	782.5105	HMDB0008138, PC(18:2(9Z,12Z)/18:2(9Z,12Z))	[M+H]+		0.02	True	C44H80NO8P		FVXDQWZBHIXIEJ-LNDKUQBDSA-N	CCCCC\C=C/C\C=C/CCCCCCCC(=O)OC[C@]([H])(COP([O-])(=O)OCC[N+](C)(C)C)OC(=O)CCCCCCC\C=C/C\C=C/CCCCC		null	null	96.3	45.3	42.9	19.14	IDA-POS-240610-CM0024_27_B1_R1	782.5105:2059 783.51385:0 784.51721:0	60.08118:197 86.09768:857 124.61711:37 166.06186:233 184.07423:40080 185.06694:72 239.23727:18 422.31677:36 478.32999:72 526.32898:125 577.51685:107 697.49152:18 745.47998:36 760.58569:72 780.89844:54 781.63116:72 782.57129:47495	70.5	0	25.1	0	21.2	0	29.8	0	31.3	0	31.1	0	30.5	0	33.5	0	31.8	0	28.8	0	-44.3	0	-44.8	0	71.4	0	69.7	0
8963	27.382	782.51917	HMDB0008138, PC(18:2(9Z,12Z)/18:2(9Z,12Z))	[M+H]+	ion correlated with 9429	0.02	True	C44H80NO8P		FVXDQWZBHIXIEJ-LNDKUQBDSA-N	CCCCC\C=C/C\C=C/CCCCCCCC(=O)OC[C@]([H])(COP([O-])(=O)OCC[N+](C)(C)C)OC(=O)CCCCCCC\C=C/C\C=C/CCCCC		null	null	95.4	45.5	42.9	162.09	IDA-POS-240610-CM0024_13_R1	782.51917:2433 783.52252:0 784.52588:0	60.08119:145 104.1061:143 184.075:32563 185.07727:215 313.26904:36 577.50708:72 641.59448:72 723.48566:360 780.112:589 781.56:355 782.57111:36157	59.4	0	14.3	0	10.1	0	18.7	0	20.2	0	20	0	19.4	0	23.4	0	21.9	0	17.7	0	58.7	0	62	0	60	0	58.7	2433
8968	20.879	782.52795	HMDB0008138, PC(18:2(9Z,12Z)/18:2(9Z,12Z))	[M+H]+	ion correlated with 8760	0.02	True	C44H80NO8P		FVXDQWZBHIXIEJ-LNDKUQBDSA-N	CCCCC\C=C/C\C=C/CCCCCCCC(=O)OC[C@]([H])(COP([O-])(=O)OCC[N+](C)(C)C)OC(=O)CCCCCCC\C=C/C\C=C/CCCCC		null	null	92.6	35.8	42.9	8.43	IDA-POS-240610-CM0024_35_B1_R1	782.52795:1734 783.5313:1366 784.53466:0	86.09847:340 125.00033:322 183.50749:161 185.07703:293 186.07855:125 441.23392:36 496.38376:18 538.37952:18 599.49933:968 641.5307:18 764.63171:36 780.09998:215 781.55963:107 782.56964:21761	48.2	0	3.1	0	1	0	7.5	0	9	0	8.8	0	8.2	0	11.2	0	10.6	0	7.9	0	47.5	0	50.8	0	47.6	0	47.4	0
8980	21.754	782.565	HMDB0008138, PC(18:2(9Z,12Z)/18:2(9Z,12Z))	[M+H]+	adduct linked to 8653_[M+H]+	0.18	True	C44H80NO8P		FVXDQWZBHIXIEJ-LNDKUQBDSA-N	CCCCC\C=C/C\C=C/CCCCCCCC(=O)OC[C@]([H])(COP([O-])(=O)OCC[N+](C)(C)C)OC(=O)CCCCCCC\C=C/C\C=C/CCCCC		null	null	66.4	68	60	237.68	IDA-POS-240610-CM0024_10_R1	782.56287:4736 783.56622:2235 784.56958:1765	86.09592:107 125.00235:287 184.0753:7433 599.51172:107 780.11334:143	2.3	0	-39.5	0	-40.9	0	-34	0	-35.2	0	-34.7	0	-35.5	0	-31.6	0	-33.3	0	-37.7	0	7.2	4736	2.3	4541	0.5	0	0.2	0
5080	19.016	496.33661	HMDB0010382, LysoPC(16:0/0:0)	[M+H]+		0.02	True	C24H50NO7P		ASWBNKHCZGQVJV-HSZRJFAPSA-N	CCCCCCCCCCCCCCCC(=O)OC[C@@H](O)COP([O-])(=O)OCC[N+](C)(C)C		null	null	88.3	57.3	44.4	54.53	IDA-POS-240610-CM0024_25_B1_R1	496.33661:10670 497.33996:2936 498.34332:1068	60.08152:322 103.88963:79 155.01248:72 184.07431:8231 258.1105:143 478.33105:1076 494.8154:36	0.5	0	-36.6	0	-39.4	0	-36.8	0	-36.2	0	-36.8	0	-37.4	0	-35.2	0	-36.3	0	-39.4	0	2.7	0	0.3	0	0.3	0	-0.9	0
5095	18.913	496.34167	HMDB0010382, LysoPC(16:0/0:0)	[M+H]+		0.06	True	C24H50NO7P		ASWBNKHCZGQVJV-HSZRJFAPSA-N	CCCCCCCCCCCCCCCC(=O)OC[C@@H](O)COP([O-])(=O)OCC[N+](C)(C)C		null	null	94.4	87.1	57.1	184.84	IDA-POS-240610-CM0024_15_R1	496.33749:27409 497.34084:9312 498.3442:2561	60.08028:478 71.07399:216 104.10688:5533 184.07446:19031 240.10423:36 313.27484:619 496.34167:14514	-6	0	-46.8	0	-49.5	0	-47	0	-46.4	0	-47	0	-47.6	0	-45.4	0	-46.5	0	-49	0	-2.9	0	-7.3	0	-6.8	0	-7.9	0
5097	19.394	496.34341	HMDB0010382, LysoPC(16:0/0:0)	[M+H]+		0.1	True	C24H50NO7P		ASWBNKHCZGQVJV-HSZRJFAPSA-N	CCCCCCCCCCCCCCCC(=O)OC[C@@H](O)COP([O-])(=O)OCC[N+](C)(C)C		null	null	84.2	78.2	50	32.39	IDA-POS-240610-QC_B1_10	496.34146:5431 497.34481:945 498.34817:315	57.0717:29 81.07136:14 98.98543:29 100.10943:21 105.9199:7 123.11591:21 155.00822:21 166.06351:129 184.07413:3933 240.10616:14 307.22537:14 311.26346:29 419.25778:57 455.31937:7 496.35034:3896	-9.5	0	-50.3	0	-52	0	-49.5	0	-49.9	0	-50.5	0	-51.1	0	-48.9	0	-49.6	0	-52.2	0	-6.4	0	-10.8	0	-10.3	0	-11.4	0
5836	20.8	524.35059	HMDB0010384, LysoPC(18:0/0:0)	[M+H]+		0.04	True	C26H54NO7P		IHNKQIMGVNPMTC-RUZDIDTESA-N	CCCCCCCCCCCCCCCCCC(=O)OC[C@@H](O)COP([O-])(=O)OCC[N+](C)(C)C		null	null	51.1	71.2	50	1058.42	IDA-POS-240610-CM0024_08_R1	524.35059:36133 525.35394:9426 526.3573:2013	85.09781:74 103.78702:149 123.11759:74 184.06819:25885 199.02748:107 311.27716:72 341.29346:883 524.35376:20713	30	0	-4	0	-4.5	0	-2.9	0	-3.5	0	-3.8	0	-4.3	0	-2	0	-2.4	36133	-5.5	0	36.8	0	32.9	0	33	0	31.9	0
5841	20.717	524.3681	HMDB0010384, LysoPC(18:0/0:0)	[M+H]+		0.06	True	C26H54NO7P		IHNKQIMGVNPMTC-RUZDIDTESA-N	CCCCCCCCCCCCCCCCCC(=O)OC[C@@H](O)COP([O-])(=O)OCC[N+](C)(C)C		null	null	76.2	71.7	66.7	388.47	IDA-POS-240610-QC_Plasma_Pooled	524.3681:38322 525.37145:11881 526.37481:2423	85.10022:185 104.10554:8223 123.11526:73 163.01398:179 184.07182:24718 199.03548:107 340.25131:73 506.35687:3666 524.3681:22056	1.9	0	-37.4	0	-38.2	0	-36.8	0	-36.8	0	-37.2	0	-37.7	0	-35.4	0	-35.8	0	-38.9	0	3.4	0	-0.4	0	-0.3	0	-0.6	0
5853	21.323	524.36945	HMDB0010384, LysoPC(18:0/0:0)	[M+H]+	adduct linked to 6336_[M+Na]+	0.48	True	C26H54NO7P		IHNKQIMGVNPMTC-RUZDIDTESA-N	CCCCCCCCCCCCCCCCCC(=O)OC[C@@H](O)COP([O-])(=O)OCC[N+](C)(C)C		null	null	55.4	71.2	50	447.42	IDA-POS-240610-CM0024_24_B1_R1	524.36969:11968 525.37304:3463 526.3764:0	85.10025:72 100.11254:107 163.01685:107 184.07304:12918 186.44807:72 258.10788:251 335.25677:287 447.2851:179 524.36945:14151	0.3	0	-39.2	16821	-40.7	14024	-38.9	18623	-39.4	18982	-39.8	0	-40.3	0	-36.4	25499	-38.3	23673	-41.5	17746	0.8	20318	1	16018	-0.5	18808	-0.7	0
[truncated: 72 more columns]

## Sheet: MS1 not MS2
Alignment ID	Average Rt(min)	Average Mz	Metabolite name	Adduct ion name	Post curation result	Fill %	MS/MS included	Formula	Ontology	INCHIKEY	SMILES	Comment	Isotope tracking parent ID	Isotope tracking weight number	Dot product	Reverse dot product	Fragment presence %	S/N average	Spectrum reference file name	MS1 isotopic spectrum	MS/MS spectrum		IDA-POS-240610-Blank_04		IDA-POS-240610-CM0024_01_R1		IDA-POS-240610-CM0024_02_R1		IDA-POS-240610-CM0024_03_R1		IDA-POS-240610-CM0024_04_R1		IDA-POS-240610-CM0024_05_R1		IDA-POS-240610-CM0024_06_R1		IDA-POS-240610-CM0024_07_R1		IDA-POS-240610-CM0024_08_R1		IDA-POS-240610-CM0024_09_R1		IDA-POS-240610-CM0024_10_R1		IDA-POS-240610-CM0024_11_R1		IDA-POS-240610-CM0024_12_R1		IDA-POS-240610-CM0024_13_R1
																					File type	ERROR_PPM_Blank	Blank	ERROR_PPM_Sample_1	Sample	ERROR_PPM_Sample_2	Sample	ERROR_PPM_Sample_3	Sample	ERROR_PPM_Sample_4	Sample	ERROR_PPM_Sample_5	Sample	ERROR_PPM_Sample_6	Sample	ERROR_PPM_Sample_7	Sample	ERROR_PPM_Sample_8	Sample	ERROR_PPM_Sample_9	Sample	ERROR_PPM_Sample_10	Sample	ERROR_PPM_Sample_11	Sample	ERROR_PPM_Sample_12	Sample	ERROR_PPM_Sample_13	Sample
																					Injection order		1		2		3		4		5		6		7		8		9		10		11		12		13		14
20	1.178	76.04024	w/o MS2:HMDB0000123, Glycine	[M+H]+	ion correlated with 859; ion correlated with 1057; ion correlated with 1198; ion correlated with 549; ion correlated with 2876; ion correlated with 3862; ion correlated with 4017; ion correlated with 4057; ion correlated with 6119; ion correlated with 122; ion correlated with 774; ion correlated with 902; ion correlated with 3625; ion correlated with 4202; ion correlated with 5512; ion correlated…	0.02	False	C2H5NO2		DHMQDGOQFOQNFH-UHFFFAOYSA-N	NCC(O)=O		null	null	null	null	null	31.62	IDA-POS-240610-CM0024_31_B1_R1	76.04024:1175 77.04359:0 78.04695:0			0		0		0		0		0		0		0		0		0		0		0		0		0		0
36	1.114	90.97369	w/o MS2:HMDB0000700, Hydroxypropionic acid	[M+H]+		0.1	False	C3H6O3		ALRHLSYJTWAHJZ-UHFFFAOYSA-N	OCCC(O)=O		null	null	null	null	null	216.63	IDA-POS-240610-CM0024_08_R1	90.97369:6451 91.97704:298 92.9804:143			0		0		0		1828		2409		0		0		0		6451		6272		0		0		0		0
39	0.939	95.0602	w/o MS2:HMDB0002991, Cysteamine	[M+H]+	found in higher mz's MsMs_172; similar chromatogram in higher mz_172	0.36	True	C2H7NS		UFULAYFCSOUIOV-UHFFFAOYSA-N	NCCS		null	null	null	null	null	34.31	IDA-POS-240610-CM0024_31_B1_R1	95.0602:2521 96.06355:182 97.06691:24	54.03505:215 79.05541:18		0		0		0		0		0		0		0		0		0		0		0		0		0		0
40	2.468	98.98384	w/o MS2:HMDB0001448, Sulfate	[M+H]+	ion correlated with 609	0.02	True	H2O4S		QAOWNCQODCNURD-UHFFFAOYSA-N	OS(O)(=O)=O		null	null	null	null	null	218.94	IDA-POS-240610-CM0024_31_B1_R1	98.98384:3837 99.98719:19 100.99055:57	64.97936:72 80.72753:114 98.68687:75		0		0		0		0		0		0		0		0		0		0		0		0		0		0
41	1.528	98.98453	w/o MS2:HMDB0001448, Sulfate	[M+H]+	ion correlated with 192; ion correlated with 5643; ion correlated with 164; ion correlated with 2514; ion correlated with 1838; found in higher mz's MsMs_3308; found in higher mz's MsMs_969; found in higher mz's MsMs_1091	0.02	False	H2O4S		QAOWNCQODCNURD-UHFFFAOYSA-N	OS(O)(=O)=O		null	null	null	null	null	42.82	IDA-POS-240610-CM0024_26_B1_R1	98.98453:1216 99.98788:0 100.99124:0			0		0		0		0		0		0		0		0		0		0		0		0		0		0
42	3.629	100.07456	w/o MS2:HMDB0002991, Cysteamine	[M+H]+		0.04	True	C2H7NS		UFULAYFCSOUIOV-UHFFFAOYSA-N	NCCS		null	null	null	null	null	20.41	IDA-POS-240610-CM0024_23_B1_R1	100.07456:1556 101.07791:266 102.08127:114	56.04893:362 82.06546:251		0		0		0		0		0		0		0		0		0		0		0		0		0		0
43	23.015	100.10847	w/o MS2:HMDB0002991, Cysteamine	[M+H]+		0.02	False	C2H7NS		UFULAYFCSOUIOV-UHFFFAOYSA-N	NCCS		null	null	null	null	null	11.59	IDA-POS-240610-CM0024_05_R1	100.10847:9141 101.11182:586 102.11518:73			0		0		0		0		0		9141		0		0		0		0		0		0		0		0
44	25.409	100.10852	w/o MS2:HMDB0002991, Cysteamine	[M+H]+		0.02	False	C2H7NS		UFULAYFCSOUIOV-UHFFFAOYSA-N	NCCS		null	null	null	null	null	5.62	IDA-POS-240610-CM0024_01_R1	100.10852:13086 101.11187:868 102.11523:23			0		13086		0		0		0		0		0		0		0		0		0		0		0		0
45	24.94	100.10858	w/o MS2:HMDB0002991, Cysteamine	[M+H]+		0.02	False	C2H7NS		UFULAYFCSOUIOV-UHFFFAOYSA-N	NCCS		null	null	null	null	null	13.21	IDA-POS-240610-CM0024_01_R1	100.10858:12382 101.11193:777 102.11529:24			0		12382		0		0		0		0		0		0		0		0		0		0		0		0
46	19.212	100.1088	w/o MS2:HMDB0002991, Cysteamine	[M+H]+		0.02	False	C2H7NS		UFULAYFCSOUIOV-UHFFFAOYSA-N	NCCS		null	null	null	null	null	7.38	IDA-POS-240610-CM0024_07_R1	100.1088:7226 101.11215:460 102.11551:51			0		0		0		0		0		0		0		7226		0		0		0		0		0		0
47	22.336	100.109	w/o MS2:HMDB0002991, Cysteamine	[M+H]+		0.02	False	C2H7NS		UFULAYFCSOUIOV-UHFFFAOYSA-N	NCCS		null	null	null	null	null	13.74	IDA-POS-240610-CM0024_05_R1	100.109:9830 101.11235:566 102.11571:114			0		0		0		0		0		9830		0		0		0		0		0		0		0		0
48	18.665	100.11028	w/o MS2:HMDB0002991, Cysteamine	[M+H]+		0.02	True	C2H7NS		UFULAYFCSOUIOV-UHFFFAOYSA-N	NCCS		null	null	null	null	null	14.02	IDA-POS-240610-CM0024_25_B1_R1	100.11028:6002 101.11363:683 102.11699:0	83.09148:77		0		0		0		0		0		0		0		0		0		0		0		0		0		0
49	20.355	100.11047	w/o MS2:HMDB0002991, Cysteamine	[M+H]+		0.04	True	C2H7NS		UFULAYFCSOUIOV-UHFFFAOYSA-N	NCCS		null	null	null	null	null	13.71	IDA-POS-240610-CM0024_21_R1	100.11047:9870 101.11382:1366 102.11718:0	56.04803:36 59.05116:90 100.11396:3983		0		0		0		0		0		0		0		0		0		0		0		0		0		0
50	20.421	100.11057	w/o MS2:HMDB0002991, Cysteamine	[M+H]+		0.08	True	C2H7NS		UFULAYFCSOUIOV-UHFFFAOYSA-N	NCCS		null	null	null	null	null	18	IDA-POS-240610-QC_05	100.11057:9913 101.11392:1022 102.11728:0	70.06781:36 83.09026:110		0		0		0		0		0		0		0		0		0		0		0		0		0		0
51	20.529	100.11069	w/o MS2:HMDB0002991, Cysteamine	[M+H]+		0.12	True	C2H7NS		UFULAYFCSOUIOV-UHFFFAOYSA-N	NCCS		null	null	null	null	null	14.84	IDA-POS-240610-QC_04	100.11069:8818 101.11404:728 102.1174:0	53.00459:72 53.04086:74 55.05684:1019 56.04891:36 57.07284:72 59.05122:143 71.08775:36 83.08999:107 99.94222:79 100.11782:2919		0		0		0		5431		0		0		0		0		0		0		0		8103		7379		0
52	19.106	100.11083	w/o MS2:HMDB0002991, Cysteamine	[M+H]+		0.02	True	C2H7NS		UFULAYFCSOUIOV-UHFFFAOYSA-N	NCCS		null	null	null	null	null	9.11	IDA-POS-240610-CM0024_24_B1_R1	100.11083:7829 101.11418:764 102.11754:0	83.08795:184		0		0		0		0		0		0		0		0		0		0		0		0		0		0
53	19.746	100.11092	w/o MS2:HMDB0002991, Cysteamine	[M+H]+		0.14	False	C2H7NS		UFULAYFCSOUIOV-UHFFFAOYSA-N	NCCS		null	null	null	null	null	19.28	IDA-POS-240610-CM0024_20_R1	100.11092:9758 101.11427:684 102.11763:0			0		0		0		0		0		0		0		0		0		0		0		0		0		0
54	20.784	100.11097	w/o MS2:HMDB0002991, Cysteamine	[M+H]+		0.06	True	C2H7NS		UFULAYFCSOUIOV-UHFFFAOYSA-N	NCCS		null	null	null	null	null	11.48	IDA-POS-240610-CM0024_20_R1	100.11097:9457 101.11432:1094 102.11768:156	100.11401:5682		0		0		0		0		0		0		0		0		0		0		0		0		0		0
55	15.292	100.11117	w/o MS2:HMDB0002991, Cysteamine	[M+H]+	found in higher mz's MsMs_75	0.02	True	C2H7NS		UFULAYFCSOUIOV-UHFFFAOYSA-N	NCCS		null	null	null	null	null	8.46	IDA-POS-240610-CM0024_28_B1_R1	100.11117:4433 101.11452:420 102.11788:16	100.1125:4363		0		0		0		0		0		0		0		0		0		0		0		0		0		0
56	17.699	100.11118	w/o MS2:HMDB0002991, Cysteamine	[M+H]+	ion correlated with 8747	0.02	True	C2H7NS		UFULAYFCSOUIOV-UHFFFAOYSA-N	NCCS		null	null	null	null	null	11.44	IDA-POS-240610-CM0024_32_B1_R1	100.11118:9162 101.11453:1057 102.11789:0	53.04236:36 54.89187:223 55.05716:1365 57.07299:73 72.08384:36 83.09235:147 100.08089:159 100.11794:3433		0		0		0		0		0		0		0		0		0		0		0		0		0		0
57	26.519	100.11133	w/o MS2:HMDB0002991, Cysteamine	[M+H]+		0.06	True	C2H7NS		UFULAYFCSOUIOV-UHFFFAOYSA-N	NCCS		null	null	null	null	null	16.91	IDA-POS-240610-QC_Plasma_Pooled	100.11133:29320 101.11468:1863 102.11804:252	53.03714:183 55.0539:5603 59.04907:215 83.08528:550 100.11148:12345		0		0		0		0		0		0		0		17493		0		0		0		0		0		0
58	17.563	100.11139	w/o MS2:HMDB0002991, Cysteamine	[M+H]+		0.04	True	C2H7NS		UFULAYFCSOUIOV-UHFFFAOYSA-N	NCCS		null	null	null	null	null	15.66	IDA-POS-240610-CM0024_02_R1	100.10936:3474 101.11271:611 102.11607:0	99.80973:162		0		0		3474		0		0		0		0		0		0		0		0		0		0		4402
59	21.596	100.11141	w/o MS2:HMDB0002991, Cysteamine	[M+H]+		0.28	False	C2H7NS		UFULAYFCSOUIOV-UHFFFAOYSA-N	NCCS		null	null	null	null	null	20.84	IDA-POS-240610-CM0024_21_R1	100.11141:11198 101.11476:731 102.11812:81			0		0		0		7923		7368		8826		8485		8049		8356		9402		10555		0		0		0
60	19.28	100.11143	w/o MS2:HMDB0002991, Cysteamine	[M+H]+		0.08	True	C2H7NS		UFULAYFCSOUIOV-UHFFFAOYSA-N	NCCS		null	null	null	null	null	7.91	IDA-POS-240610-CM0024_23_B1_R1	100.11143:8594 101.11478:587 102.11814:84	55.05618:1263 99.81115:114		0		0		0		0		0		6551		7381		0		0		0		0		0		0		0
61	18.724	100.11143	w/o MS2:HMDB0002991, Cysteamine	[M+H]+		0.04	True	C2H7NS		UFULAYFCSOUIOV-UHFFFAOYSA-N	NCCS		null	null	null	null	null	11.32	IDA-POS-240610-CM0024_20_R1	100.11143:7669 101.11478:807 102.11814:135	83.0849:115		0		0		0		0		0		0		0		0		0		0		0		0		6943		0
62	16.14	100.11143	w/o MS2:HMDB0002991, Cysteamine	[M+H]+		0.02	False	C2H7NS		UFULAYFCSOUIOV-UHFFFAOYSA-N	NCCS		null	null	null	null	null	9.26	IDA-POS-240610-CM0024_22_R1	100.11143:4460 101.11478:803 102.11814:0			0		0		0		0		0		0		0		0		0		0		0		0		0		0
63	19.828	100.11145	w/o MS2:HMDB0002991, Cysteamine	[M+H]+		0.06	True	C2H7NS		UFULAYFCSOUIOV-UHFFFAOYSA-N	NCCS		null	null	null	null	null	25.25	IDA-POS-240610-QC_05	100.11145:9420 101.1148:1069 102.11816:0	59.05241:72		0		0		4917		0		0		0		0		0		0		0		0		0		0		0
64	17.037	100.11145	w/o MS2:HMDB0002991, Cysteamine	[M+H]+		0.06	True	C2H7NS		UFULAYFCSOUIOV-UHFFFAOYSA-N	NCCS		null	null	null	null	null	13.25	IDA-POS-240610-QC_B1_06	100.11145:7006 101.1148:1198 102.11816:0	57.06993:36 100.11385:3915		0		0		0		0		0		0		0		0		0		0		0		0		0		0
65	18.105	100.1115	w/o MS2:HMDB0002991, Cysteamine	[M+H]+		0.04	True	C2H7NS		UFULAYFCSOUIOV-UHFFFAOYSA-N	NCCS		null	null	null	null	null	14.29	IDA-POS-240610-CM0024_09_R1	100.10853:5034 101.11188:337 102.11524:0	99.80669:153		0		0		0		0		0		0		0		0		0		5034		0		0		0		0
66	16.813	100.11154	w/o MS2:HMDB0002991, Cysteamine	[M+H]+		0.14	True	C2H7NS		UFULAYFCSOUIOV-UHFFFAOYSA-N	NCCS		null	null	null	null	null	17.84	IDA-POS-240610-QC_05	100.11154:5776 101.11489:629 102.11825:0	54.89475:74 55.0558:1299 57.07238:36 83.08877:107 99.81087:153 100.11589:2862		0		0		0		0		0		0		0		0		2698		0		4795		0		4613		0
67	16.768	100.11155	w/o MS2:HMDB0002991, Cysteamine	[M+H]+		0.28	True	C2H7NS		UFULAYFCSOUIOV-UHFFFAOYSA-N	NCCS		null	null	null	null	null	19.85	IDA-POS-240610-CM0024_21_R1	100.11155:7458 101.1149:764 102.11826:0	54.88898:74 83.0857:72		0		0		0		0		0		0		0		0		0		0		0		0		0		4002
68	22.113	100.11157	w/o MS2:HMDB0002991, Cysteamine	[M+H]+		0.32	True	C2H7NS		UFULAYFCSOUIOV-UHFFFAOYSA-N	NCCS		null	null	null	null	null	20.04	IDA-POS-240610-CM0024_20_R1	100.11157:11572 101.11492:1102 102.11828:93	59.05103:251 99.80844:168		0		0		7757		7751		0		9722		9279		8830		8980		9901		11240		11527		0		0
69	16.711	100.11162	w/o MS2:HMDB0002991, Cysteamine	[M+H]+		0.08	True	C2H7NS		UFULAYFCSOUIOV-UHFFFAOYSA-N	NCCS		null	null	null	null	null	13.09	IDA-POS-240610-QC_B1_07	100.11162:7223 101.11497:645 102.11833:72	100.11402:5249		0		0		0		0		0		0		0		0		0		0		0		0		0		0
70	22.059	100.11163	w/o MS2:HMDB0002991, Cysteamine	[M+H]+		0.14	True	C2H7NS		UFULAYFCSOUIOV-UHFFFAOYSA-N	NCCS		null	null	null	null	null	16.35	IDA-POS-240610-QC_Plasma_Pooled	100.11163:11332 101.11498:773 102.11834:29	100.11384:6609		0		5806		0		0		9006		0		0		0		0		0		0		0		10527		0
71	26.455	100.11169	w/o MS2:HMDB0002991, Cysteamine	[M+H]+		0.14	True	C2H7NS		UFULAYFCSOUIOV-UHFFFAOYSA-N	NCCS		null	null	null	null	null	24.42	IDA-POS-240610-CM0024_21_R1	100.11168:26644 101.11503:1679 102.11839:177	53.03906:287 72.08201:72 100.11156:12082		0		0		0		0		14945		15247		16191		0		0		0		0		19432		0		0
72	17.404	100.11173	w/o MS2:HMDB0002991, Cysteamine	[M+H]+		0.06	True	C2H7NS		UFULAYFCSOUIOV-UHFFFAOYSA-N	NCCS		null	null	null	null	null	10.81	IDA-POS-240610-CM0024_37_B1_R1	100.11173:6926 101.11508:424 102.11844:0	83.08757:107		0		0		0		0		0		0		0		0		0		0		0		0		0		0
73	15.644	100.11173	w/o MS2:HMDB0002991, Cysteamine	[M+H]+		0.04	True	C2H7NS		UFULAYFCSOUIOV-UHFFFAOYSA-N	NCCS		null	null	null	null	null	7.75	IDA-POS-240610-CM0024_32_B1_R1	100.11173:6161 101.11508:695 102.11844:83	72.08113:72 83.08442:143		0		0		0		0		0		0		0		0		0		0		0		0		0		0
74	18.487	100.11175	w/o MS2:HMDB0002991, Cysteamine	[M+H]+		0.1	True	C2H7NS		UFULAYFCSOUIOV-UHFFFAOYSA-N	NCCS		null	null	null	null	null	12.37	IDA-POS-240610-CM0024_17_R1	100.11101:6065 101.11436:656 102.11772:0	53.03778:72 54.89231:73 55.05711:665 55.58812:36 56.05148:143 57.07294:72 83.08857:77 84.08817:74 99.81498:77 100.11762:2646		0		0		0		0		0		3416		0		0		0		0		0		5312		5631		0
75	15.319	100.11176	w/o MS2:HMDB0002991, Cysteamine	[M+H]+		0.08	True	C2H7NS		UFULAYFCSOUIOV-UHFFFAOYSA-N	NCCS		null	null	null	null	null	8.7	IDA-POS-240610-QC_B1_07	100.11176:4955 101.11511:379 102.11847:41	72.08091:80		0		0		0		0		0		0		0		0		0		0		0		0		0		0
76	19.699	100.11177	w/o MS2:HMDB0002991, Cysteamine	[M+H]+		0.18	True	C2H7NS		UFULAYFCSOUIOV-UHFFFAOYSA-N	NCCS		null	null	null	null	null	15.37	IDA-POS-240610-CM0024_23_B1_R1	100.11177:9330 101.11512:607 102.11848:202	83.08926:72		0		0		0		0		0		0		0		0		0		0		0		0		0		0
77	21.534	100.11178	w/o MS2:HMDB0002991, Cysteamine	[M+H]+		0.12	False	C2H7NS		UFULAYFCSOUIOV-UHFFFAOYSA-N	NCCS		null	null	null	null	null	15.37	IDA-POS-240610-CM0024_12_R1	100.11178:11121 101.11513:922 102.11849:62			0		7231		0		0		0		0		0		0		0		0		0		0		11121		0
78	19.377	100.11183	w/o MS2:HMDB0002991, Cysteamine	[M+H]+		0.04	True	C2H7NS		UFULAYFCSOUIOV-UHFFFAOYSA-N	NCCS		null	null	null	null	null	19.58	IDA-POS-240610-CM0024_01_R1	100.10868:6333 101.11203:596 102.11539:66	99.80909:148		0		6333		0		0		0		0		0		0		0		0		0		0		0		0
79	17.514	100.11184	w/o MS2:HMDB0002991, Cysteamine	[M+H]+	found in higher mz's MsMs_5397; found in higher mz's MsMs_5490	0.32	True	C2H7NS		UFULAYFCSOUIOV-UHFFFAOYSA-N	NCCS		null	null	null	null	null	20.5	IDA-POS-240610-CM0024_21_R1	100.11184:7142 101.11519:860 102.11855:0	59.05061:72 100.11411:5331		0		3171		0		0		0		0		0		0		3545		0		5312		4442		5014		0
80	17.144	100.11191	w/o MS2:HMDB0002991, Cysteamine	[M+H]+	found in higher mz's MsMs_4572	0.08	True	C2H7NS		UFULAYFCSOUIOV-UHFFFAOYSA-N	NCCS		null	null	null	null	null	13	IDA-POS-240610-CM0024_17_R1	100.11191:5012 101.11526:1025 102.11862:0	99.81032:154		0		0		0		0		0		0		0		0		0		0		0		0		0		0
81	21.881	100.11196	w/o MS2:HMDB0002991, Cysteamine	[M+H]+		0.44	True	C2H7NS		UFULAYFCSOUIOV-UHFFFAOYSA-N	NCCS		null	null	null	null	null	21.04	IDA-POS-240610-CM0024_11_R1	100.11196:10860 101.11531:890 102.11867:103	83.08687:143		0		6260		7543		6877		7997		9360		7967		7174		7125		8554		10129		10860		9397		0
82	20.856	100.11199	w/o MS2:HMDB0002991, Cysteamine	[M+H]+		0.04	True	C2H7NS		UFULAYFCSOUIOV-UHFFFAOYSA-N	NCCS		null	null	null	null	null	9.86	IDA-POS-240610-QC_B1_06	100.11199:9622 101.11534:918 102.1187:66	53.0427:107 99.80843:111		0		0		0		6114		0		0		0		0		0		0		0		0		0		0
83	26.169	100.112	w/o MS2:HMDB0002991, Cysteamine	[M+H]+		0.04	False	C2H7NS		UFULAYFCSOUIOV-UHFFFAOYSA-N	NCCS		null	null	null	null	null	24.8	IDA-POS-240610-CM0024_19_R1	100.112:22225 101.11535:1513 102.11871:142			0		0		0		0		0		0		0		0		0		0		19249		0		0		0
84	9.241	100.11202	w/o MS2:HMDB0002991, Cysteamine	[M+H]+		0.02	True	C2H7NS		UFULAYFCSOUIOV-UHFFFAOYSA-N	NCCS		null	null	null	null	null	9.79	IDA-POS-240610-CM0024_12_R1	100.11202:3094 101.11537:278 102.11873:31	83.08702:74		0		0		0		0		0		0		0		0		0		0		0		0		3094		0
85	26.105	100.11212	w/o MS2:HMDB0002991, Cysteamine	[M+H]+		0.08	False	C2H7NS		UFULAYFCSOUIOV-UHFFFAOYSA-N	NCCS		null	null	null	null	null	36.85	IDA-POS-240610-CM0024_22_R1	100.11212:27110 101.11547:2228 102.11883:114			0		0		0		14713		0		0		0		0		16014		0		0		0		0		0
86	25.623	100.11212	w/o MS2:HMDB0002991, Cysteamine	[M+H]+		0.02	False	C2H7NS		UFULAYFCSOUIOV-UHFFFAOYSA-N	NCCS		null	null	null	null	null	9.96	IDA-POS-240610-CM0024_34_B1_R1	100.11212:18677 101.11547:1913 102.11883:137			0		0		0		0		0		0		0		0		0		0		0		0		0		0
87	17.445	100.11213	w/o MS2:HMDB0002991, Cysteamine	[M+H]+		0.38	True	C2H7NS		UFULAYFCSOUIOV-UHFFFAOYSA-N	NCCS		null	null	null	null	null	17.41	IDA-POS-240610-CM0024_31_B1_R1	100.11213:8570 101.11548:448 102.11884:50	99.80778:107		0		0		0		0		0		2965		0		0		0		0		0		4604		0		0
88	23.551	100.11219	w/o MS2:HMDB0002991, Cysteamine	[M+H]+		0.02	False	C2H7NS		UFULAYFCSOUIOV-UHFFFAOYSA-N	NCCS		null	null	null	null	null	24.5	IDA-POS-240610-CM0024_30_B1_R1	100.11219:14473 101.11554:1275 102.1189:106			0		0		0		0		0		0		0		0		0		0		0		0		0		0
89	17.953	100.11221	w/o MS2:HMDB0002991, Cysteamine	[M+H]+		0.08	True	C2H7NS		UFULAYFCSOUIOV-UHFFFAOYSA-N	NCCS		null	null	null	null	null	6	IDA-POS-240610-CM0024_31_B1_R1	100.11221:7709 101.11556:916 102.11892:153	100.11463:5956		0		0		0		0		0		0		0		0		0		0		0		0		0		0
90	16.019	100.11221	w/o MS2:HMDB0002991, Cysteamine	[M+H]+		0.06	True	C2H7NS		UFULAYFCSOUIOV-UHFFFAOYSA-N	NCCS		null	null	null	null	null	6.23	IDA-POS-240610-CM0024_32_B1_R1	100.11221:7340 101.11556:422 102.11892:112	99.81395:78		0		0		0		0		0		0		0		0		0		0		0		0		0		0
91	13.961	100.11221	w/o MS2:HMDB0002991, Cysteamine	[M+H]+		0.14	True	C2H7NS		UFULAYFCSOUIOV-UHFFFAOYSA-N	NCCS		null	null	null	null	null	5.76	IDA-POS-240610-CM0024_30_B1_R1	100.11151:2827 101.11486:208 102.11822:15	53.00237:18 53.03846:36 55.05503:358 59.04912:54 83.08708:54 99.8044:36 100.07681:75 100.11296:1984		0		0		0		0		0		0		0		0		0		0		0		0		0		0
92	21.164	100.11224	w/o MS2:HMDB0002991, Cysteamine	[M+H]+		0.04	False	C2H7NS		UFULAYFCSOUIOV-UHFFFAOYSA-N	NCCS		null	null	null	null	null	8.88	IDA-POS-240610-CM0024_31_B1_R1	100.11224:9665 101.11559:986 102.11895:179			0		0		0		0		0		0		0		0		0		0		0		0		0		0
93	26.399	100.11225	w/o MS2:HMDB0002991, Cysteamine	[M+H]+		0.02	False	C2H7NS		UFULAYFCSOUIOV-UHFFFAOYSA-N	NCCS		null	null	null	null	null	14.26	IDA-POS-240610-CM0024_19_R1	100.11225:22095 101.1156:1254 102.11896:234			0		0		0		0		0		0		0		0		0		0		0		0		0		0
94	23.618	100.11235	w/o MS2:HMDB0002991, Cysteamine	[M+H]+	ion correlated with 8739	0.02	True	C2H7NS		UFULAYFCSOUIOV-UHFFFAOYSA-N	NCCS		null	null	null	null	null	12.04	IDA-POS-240610-CM0024_36_B1_R1	100.11235:8387 101.1157:1708 102.11906:0	84.08343:72		0		0		0		0		0		0		0		0		0		0		0		0		0		0
95	15.373	100.11247	w/o MS2:HMDB0002991, Cysteamine	[M+H]+		0.3	True	C2H7NS		UFULAYFCSOUIOV-UHFFFAOYSA-N	NCCS		null	null	null	null	null	9.35	IDA-POS-240610-CM0024_31_B1_R1	100.11266:5906 101.11601:351 102.11937:38	55.05552:1163 57.07001:74 59.04964:107 99.8117:76 100.024:79 100.11325:4863		0		0		1388		1718		0		0		0		0		0		0		0		0		2448		0
96	9.026	100.11247	w/o MS2:HMDB0002991, Cysteamine	[M+H]+		0.02	True	C2H7NS		UFULAYFCSOUIOV-UHFFFAOYSA-N	NCCS		null	null	null	null	null	7.91	IDA-POS-240610-CM0024_12_R1	100.11247:2823 101.11582:218 102.11918:71	53.04246:72 55.05593:475 59.04987:362 83.08884:36 100.04504:75 100.11484:1772		0		0		0		0		0		0		0		0		0		0		0		0		2823		0
97	18.032	100.11254	w/o MS2:HMDB0002991, Cysteamine	[M+H]+		0.14	True	C2H7NS		UFULAYFCSOUIOV-UHFFFAOYSA-N	NCCS		null	null	null	null	null	15.25	IDA-POS-240610-CM0024_31_B1_R1	100.11254:8228 101.11589:886 102.11925:177	83.08556:179		0		0		0		0		0		0		0		0		0		0		0		0		0		0
98	21.454	100.1126	w/o MS2:HMDB0002991, Cysteamine	[M+H]+		0.1	True	C2H7NS		UFULAYFCSOUIOV-UHFFFAOYSA-N	NCCS		null	null	null	null	null	7.93	IDA-POS-240610-CM0024_25_B1_R1	100.11168:8272 101.11503:549 102.11839:0	53.0409:107 83.08709:179 100.11508:4698		0		0		0		0		0		0		0		0		0		0		0		0		0		0
99	23.317	100.11292	w/o MS2:HMDB0002991, Cysteamine	[M+H]+		0.12	True	C2H7NS		UFULAYFCSOUIOV-UHFFFAOYSA-N	NCCS		null	null	null	null	null	21.67	IDA-POS-240610-CM0024_04_R1	100.10831:10017 101.11166:767 102.11502:66	53.04027:90 83.0853:233 99.80667:142		0		0		9639		0		10017		0		11111		0		0		12180		0		0		0		0
103	3.22	103.05212	w/o MS2:HMDB0002322, Cadaverine	[M+H]+	adduct linked to 230_[M+NH4]+; found in higher mz's MsMs_230; similar chromatogram in higher mz_316; similar chromatogram in higher mz_5565	0.08	True	C5H14N2		VHRGRCVQAFMJIZ-UHFFFAOYSA-N	NCCCCCN		null	null	null	null	null	67.13	IDA-POS-240610-CM0024_33_B1_R1	103.05212:3512 104.05547:0 105.05883:458	74.01697:36 76.0322:61 81.03265:36 102.04734:143		0		0		0		0		0		0		0		0		0		0		0		0		0		0
104	3.157	103.05251	w/o MS2:HMDB0002322, Cadaverine	[M+H]+	adduct linked to 233_[M+NH4]+; found in higher mz's MsMs_233	0.02	True	C5H14N2		VHRGRCVQAFMJIZ-UHFFFAOYSA-N	NCCCCCN		null	null	null	null	null	67.67	IDA-POS-240610-CM0024_37_B1_R1	103.05251:3068 104.05586:441 105.05922:883	75.02805:73		0		0		0		0		0		0		0		0		0		0		0		0		0		0
105	3.284	103.05379	w/o MS2:HMDB0002322, Cadaverine	[M+H]+	adduct linked to 232_[M+NH4]+; found in higher mz's MsMs_232; adduct linked to 229_[M+NH4]+	0.08	True	C5H14N2		VHRGRCVQAFMJIZ-UHFFFAOYSA-N	NCCCCCN		null	null	null	null	null	38.39	IDA-POS-240610-CM0024_24_B1_R1	103.05379:4042 104.05714:597 105.0605:597	51.02293:2255 53.03861:387 68.9952:7 77.03879:3627 78.04493:7 91.02035:14 103.05426:1377		0		0		0		0		0		0		0		0		0		0		0		0		0		0
121	1.222	106.05043	w/o MS2:HMDB0000187, Serine	[M+H]+		0.04	False	C3H7NO3		MTCFGRXMJLQNBG-REOHCLBHSA-N	N[C@@H](CO)C(O)=O		null	null	null	null	null	53.86	IDA-POS-240610-CM0024_36_B1_R1	106.05043:1266 107.05378:0 108.05714:0			0		0		0		0		0		0		0		0		0		0		0		0		0		0
122	1.178	106.05046	w/o MS2:HMDB0000187, Serine	[M+H]+	ion correlated with 859; ion correlated with 1057; ion correlated with 1198; ion correlated with 549; ion correlated with 2876; ion correlated with 3862; ion correlated with 4017; ion correlated with 4057; ion correlated with 6119; ion correlated with 20; ion correlated with 774; ion correlated with 902; ion correlated with 3625; ion correlated with 4202; ion correlated with 5512; ion correlated …	0.02	False	C3H7NO3		MTCFGRXMJLQNBG-REOHCLBHSA-N	N[C@@H](CO)C(O)=O		null	null	null	null	null	136.79	IDA-POS-240610-CM0024_31_B1_R1	106.05046:1932 107.05381:342 108.05717:0			0		0		0		0		0		0		0		0		0		0		0		0		0		0
123	5.701	106.07365	w/o MS2:HMDB0000187, Serine	[M+H]+		0.02	False	C3H7NO3		MTCFGRXMJLQNBG-REOHCLBHSA-N	N[C@@H](CO)C(O)=O		null	null	null	null	null	5.89	IDA-POS-240610-CM0024_06_R1	106.07365:2484 107.077:4398 108.08036:402			0		0		0		0		0		0		2484		0		0		0		0		0		0		0
124	8.761	106.07367	w/o MS2:HMDB0000187, Serine	[M+H]+		0.02	False	C3H7NO3		MTCFGRXMJLQNBG-REOHCLBHSA-N	N[C@@H](CO)C(O)=O		null	null	null	null	null	6.21	IDA-POS-240610-CM0024_07_R1	106.07367:2334 107.07702:4310 108.08038:354			0		0		0		0		0		0		0		2334		0		0		0		0		0		0
125	8.562	106.07373	w/o MS2:HMDB0000187, Serine	[M+H]+	ion correlated with 6; ion correlated with 143	0.02	False	C3H7NO3		MTCFGRXMJLQNBG-REOHCLBHSA-N	N[C@@H](CO)C(O)=O		null	null	null	null	null	6.11	IDA-POS-240610-CM0024_07_R1	106.07373:2311 107.07708:4967 108.08044:458			0		0		0		0		0		0		0		2311		0		0		0		0		0		0
126	3.248	106.07379	w/o MS2:HMDB0000187, Serine	[M+H]+	ion correlated with 141	0.02	False	C3H7NO3		MTCFGRXMJLQNBG-REOHCLBHSA-N	N[C@@H](CO)C(O)=O		null	null	null	null	null	6.57	IDA-POS-240610-CM0024_06_R1	106.07379:2339 107.07714:4275 108.0805:450			0		0		0		0		0		0		2339		0		0		0		0		0		0		0
127	5.636	106.07381	w/o MS2:HMDB0000187, Serine	[M+H]+	ion correlated with 139; ion correlated with 5	0.02	False	C3H7NO3		MTCFGRXMJLQNBG-REOHCLBHSA-N	N[C@@H](CO)C(O)=O		null	null	null	null	null	6.11	IDA-POS-240610-CM0024_07_R1	106.07381:2484 107.07716:4135 108.08052:404			0		0		0		0		0		0		0		2484		0		0		0		0		0		0
128	5.167	106.07398	w/o MS2:HMDB0000187, Serine	[M+H]+	ion correlated with 145	0.02	True	C3H7NO3		MTCFGRXMJLQNBG-REOHCLBHSA-N	N[C@@H](CO)C(O)=O		null	null	null	null	null	8.42	IDA-POS-240610-CM0024_06_R1	106.07398:2370 107.07733:3837 108.08069:307	51.0206:143 79.05046:154		0		0		0		0		0		0		2370		0		0		0		0		0		0		0
129	2.772	106.0741	w/o MS2:HMDB0000187, Serine	[M+H]+	ion correlated with 327	0.02	False	C3H7NO3		MTCFGRXMJLQNBG-REOHCLBHSA-N	N[C@@H](CO)C(O)=O		null	null	null	null	null	6.03	IDA-POS-240610-CM0024_05_R1	106.0741:2195 107.07745:4231 108.08081:332			0		0		0		0		0		2195		0		0		0		0		0		0		0		0
130	4.789	106.07437	w/o MS2:HMDB0000187, Serine	[M+H]+	ion correlated with 4; ion correlated with 8608	0.02	False	C3H7NO3		MTCFGRXMJLQNBG-REOHCLBHSA-N	N[C@@H](CO)C(O)=O		null	null	null	null	null	9.48	IDA-POS-240610-CM0024_06_R1	106.07437:2490 107.07772:4366 108.08108:420			0		0		0		0		0		0		2490		0		0		0		0		0		0		0
131	6.537	106.0772	w/o MS2:HMDB0000187, Serine	[M+H]+		0.04	True	C3H7NO3		MTCFGRXMJLQNBG-REOHCLBHSA-N	N[C@@H](CO)C(O)=O		null	null	null	null	null	5.55	IDA-POS-240610-QC_02	106.0772:2561 107.08055:4212 108.08391:434	63.0228:125 65.03886:1028 79.05535:161 103.0565:36		0		0		0		0		0		0		2369		0		0		0		0		0		0		0
132	9.038	106.07771	w/o MS2:HMDB0000187, Serine	[M+H]+		0.02	False	C3H7NO3		MTCFGRXMJLQNBG-REOHCLBHSA-N	N[C@@H](CO)C(O)=O		null	null	null	null	null	3.49	IDA-POS-240610-CM0024_14_R1	106.07771:2523 107.08106:4400 108.08442:469			0		0		0		0		0		0		0		0		0		0		0		0		0		0
167	0.927	112.00564	w/o MS2:HMDB0000870, Histamine	[M+H]+	similar chromatogram in higher mz_3288	0.04	False	C5H9N3		NTYJJOPFIAHURM-UHFFFAOYSA-N	NCCC1=CNC=N1		null	null	null	null	null	48.44	IDA-POS-240610-CM0024_27_B1_R1	112.00564:1313 113.00899:119 114.01235:179			0		0		0		0		0		0		0		0		0		0		0		0		0		0
169	1.744	112.05033	w/o MS2:HMDB0000870, Histamine	[M+H]+		0.04	True	C5H9N3		NTYJJOPFIAHURM-UHFFFAOYSA-N	NCCC1=CNC=N1		null	null	null	null	null	73.26	IDA-POS-240610-CM0024_20_R1	112.05033:2314 113.05368:324 114.05704:357	95.02493:618		0		0		0		0		0		0		0		0		0		0		0		0		0		0
170	1.673	112.05045	w/o MS2:HMDB0000870, Histamine	[M+H]+		0.02	True	C5H9N3		NTYJJOPFIAHURM-UHFFFAOYSA-N	NCCC1=CNC=N1		null	null	null	null	null	28.84	IDA-POS-240610-CM0024_31_B1_R1	112.05045:1409 113.0538:141 114.05716:140	94.03807:73		0		0		0		0		0		0		0		0		0		0		0		0		0		0
173	0.946	112.11168	w/o MS2:HMDB0000870, Histamine	[M+H]+	ion correlated with 1365; ion correlated with 1218; ion correlated with 2239; found in higher mz's MsMs_808; adduct linked to 300_[M+NH4]+	0.02	True	C5H9N3		NTYJJOPFIAHURM-UHFFFAOYSA-N	NCCC1=CNC=N1		null	null	null	null	null	20.9	IDA-POS-240610-CM0024_32_B1_R1	112.11168:1651 113.11503:182 114.11839:46	82.06884:24 84.08045:778		0		0		0		0		0		0		0		0		0		0		0		0		0		0
175	1.426	112.89169	w/o MS2:HMDB0000300, Uracil	[M+H]+		0.02	True	C4H4N2O2		ISAKRJDGNUQOIC-UHFFFAOYSA-N	O=C1NC=CC(=O)N1		null	null	null	null	null	69.66	IDA-POS-240610-CM0024_01_R1	112.89169:1203 113.89504:0 114.8984:580	67.05424:36 112.8944:72		0		1203		0		0		0		0		0		0		0		0		0		0		0		0
176	1.669	112.99917	w/o MS2:HMDB0000300, Uracil	[M+H]+	ion correlated with 1074; ion correlated with 2462; ion correlated with 436; ion correlated with 2918	0.02	True	C4H4N2O2		ISAKRJDGNUQOIC-UHFFFAOYSA-N	O=C1NC=CC(=O)N1		null	null	null	null	null	62.72	IDA-POS-240610-CM0024_35_B1_R1	112.99917:1469 114.00252:0 115.00588:0	70.02911:107 94.98841:590		0		0		0		0		0		0		0		0		0		0		0		0		0		0
177	2.365	112.9993	w/o MS2:HMDB0000300, Uracil	[M+H]+		0.04	True	C4H4N2O2		ISAKRJDGNUQOIC-UHFFFAOYSA-N	O=C1NC=CC(=O)N1		null	null	null	null	null	101.57	IDA-POS-240610-CM0024_37_B1_R1	112.9993:5081 114.00265:92 115.00601:92	64.98049:215 80.97449:511		0		0		0		0		0		0		0		0		0		0		0		0		0		0
178	2.653	112.99941	w/o MS2:HMDB0000300, Uracil	[M+H]+		0.12	True	C4H4N2O2		ISAKRJDGNUQOIC-UHFFFAOYSA-N	O=C1NC=CC(=O)N1		null	null	null	null	null	205.22	IDA-POS-240610-CM0024_37_B1_R1	112.99931:8023 114.00266:155 115.00602:193	71.0875:75 80.97278:1146 112.6488:79		0		0		0		0		0		0		0		0		0		0		0		0		0		0
181	2.442	112.99984	w/o MS2:HMDB0000300, Uracil	[M+H]+		0.06	True	C4H4N2O2		ISAKRJDGNUQOIC-UHFFFAOYSA-N	O=C1NC=CC(=O)N1		null	null	null	null	null	136.94	IDA-POS-240610-CM0024_27_B1_R1	112.99961:7815 114.00296:172 115.00632:167	80.97652:626 94.99285:2367		0		0		0		0		0		0		0		0		0		0		0		0		0		0
182	2.711	112.99993	w/o MS2:HMDB0000300, Uracil	[M+H]+		0.16	True	C4H4N2O2		ISAKRJDGNUQOIC-UHFFFAOYSA-N	O=C1NC=CC(=O)N1		null	null	null	null	null	257.37	IDA-POS-240610-CM0024_35_B1_R1	112.99993:11439 114.00328:222 115.00664:141	94.70339:161 94.98894:3964		0		0		0		0		0		0		0		0		0		0		0		0		0		0
183	2.549	113.00002	w/o MS2:HMDB0000300, Uracil	[M+H]+		0.02	True	C4H4N2O2		ISAKRJDGNUQOIC-UHFFFAOYSA-N	O=C1NC=CC(=O)N1		null	null	null	null	null	246.73	IDA-POS-240610-CM0024_27_B1_R1	113.00002:9566 114.00337:268 115.00673:134	64.98224:322		0		0		0		0		0		0		0		0		0		0		0		0		0		0
192	1.49	116.06967	w/o MS2:HMDB0000162, Proline	[M+H]+		0.02	True	C5H9NO2		ONIBWKKTOPOVIA-BYPYZUCNSA-N	OC(=O)[C@@H]1CCCN1		null	null	null	null	null	23.58	IDA-POS-240610-CM0024_26_B1_R1	116.06967:4754 117.07302:572 118.07638:6101	68.04798:481 74.02293:72		0		0		0		0		0		0		0		0		0		0		0		0		0		0
193	1.715	116.07046	w/o MS2:HMDB0000162, Proline	[M+H]+		0.02	False	C5H9NO2		ONIBWKKTOPOVIA-BYPYZUCNSA-N	OC(=O)[C@@H]1CCCN1		null	null	null	null	null	41.05	IDA-POS-240610-CM0024_15_R1	116.07046:2003 117.07381:179 118.07717:1446			0		0		0		0		0		0		0		0		0		0		0		0		0		0
195	4.683	117.06131	w/o MS2:HMDB0000019, alpha-Ketoisovaleric acid	[M+H]+	found in higher mz's MsMs_834; found in higher mz's MsMs_512	0.06	True	C5H8O3		QHKABHOOEWYVLI-UHFFFAOYSA-N	CC(C)C(=O)C(O)=O		null	null	null	null	null	17.45	IDA-POS-240610-QC_05	117.06131:1696 118.06466:1366 119.06802:342	70.06606:146		0		0		0		0		0		0		0		0		0		0		0		0		0		0
196	0.992	117.13441	w/o MS2:HMDB0000019, alpha-Ketoisovaleric acid	[M+H]+		0.02	False	C5H8O3		QHKABHOOEWYVLI-UHFFFAOYSA-N	CC(C)C(=O)C(O)=O		null	null	null	null	null	15.6	IDA-POS-240610-CM0024_06_R1	117.13441:1868 118.13776:195 119.14112:0			0		0		0		0		0		0		1868		0		0		0		0		0		0		0
197	0.944	117.13864	w/o MS2:HMDB0000019, alpha-Ketoisovaleric acid	[M+H]+	found in higher mz's MsMs_719	0.12	True	C5H8O3		QHKABHOOEWYVLI-UHFFFAOYSA-N	CC(C)C(=O)C(O)=O		null	null	null	null	null	11.55	IDA-POS-240610-CM0024_28_B1_R1	117.13864:2883 118.14199:234 119.14535:0	56.04923:512 72.08047:6528		0		0		0		0		0		0		0		0		0		0		0		0		0		0
198	8.558	117.13877	w/o MS2:HMDB0000019, alpha-Ketoisovaleric acid	[M+H]+	ion correlated with 17	0.02	True	C5H8O3		QHKABHOOEWYVLI-UHFFFAOYSA-N	CC(C)C(=O)C(O)=O		null	null	null	null	null	43.14	IDA-POS-240610-CM0024_21_R1	117.13877:4570 118.14212:938 119.14548:75	72.081:1875		0		0		0		0		0		0		0		0		0		0		0		0		0		0
199	20.638	117.14227	w/o MS2:HMDB0000019, alpha-Ketoisovaleric acid	[M+H]+		0.14	True	C5H8O3		QHKABHOOEWYVLI-UHFFFAOYSA-N	CC(C)C(=O)C(O)=O		null	null	null	null	null	13.2	IDA-POS-240610-CM0024_12_R1	117.13713:1501 118.14048:321 119.14384:0	56.05007:72 57.05537:72 70.06292:73 72.07957:553		0		1404		0		1328		0		1450		0		0		0		1470		0		0		1501		0
201	4.662	118.06419	w/o MS2:HMDB0000128, Guanidoacetic acid	[M+H]+	similar chromatogram in higher mz_987; found in higher mz's MsMs_834; found in higher mz's MsMs_713; found in higher mz's MsMs_426	0.48	True	C3H7N3O2		BPMFZUMJYQTVII-UHFFFAOYSA-N	NC(=N)NCC(O)=O		null	null	null	null	null	36.64	IDA-POS-240610-CM0024_24_B1_R1	118.06419:2682 119.06754:620 120.0709:0	51.0233:108 78.03699:36 90.04814:215 117.05777:616		0		0		0		0		0		0		0		0		0		0		0		0		0		0
202	4.734	118.06466	w/o MS2:HMDB0000128, Guanidoacetic acid	[M+H]+	found in higher mz's MsMs_833; found in higher mz's MsMs_427; found in higher mz's MsMs_715; similar chromatogram in higher mz_6403	0.12	True	C3H7N3O2		BPMFZUMJYQTVII-UHFFFAOYSA-N	NC(=N)NCC(O)=O		null	null	null	null	null	38.09	IDA-POS-240610-QC_04	118.06466:1812 119.06801:118 120.07137:0	63.02384:21 78.03418:21 89.04072:143 92.24605:7 117.05791:502		0		0		0		0		0		0		0		0		0		0		0		0		0		0
203	4.803	118.06479	w/o MS2:HMDB0000128, Guanidoacetic acid	[M+H]+	found in higher mz's MsMs_716; found in higher mz's MsMs_835; found in higher mz's MsMs_427	0.1	True	C3H7N3O2		BPMFZUMJYQTVII-UHFFFAOYSA-N	NC(=N)NCC(O)=O		null	null	null	null	null	37.48	IDA-POS-240610-CM0024_16_R1	118.06479:1546 119.06814:356 120.0715:0	65.04033:107		0		0		0		0		0		0		0		0		0		0		0		1108		0		0
204	4.882	118.06487	w/o MS2:HMDB0000128, Guanidoacetic acid	[M+H]+	found in higher mz's MsMs_714; found in higher mz's MsMs_832; similar chromatogram in higher mz_511; found in higher mz's MsMs_709	0.06	True	C3H7N3O2		BPMFZUMJYQTVII-UHFFFAOYSA-N	NC(=N)NCC(O)=O		null	null	null	null	null	40.44	IDA-POS-240610-QC_02	118.06487:1384 119.06822:231 120.07158:0	57.05626:5 63.02343:45 65.03913:349 66.04561:5 73.08384:31 78.03293:17 89.03896:105 91.05484:967 93.09476:2 117.05774:442 118.06564:1186		0		0		0		0		1081		0		0		0		0		0		0		0		0		1334
207	1.417	118.0858	w/o MS2:HMDB0000128, Guanidoacetic acid	[M+H]+	ion correlated with 7743	0.02	True	C3H7N3O2		BPMFZUMJYQTVII-UHFFFAOYSA-N	NC(=N)NCC(O)=O		null	null	null	null	null	124.97	IDA-POS-240610-CM0024_13_R1	118.0858:9292 119.08915:679 120.09251:226	58.06503:15742 59.07304:3409 118.08588:7205		0		0		0		0		0		0		0		0		0		0		0		0		0		9292
208	4.091	118.08615	w/o MS2:HMDB0000128, Guanidoacetic acid	[M+H]+	ion correlated with 152	0.02	False	C3H7N3O2		BPMFZUMJYQTVII-UHFFFAOYSA-N	NC(=N)NCC(O)=O		null	null	null	null	null	38.36	IDA-POS-240610-CM0024_13_R1	118.08615:3400 119.0895:411 120.09286:430			0		0		0		0		0		0		0		0		0		0		0		0		0		3400
210	17.202	119.04612	w/o MS2:HMDB0000202, Methylmalonic acid	[M+H]+		0.1	True	C4H6O4		ZIYVHBGGAOATLY-UHFFFAOYSA-N	CC(C(O)=O)C(O)=O		null	null	null	null	null	23.71	IDA-POS-240610-CM0024_33_B1_R1	119.04612:1860 120.04947:0 121.05283:0	63.02396:36 65.04007:340		0		0		0		0		0		0		0		0		0		0		0		0		0		0
211	17.278	119.04682	w/o MS2:HMDB0000202, Methylmalonic acid	[M+H]+	found in higher mz's MsMs_2800; found in higher mz's MsMs_2503	0.14	True	C4H6O4		ZIYVHBGGAOATLY-UHFFFAOYSA-N	CC(C(O)=O)C(O)=O		null	null	null	null	null	41.81	IDA-POS-240610-CM0024_22_R1	119.04682:1518 120.05017:342 121.05353:0	51.02317:36 65.04065:326 91.05848:215 119.05027:72 119.08707:36		0		0		0		1025		0		0		0		0		0		0		0		0		0		1025
212	15.814	119.04702	w/o MS2:HMDB0000202, Methylmalonic acid	[M+H]+	found in higher mz's MsMs_3606; found in higher mz's MsMs_9205; found in higher mz's MsMs_1312; found in higher mz's MsMs_4841; found in higher mz's MsMs_9604; found in higher mz's MsMs_3322; found in higher mz's MsMs_3602; found in higher mz's MsMs_9197; found in higher mz's MsMs_3344; similar chromatogram in higher mz_9515	0.42	True	C4H6O4		ZIYVHBGGAOATLY-UHFFFAOYSA-N	CC(C(O)=O)C(O)=O		null	null	null	null	null	72.7	IDA-POS-240610-QC_05	119.04702:2233 120.05037:0 121.05373:0	63.02571:74 65.04005:1078 90.78332:146 91.05647:1220 91.33688:39 119.05316:365 119.08749:107		0		0		0		1358		0		0		1058		1096		0		1197		1632		0		1319		1400
213	16.366	119.04804	w/o MS2:HMDB0000202, Methylmalonic acid	[M+H]+	found in higher mz's MsMs_1052; found in higher mz's MsMs_2803; found in higher mz's MsMs_3125; found in higher mz's MsMs_3571; found in higher mz's MsMs_8065; similar chromatogram in higher mz_3571; found in higher mz's MsMs_2499; found in higher mz's MsMs_2812; found in higher mz's MsMs_8629	0.54	True	C4H6O4		ZIYVHBGGAOATLY-UHFFFAOYSA-N	CC(C(O)=O)C(O)=O		null	null	null	null	null	73.05	IDA-POS-240610-QC_05	119.04804:6191 120.05139:968 121.05475:161	62.01596:72 90.85311:80		0		4629		2425		2914		2467		2694		2988		2329		3173		3533		3829		2886		2809		4571
214	15.036	119.04865	w/o MS2:HMDB0000202, Methylmalonic acid	[M+H]+	found in higher mz's MsMs_3333; found in higher mz's MsMs_1317; found in higher mz's MsMs_3609; similar chromatogram in higher mz_3934; found in higher mz's MsMs_1163	0.3	True	C4H6O4		ZIYVHBGGAOATLY-UHFFFAOYSA-N	CC(C(O)=O)C(O)=O		null	null	null	null	null	32.28	IDA-POS-240610-CM0024_30_B1_R1	119.04865:1916 120.052:341 121.05536:0	65.03959:322		0		0		0		0		0		0		0		0		0		0		0		0		0		0
215	1.633	119.04913	w/o MS2:HMDB0000202, Methylmalonic acid	[M+H]+	found in higher mz's MsMs_674; found in higher mz's MsMs_4217; found in higher mz's MsMs_4219; adduct linked to 368_[M+NH4]+; found in higher mz's MsMs_369	0.06	True	C4H6O4		ZIYVHBGGAOATLY-UHFFFAOYSA-N	CC(C(O)=O)C(O)=O		null	null	null	null	null	8.28	IDA-POS-240610-CM0024_35_B1_R1	119.04913:1271 120.05248:435 121.05584:0	59.06834:287 89.03838:147		0		0		0		0		0		0		0		0		0		0		0		0		0		0
216	16.288	119.04939	w/o MS2:HMDB0000202, Methylmalonic acid	[M+H]+	found in higher mz's MsMs_2805; found in higher mz's MsMs_1053; found in higher mz's MsMs_3124; found in higher mz's MsMs_8068; found in higher mz's MsMs_4882; found in higher mz's MsMs_2798	0.44	True	C4H6O4		ZIYVHBGGAOATLY-UHFFFAOYSA-N	CC(C(O)=O)C(O)=O		null	null	null	null	null	41.43	IDA-POS-240610-CM0024_33_B1_R1	119.04939:6723 120.05274:1368 121.0561:274	62.01705:107 63.0238:322 77.04024:36		0		0		0		0		0		0		0		0		0		0		0		0		0		0
217	15.735	119.04949	w/o MS2:HMDB0000202, Methylmalonic acid	[M+H]+	found in higher mz's MsMs_3343; found in higher mz's MsMs_3344; found in higher mz's MsMs_3615; found in higher mz's MsMs_1316; found in higher mz's MsMs_9201; found in higher mz's MsMs_9606; found in higher mz's MsMs_4846; found in higher mz's MsMs_3932	0.4	True	C4H6O4		ZIYVHBGGAOATLY-UHFFFAOYSA-N	CC(C(O)=O)C(O)=O		null	null	null	null	null	42.12	IDA-POS-240610-CM0024_29_B1_R1	119.04949:2354 120.05284:442 121.0562:0	53.03732:36 63.02405:151		0		0		0		0		0		0		0		0		0		0		0		0		0		0
218	16.719	119.04973	w/o MS2:HMDB0000202, Methylmalonic acid	[M+H]+	found in higher mz's MsMs_3123; found in higher mz's MsMs_3199	0.1	True	C4H6O4		ZIYVHBGGAOATLY-UHFFFAOYSA-N	CC(C(O)=O)C(O)=O		null	null	null	null	null	38.39	IDA-POS-240610-CM0024_20_R1	119.04973:1553 120.05308:0 121.05644:0	65.04069:287 91.05619:476 119.05171:179 119.08882:36		0		0		0		0		0		0		0		0		0		0		0		0		0		0
219	15.523	119.08178	w/o MS2:HMDB0000202, Methylmalonic acid	[M+H]+	found in higher mz's MsMs_3775; found in higher mz's MsMs_4059; found in higher mz's MsMs_3793	0.32	True	C4H6O4		ZIYVHBGGAOATLY-UHFFFAOYSA-N	CC(C(O)=O)C(O)=O		null	null	null	null	null	48.98	IDA-POS-240610-CM0024_01_R1	119.08178:4667 120.08513:683 121.08849:0	51.02373:250 52.02893:36 63.02451:36 65.03942:107 77.0405:143 78.04546:72 79.06353:36 91.05528:215 103.06019:36 104.06296:107 115.04813:36 119.08908:143		0		4667		2601		2846		2731		3048		1539		0		0		0		2543		0		2524		0
220	15.553	119.08434	w/o MS2:HMDB0000202, Methylmalonic acid	[M+H]+	found in higher mz's MsMs_9797; found in higher mz's MsMs_3795; found in higher mz's MsMs_9799; found in higher mz's MsMs_4059; found in higher mz's MsMs_3775; found in higher mz's MsMs_1156	0.24	True	C4H6O4		ZIYVHBGGAOATLY-UHFFFAOYSA-N	CC(C(O)=O)C(O)=O		null	null	null	null	null	49.81	IDA-POS-240610-CM0024_07_R1	119.08091:2467 120.08426:1025 121.08762:0	65.03741:107 77.03839:72 91.05641:143 103.06025:36 119.08504:36		0		0		0		0		0		0		0		2467		2187		2953		0		1975		0		1924
221	14.696	119.08536	w/o MS2:HMDB0000202, Methylmalonic acid	[M+H]+	ion correlated with 3578; ion correlated with 3480; ion correlated with 9886; ion correlated with 1479; ion correlated with 4244; found in higher mz's MsMs_4067; found in higher mz's MsMs_3779; found in higher mz's MsMs_5497; found in higher mz's MsMs_9801; found in higher mz's MsMs_1479	0.02	True	C4H6O4		ZIYVHBGGAOATLY-UHFFFAOYSA-N	CC(C(O)=O)C(O)=O		null	null	null	null	null	8.23	IDA-POS-240610-CM0024_37_B1_R1	119.08536:1145 120.08871:612 121.09207:204	65.03864:143 117.06815:72		0		0		0		0		0		0		0		0		0		0		0		0		0		0
222	15.461	119.08721	w/o MS2:HMDB0000202, Methylmalonic acid	[M+H]+	ion correlated with 9605; ion correlated with 1698; ion correlated with 3481; ion correlated with 1482; found in higher mz's MsMs_3780; found in higher mz's MsMs_4066; found in higher mz's MsMs_9800; found in higher mz's MsMs_3754; found in higher mz's MsMs_4081; found in higher mz's MsMs_4051; found in higher mz's MsMs_4028; found in higher mz's MsMs_4457	0.4	True	C4H6O4		ZIYVHBGGAOATLY-UHFFFAOYSA-N	CC(C(O)=O)C(O)=O		null	null	null	null	null	32.3	IDA-POS-240610-CM0024_37_B1_R1	119.08721:5085 120.09056:1025 121.09392:0	65.04054:215		0		0		0		0		0		0		0		0		0		0		0		0		0		0
223	1.312	119.08882	w/o MS2:HMDB0000202, Methylmalonic acid	[M+H]+	found in higher mz's MsMs_676	0.12	True	C4H6O4		ZIYVHBGGAOATLY-UHFFFAOYSA-N	CC(C(O)=O)C(O)=O		null	null	null	null	null	15.85	IDA-POS-240610-CM0024_26_B1_R1	119.08882:2477 120.09217:1025 121.09553:0	58.06477:473		0		0		0		0		0		0		0		0		0		0		0		0		0		0
237	14.074	121.06268	w/o MS2:HMDB0006236, Phenylacetaldehyde	[M+H]+	found in higher mz's MsMs_3620; found in higher mz's MsMs_3318; found in higher mz's MsMs_3657; found in higher mz's MsMs_9203; found in higher mz's MsMs_3613; found in higher mz's MsMs_3336; found in higher mz's MsMs_4064	0.26	True	C8H8O		DTUQWGWMVIHBKE-UHFFFAOYSA-N	O=CCC1=CC=CC=C1		null	null	null	null	null	13.23	IDA-POS-240610-QC_B1_08	121.06469:1973 122.06804:342 123.0714:0	51.02386:107		0		0		0		0		0		0		0		0		0		0		0		0		0		0
239	3.334	121.08302	w/o MS2:HMDB0002166, (S)-beta-Aminoisobutyric acid	[M+H]+		0.06	True	C4H9NO2		QCHPKSFMDHPSNR-VKHMYHEASA-N	C[C@@H](CN)C(O)=O		null	null	null	null	null	35.77	IDA-POS-240610-CM0024_24_B1_R1	121.08302:7375 122.08637:794 123.08973:0	51.02265:464 65.03869:155 75.02127:24 77.03904:1010 82.03551:24 92.05845:860 96.04842:12 104.05841:2495 118.06057:24 121.08503:2280		0		0		0		0		0		0		0		0		0		0		0		0		0		0
240	3.188	121.08427	w/o MS2:HMDB0000294, Urea	[M+H]+		0.04	True	CH4N2O		XSQUKJJJFZCRTK-UHFFFAOYSA-N	NC(N)=O		null	null	null	null	null	28.01	IDA-POS-240610-CM0024_26_B1_R1	121.08427:7692 122.08762:801 123.09098:0	53.03938:12 67.03064:48 93.07268:72 105.07343:24		0		0		0		0		0		0		0		0		0		0		0		0		0		0
244	1.158	122.91959	w/o MS2:HMDB0001406, Niacinamide	[M+H]+	found in higher mz's MsMs_1886; found in higher mz's MsMs_1230; found in higher mz's MsMs_1393; similar chromatogram in higher mz_6392; found in higher mz's MsMs_2264; found in higher mz's MsMs_731; similar chromatogram in higher mz_6714	0.36	True	C6H6N2O		DFPAKSUCGFBDDF-UHFFFAOYSA-N	NC(=O)C1=CC=CN=C1		null	null	null	null	null	365.55	IDA-POS-240610-CM0024_01_R1	122.91959:4542 123.92294:123 124.9263:846	78.94349:36		0		4542		2284		4000		0		2269		1164		0		0		0		1258		1099		0		0
247	1.348	123.04833	w/o MS2:HMDB0001406, Niacinamide	[M+H]+	ion correlated with 4544; ion correlated with 607; ion correlated with 2677; found in higher mz's MsMs_676	0.02	True	C6H6N2O		DFPAKSUCGFBDDF-UHFFFAOYSA-N	NC(=O)C1=CC=CN=C1		null	null	null	null	null	14	IDA-POS-240610-CM0024_33_B1_R1	123.04833:1511 124.05168:256 125.05504:0	77.03957:433 95.04999:310		0		0		0		0		0		0		0		0		0		0		0		0		0		0
254	18.513	123.1158	w/o MS2:HMDB0005994, Hexanal	[M+H]+	ion correlated with 7805; ion correlated with 8494; ion correlated with 9067; ion correlated with 10286; similar chromatogram in higher mz_934; similar chromatogram in higher mz_7017	0.02	False	C6H12O		JARKCYVAAOWBJS-UHFFFAOYSA-N	CCCCCC=O		null	null	null	null	null	10.78	IDA-POS-240610-CM0024_37_B1_R1	123.1158:1177 124.11915:0 125.12251:0			0		0		0		0		0		0		0		0		0		0		0		0		0		0
256	1.1	124.92283	w/o MS2:HMDB0000005, 2-Ketobutyric acid	[M+H]+	ion correlated with 7377; ion correlated with 7261; ion correlated with 10173; ion correlated with 9882; ion correlated with 7927; ion correlated with 6579; ion correlated with 6753; ion correlated with 3740; ion correlated with 3998; ion correlated with 5467; ion correlated with 1632; similar chromatogram in higher mz_732	0.42	False	C4H6O3		TYEYBOSBBBHJIV-UHFFFAOYSA-N	CCC(=O)C(O)=O		null	null	null	null	null	271.74	IDA-POS-240610-CM0024_34_B1_R1	124.92283:1880 125.92618:0 126.92954:0			0		0		0		0		0		0		0		0		0		0		0		0		0		0
257	1.31	125.0734	w/o MS2:HMDB0000005, 2-Ketobutyric acid	[M+H]+	ion correlated with 2755; ion correlated with 3772; ion correlated with 1518; ion correlated with 2210	0.02	False	C4H6O3		TYEYBOSBBBHJIV-UHFFFAOYSA-N	CCC(=O)C(O)=O		null	null	null	null	null	16.64	IDA-POS-240610-CM0024_26_B1_R1	125.0734:1152 126.07675:683 127.08011:683			0		0		0		0		0		0		0		0		0		0		0		0		0		0
258	1.151	125.98571	w/o MS2:HMDB0000251, Taurine	[M+H]+	ion correlated with 7083; ion correlated with 9903; ion correlated with 10135; similar chromatogram in higher mz_5876	0.02	False	C2H7NO3S		XOAAWQZATWQOTB-UHFFFAOYSA-N	NCCS(O)(=O)=O		null	null	null	null	null	70.97	IDA-POS-240610-CM0024_18_R1	125.98571:1310 126.98906:0 127.99242:0			0		0		0		0		0		0		0		0		0		0		0		0		0		0
261	1.551	126.02145	w/o MS2:HMDB0000251, Taurine	[M+H]+	ion correlated with 1764	0.02	False	C2H7NO3S		XOAAWQZATWQOTB-UHFFFAOYSA-N	NCCS(O)(=O)=O		null	null	null	null	null	60.74	IDA-POS-240610-CM0024_23_B1_R1	126.02145:4982 127.0248:417 128.02816:625			0		0		0		0		0		0		0		0		0		0		0		0		0		0
265	14.074	127.03436	w/o MS2:HMDB0000023, (S)-3-Hydroxyisobutyric acid	[M+H]+		0.08	True	C4H8O3		DBXBTMSZEOQQDU-VKHMYHEASA-N	C[C@@H](CO)C(O)=O		null	null	null	null	null	53.07	IDA-POS-240610-CM0024_29_B1_R1	127.03436:1176 128.03771:0 129.04107:0	127.11888:18		0		0		0		0		0		0		0		0		0		0		0		0		0		0
266	14.161	127.04012	w/o MS2:HMDB0000023, (S)-3-Hydroxyisobutyric acid	[M+Na]+	adduct linked to 119_[M+H]+	0.04	False	C4H8O3		DBXBTMSZEOQQDU-VKHMYHEASA-N	C[C@@H](CO)C(O)=O		null	null	null	null	null	31.11	IDA-POS-240610-CM0024_10_R1	127.04012:1177 128.04347:342 129.04683:342			0		0		0		0		0		0		0		0		0		0		1177		0		0		0
267	1.241	127.04988	w/o MS2:HMDB0000262, Thymine	[M+H]+	similar chromatogram in higher mz_1054	0.2	False	C5H6N2O2		RWQNBRDOKXIBIV-UHFFFAOYSA-N	CC1=CNC(=O)NC1=O		null	null	null	null	null	36.96	IDA-POS-240610-CM0024_28_B1_R1	127.04988:1769 128.05323:401 129.05659:395			0		0		0		0		0		0		0		0		0		0		0		0		0		0
268	1.234	128.01852	w/o MS2:HMDB0003406, D-Serine	[M+Na]+	adduct linked to 122_[M+H]+	0.14	False	C3H7NO3		MTCFGRXMJLQNBG-UWTATZPHSA-N	N[C@H](CO)C(O)=O		null	null	null	null	null	42.33	IDA-POS-240610-CM0024_31_B1_R1	128.01852:1420 129.02187:0 130.02523:0			0		0		0		0		0		0		0		0		0		0		0		0		0		0
269	18.505	128.1376	w/o MS2:HMDB0003406, D-Serine	[M+H]+	ion correlated with 4557; found in higher mz's MsMs_4557	0.02	True	C3H7NO3		MTCFGRXMJLQNBG-UWTATZPHSA-N	N[C@H](CO)C(O)=O		null	null	null	null	null	12.3	IDA-POS-240610-CM0024_09_R1	128.1376:3339 129.14095:342 130.14431:683	58.06472:744 84.08:433 100.11133:107		0		0		0		0		0		0		0		0		0		3339		0		0		0		0
270	26.027	128.13885	w/o MS2:HMDB0003406, D-Serine	[M+H]+		0.02	False	C3H7NO3		MTCFGRXMJLQNBG-UWTATZPHSA-N	N[C@H](CO)C(O)=O		null	null	null	null	null	6.08	IDA-POS-240610-CM0024_03_R1	128.13885:10764 129.1422:935 130.14556:1078			0		0		0		10764		0		0		0		0		0		0		0		0		0		0
271	23.001	128.1389	w/o MS2:HMDB0003406, D-Serine	[M+H]+		0.04	False	C3H7NO3		MTCFGRXMJLQNBG-UWTATZPHSA-N	N[C@H](CO)C(O)=O		null	null	null	null	null	11.83	IDA-POS-240610-CM0024_05_R1	128.1389:6741 129.14225:569 130.14561:1040			0		0		0		0		5563		6741		0		0		0		0		0		0		0		0
272	19.843	128.14171	w/o MS2:HMDB0003406, D-Serine	[M+H]+		0.06	True	C3H7NO3		MTCFGRXMJLQNBG-UWTATZPHSA-N	N[C@H](CO)C(O)=O		null	null	null	null	null	27.98	IDA-POS-240610-CM0024_10_R1	128.14214:4478 129.14549:1025 130.14885:1025	58.06516:1014 70.06433:89 98.09613:399 128.14374:4245		0		0		0		0		0		0		0		0		0		0		4478		0		0		0
273	15.596	128.14191	w/o MS2:HMDB0003406, D-Serine	[M+H]+	ion correlated with 9699	0.02	True	C3H7NO3		MTCFGRXMJLQNBG-UWTATZPHSA-N	N[C@H](CO)C(O)=O		null	null	null	null	null	7.55	IDA-POS-240610-CM0024_25_B1_R1	128.14191:2774 129.14526:332 130.14862:332	55.05507:158 58.06622:473 77.04042:7 98.09654:236 128.06209:122		0		0		0		0		0		0		0		0		0		0		0		0		0		0
274	19.722	128.14194	w/o MS2:HMDB0003406, D-Serine	[M+H]+		0.04	False	C3H7NO3		MTCFGRXMJLQNBG-UWTATZPHSA-N	N[C@H](CO)C(O)=O		null	null	null	null	null	21.93	IDA-POS-240610-QC_Plasma_Pooled	128.14194:5419 129.14529:1367 130.14865:1366			0		0		0		0		0		0		0		0		0		0		0		0		5155		0
275	16.619	128.14232	w/o MS2:HMDB0003406, D-Serine	[M+H]+	ion correlated with 6366	0.02	False	C3H7NO3		MTCFGRXMJLQNBG-UWTATZPHSA-N	N[C@H](CO)C(O)=O		null	null	null	null	null	7.79	IDA-POS-240610-CM0024_19_R1	128.14232:3605 129.14567:342 130.14903:342			0		0		0		0		0		0		0		0		0		0		0		0		0		0
276	21.165	128.14233	w/o MS2:HMDB0003406, D-Serine	[M+H]+		0.02	False	C3H7NO3		MTCFGRXMJLQNBG-UWTATZPHSA-N	N[C@H](CO)C(O)=O		null	null	null	null	null	15.04	IDA-POS-240610-CM0024_24_B1_R1	128.14233:5774 129.14568:805 130.14904:725			0		0		0		0		0		0		0		0		0		0		0		0		0		0
277	21.474	128.14238	w/o MS2:HMDB0003406, D-Serine	[M+H]+		0.1	False	C3H7NO3		MTCFGRXMJLQNBG-UWTATZPHSA-N	N[C@H](CO)C(O)=O		null	null	null	null	null	8.43	IDA-POS-240610-CM0024_20_R1	128.14238:8174 129.14573:1112 130.14909:988			0		0		0		0		0		0		0		0		0		0		0		0		0		0
278	19.785	128.14244	w/o MS2:HMDB0003406, D-Serine	[M+H]+		0.08	False	C3H7NO3		MTCFGRXMJLQNBG-UWTATZPHSA-N	N[C@H](CO)C(O)=O		null	null	null	null	null	19.23	IDA-POS-240610-CM0024_20_R1	128.14244:5504 129.14579:676 130.14915:1690			0		0		0		0		0		0		0		0		0		0		4545		0		0		0
279	16.738	128.14247	w/o MS2:HMDB0003406, D-Serine	[M+H]+		0.06	True	C3H7NO3		MTCFGRXMJLQNBG-UWTATZPHSA-N	N[C@H](CO)C(O)=O		null	null	null	null	null	14.77	IDA-POS-240610-CM0024_18_R1	128.14346:3586 129.14681:264 130.15017:1057	98.09681:287 128.14453:3884		0		0		0		0		0		0		0		0		0		0		0		0		0		0
280	23.314	128.14249	w/o MS2:HMDB0003406, D-Serine	[M+H]+		0.26	True	C3H7NO3		MTCFGRXMJLQNBG-UWTATZPHSA-N	N[C@H](CO)C(O)=O		null	null	null	null	null	25.39	IDA-POS-240610-CM0024_02_R1	128.13914:5926 129.14249:563 130.14585:896	53.03763:72 58.0652:1610 65.03914:12 72.08154:60 84.08028:310 128.14204:7180		0		0		5926		0		6088		0		7092		0		7337		7811		0		0		0		0
281	17.456	128.1425	w/o MS2:HMDB0003406, D-Serine	[M+H]+		0.1	True	C3H7NO3		MTCFGRXMJLQNBG-UWTATZPHSA-N	N[C@H](CO)C(O)=O		null	null	null	null	null	11.93	IDA-POS-240610-CM0024_23_B1_R1	128.1425:5926 129.14585:1058 130.14921:925	56.05009:215 128.14246:5160		0		0		0		0		0		0		0		0		0		0		3619		0		0		0
282	22.09	128.14255	w/o MS2:HMDB0003406, D-Serine	[M+H]+		0.44	True	C3H7NO3		MTCFGRXMJLQNBG-UWTATZPHSA-N	N[C@H](CO)C(O)=O		null	null	null	null	null	25.24	IDA-POS-240610-CM0024_21_R1	128.14255:8647 129.1459:749 130.14926:941	58.06632:1238 98.09752:816 128.14525:8176		0		0		4581		4090		5383		5609		5106		4968		5092		5786		6799		7566		6721		0
283	17.54	128.14256	w/o MS2:HMDB0003406, D-Serine	[M+H]+		0.2	True	C3H7NO3		MTCFGRXMJLQNBG-UWTATZPHSA-N	N[C@H](CO)C(O)=O		null	null	null	null	null	26.16	IDA-POS-240610-CM0024_21_R1	128.14256:4830 129.14591:936 130.14927:1603	56.04953:251 84.08198:215 128.06177:148		0		0		1957		0		0		2494		0		0		0		0		0		0		3647		0
284	20.989	128.14264	w/o MS2:HMDB0003406, D-Serine	[M+H]+		0.02	False	C3H7NO3		MTCFGRXMJLQNBG-UWTATZPHSA-N	N[C@H](CO)C(O)=O		null	null	null	null	null	16.72	IDA-POS-240610-CM0024_31_B1_R1	128.14264:7707 129.14599:811 130.14935:974			0		0		0		0		0		0		0		0		0		0		0		0		0		0
285	24.289	128.14268	w/o MS2:HMDB0003406, D-Serine	[M+H]+		0.02	False	C3H7NO3		MTCFGRXMJLQNBG-UWTATZPHSA-N	N[C@H](CO)C(O)=O		null	null	null	null	null	20.11	IDA-POS-240610-CM0024_11_R1	128.14268:13683 129.14603:1084 130.14939:1547			0		0		0		0		0		0		0		0		0		0		0		13683		0		0
286	25.073	128.14278	w/o MS2:HMDB0003406, D-Serine	[M+H]+		0.04	False	C3H7NO3		MTCFGRXMJLQNBG-UWTATZPHSA-N	N[C@H](CO)C(O)=O		null	null	null	null	null	27.72	IDA-POS-240610-CM0024_25_B1_R1	128.14278:19838 129.14613:1718 130.14949:2388			0		0		0		0		0		0		0		0		0		0		0		0		0		0
287	17.151	128.14294	w/o MS2:HMDB0003406, D-Serine	[M+H]+		0.04	True	C3H7NO3		MTCFGRXMJLQNBG-UWTATZPHSA-N	N[C@H](CO)C(O)=O		null	null	null	null	null	10.87	IDA-POS-240610-CM0024_15_R1	128.14294:3263 129.14629:0 130.14965:683	55.05538:179 56.05151:145 58.06737:401 70.07021:36 84.08166:215 98.09727:250 100.11589:143 128.0631:107 128.10799:109 128.14594:1862		0		0		0		0		0		0		0		0		0		0		0		0		0		0
288	24.351	128.14296	w/o MS2:HMDB0003406, D-Serine	[M+H]+		0.02	False	C3H7NO3		MTCFGRXMJLQNBG-UWTATZPHSA-N	N[C@H](CO)C(O)=O		null	null	null	null	null	28.73	IDA-POS-240610-CM0024_16_R1	128.14296:12346 129.14631:1189 130.14967:1487			0		0		0		0		0		0		0		0		0		0		0		0		0		0
289	22.504	128.14302	w/o MS2:HMDB0003406, D-Serine	[M+H]+		0.02	False	C3H7NO3		MTCFGRXMJLQNBG-UWTATZPHSA-N	N[C@H](CO)C(O)=O		null	null	null	null	null	11.89	IDA-POS-240610-CM0024_12_R1	128.14302:7904 129.14637:849 130.14973:1033			0		0		0		0		0		0		0		0		0		0		0		0		7904		0
290	21.588	128.14302	w/o MS2:HMDB0003406, D-Serine	[M+H]+		0.06	True	C3H7NO3		MTCFGRXMJLQNBG-UWTATZPHSA-N	N[C@H](CO)C(O)=O		null	null	null	null	null	36.83	IDA-POS-240610-QC_05	128.14302:8858 129.14637:851 130.14973:1053	58.06465:1624 98.09624:597 127.75291:107		0		0		0		0		0		0		0		0		5415		6168		0		0		0		0
291	19.067	128.14314	w/o MS2:HMDB0003406, D-Serine	[M+H]+		0.02	True	C3H7NO3		MTCFGRXMJLQNBG-UWTATZPHSA-N	N[C@H](CO)C(O)=O		null	null	null	null	null	9.6	IDA-POS-240610-CM0024_23_B1_R1	128.14314:5649 129.14649:1145 130.14985:668	56.05013:251 98.09858:407 128.1442:5647		0		0		0		0		0		0		0		0		0		0		0		0		0		0
292	21.875	128.14316	w/o MS2:HMDB0003406, D-Serine	[M+H]+		0.34	True	C3H7NO3		MTCFGRXMJLQNBG-UWTATZPHSA-N	N[C@H](CO)C(O)=O		null	null	null	null	null	21.08	IDA-POS-240610-CM0024_21_R1	128.14316:8017 129.14651:967 130.14987:970	56.05107:372 83.08552:143 128.14355:8375		0		0		0		0		4618		5036		4654		4511		4663		5274		6880		0		6347		0
293	17.404	128.14317	w/o MS2:HMDB0003406, D-Serine	[M+H]+		0.06	True	C3H7NO3		MTCFGRXMJLQNBG-UWTATZPHSA-N	N[C@H](CO)C(O)=O		null	null	null	null	null	14.28	IDA-POS-240610-CM0024_27_B1_R1	128.14317:5250 129.14652:417 130.14988:834	98.09482:576 128.14346:5587		0		0		0		0		0		0		0		0		0		0		0		0		0		0
294	26.153	128.1432	w/o MS2:HMDB0003406, D-Serine	[M+H]+		0.02	False	C3H7NO3		MTCFGRXMJLQNBG-UWTATZPHSA-N	N[C@H](CO)C(O)=O		null	null	null	null	null	42.07	IDA-POS-240610-CM0024_11_R1	128.1432:16070 129.14655:1331 130.14991:1943			0		0		0		0		0		0		0		0		0		0		0		16070		0		0
295	16.794	128.14322	w/o MS2:HMDB0003406, D-Serine	[M+H]+		0.08	True	C3H7NO3		MTCFGRXMJLQNBG-UWTATZPHSA-N	N[C@H](CO)C(O)=O		null	null	null	null	null	20.78	IDA-POS-240610-QC_04	128.14322:4315 129.14657:671 130.14993:806	56.05267:251		0		0		0		0		0		0		0		0		0		0		0		0		0		0
296	21.534	128.14326	w/o MS2:HMDB0003406, D-Serine	[M+H]+		0.1	True	C3H7NO3		MTCFGRXMJLQNBG-UWTATZPHSA-N	N[C@H](CO)C(O)=O		null	null	null	null	null	10.84	IDA-POS-240610-QC_B1_06	128.14326:6415 129.14661:809 130.14997:863	58.06508:1171 72.08509:36 84.08218:251 128.14392:7200		0		0		0		0		0		0		0		0		0		0		0		0		0		0
303	1.597	130.04921	w/o MS2:HMDB0000267, Pyroglutamic acid	[M+H]+	found in higher mz's MsMs_1283; found in higher mz's MsMs_929	0.06	False	C5H7NO3		ODHCTXKNWHHXJC-VKHMYHEASA-N	OC(=O)[C@@H]1CCC(=O)N1		null	null	null	null	null	134.01	IDA-POS-240610-CM0024_23_B1_R1	130.04921:9765 131.05256:647 132.05592:319			0		0		0		0		0		0		0		0		0		0		0		0		0		0
305	1.511	130.04956	w/o MS2:HMDB0000267, Pyroglutamic acid	[M+H]+	ion correlated with 1413	0.02	False	C5H7NO3		ODHCTXKNWHHXJC-VKHMYHEASA-N	OC(=O)[C@@H]1CCC(=O)N1		null	null	null	null	null	22.7	IDA-POS-240610-CM0024_18_R1	130.04956:2153 131.05291:165 132.05627:97			0		0		0		0		0		0		0		0		0		0		0		0		0		0
307	1.905	130.04976	w/o MS2:HMDB0000267, Pyroglutamic acid	[M+H]+		0.1	True	C5H7NO3		ODHCTXKNWHHXJC-VKHMYHEASA-N	OC(=O)[C@@H]1CCC(=O)N1		null	null	null	null	null	94.81	IDA-POS-240610-CM0024_30_B1_R1	130.04976:12280 131.05311:1295 132.05647:216	83.79104:186 113.00161:148		0		0		0		0		0		0		0		3535		0		0		0		0		0		0
315	19.78	130.16212	w/o MS2:HMDB0000070, Pipecolic acid	[M+H]+	ion correlated with 6357	0.02	False	C6H11NO2		HXEACLLIILLPRG-UHFFFAOYSA-N	OC(=O)C1CCCCN1		null	null	null	null	null	17.31	IDA-POS-240610-CM0024_20_R1	130.16212:1910 131.16547:338 132.16883:0			0		0		0		0		0		0		0		0		0		0		0		0		0		0
316	3.251	131.04817	w/o MS2:HMDB0000491, 3-Methyl-2-oxovaleric acid	[M+H]+		0.1	False	C6H10O3		JVQYSWDUAOAHFM-BYPYZUCNSA-N	CC[C@H](C)C(=O)C(O)=O		null	null	null	null	null	42.87	IDA-POS-240610-CM0024_28_B1_R1	131.04817:2738 132.05152:0 133.05488:273			0		0		0		0		0		0		0		0		0		0		0		0		0		0
318	15.736	131.07098	w/o MS2:HMDB0000491, 3-Methyl-2-oxovaleric acid	[M+H]+	similar chromatogram in higher mz_9201; found in higher mz's MsMs_3615; found in higher mz's MsMs_1316	0.12	True	C6H10O3		JVQYSWDUAOAHFM-BYPYZUCNSA-N	CC[C@H](C)C(=O)C(O)=O		null	null	null	null	null	9.86	IDA-POS-240610-CM0024_37_B1_R1	131.07098:1573 132.07433:0 133.07769:265	58.06649:179 86.064:143		0		0		0		0		0		0		0		0		0		0		0		0		0		0
319	18.53	131.08659	w/o MS2:HMDB0000491, 3-Methyl-2-oxovaleric acid	[M+H]+	ion correlated with 8683; found in higher mz's MsMs_1863; found in higher mz's MsMs_1553; found in higher mz's MsMs_1433	0.02	False	C6H10O3		JVQYSWDUAOAHFM-BYPYZUCNSA-N	CC[C@H](C)C(=O)C(O)=O		null	null	null	null	null	15.27	IDA-POS-240610-CM0024_35_B1_R1	131.08659:1176 132.08994:1025 133.0933:683			0		0		0		0		0		0		0		0		0		0		0		0		0		0
325	4.64	132.07837	w/o MS2:HMDB0000064, Creatine	[M+H]+	ion correlated with 893; ion correlated with 4096; ion correlated with 2973; found in higher mz's MsMs_512; found in higher mz's MsMs_834	0.02	False	C4H9N3O2		CVSVTCORWBXHQV-UHFFFAOYSA-N	CN(CC(O)=O)C(N)=N		null	null	null	null	null	7.43	IDA-POS-240610-CM0024_24_B1_R1	132.07837:1652 133.08172:488 134.08508:0			0		0		0		0		0		0		0		0		0		0		0		0		0		0
326	6.801	132.09756	w/o MS2:HMDB0000064, Creatine	[M+H]+		0.02	True	C4H9N3O2		CVSVTCORWBXHQV-UHFFFAOYSA-N	CN(CC(O)=O)C(N)=N		null	null	null	null	null	4.88	IDA-POS-240610-CM0024_08_R1	132.09756:2474 133.10091:180 134.10427:126	55.01658:72 79.05307:179 114.09036:143		0		0		0		0		0		0		0		0		2474		0		0		0		0		0
327	2.768	132.09761	w/o MS2:HMDB0000064, Creatine	[M+H]+	ion correlated with 129	0.02	True	C4H9N3O2		CVSVTCORWBXHQV-UHFFFAOYSA-N	CN(CC(O)=O)C(N)=N		null	null	null	null	null	8.87	IDA-POS-240610-CM0024_05_R1	132.09761:2551 133.10096:197 134.10432:75	53.03758:12 57.0586:24 67.05015:60 73.0637:131 90.05417:84		0		0		0		0		0		2551		0		0		0		0		0		0		0		0
329	3.776	132.10143	w/o MS2:HMDB0000064, Creatine	[M+H]+		0.02	False	C4H9N3O2		CVSVTCORWBXHQV-UHFFFAOYSA-N	CN(CC(O)=O)C(N)=N		null	null	null	null	null	6.65	IDA-POS-240610-CM0024_32_B1_R1	132.10143:3641 133.10478:306 134.10814:57			0		0		0		0		0		0		0		0		0		0		0		0		0		0
333	2.068	132.10156	w/o MS2:HMDB0000064, Creatine	[M+H]+		0.08	False	C4H9N3O2		CVSVTCORWBXHQV-UHFFFAOYSA-N	CN(CC(O)=O)C(N)=N		null	null	null	null	null	15.35	IDA-POS-240610-CM0024_15_R1	132.10156:6182 133.10491:502 134.10827:178			0		0		0		0		0		0		5103		3874		0		0		0		5216		0		0
335	2.602	132.10164	w/o MS2:HMDB0000064, Creatine	[M+H]+		0.02	True	C4H9N3O2		CVSVTCORWBXHQV-UHFFFAOYSA-N	CN(CC(O)=O)C(N)=N		null	null	null	null	null	5.31	IDA-POS-240610-CM0024_29_B1_R1	132.10164:3668 133.10499:373 134.10835:93	53.03999:36 69.06859:550 77.03888:143 86.09537:1003 115.0716:36		0		0		0		0		0		0		0		0		0		0		0		0		0		0
338	3.2	132.10187	w/o MS2:HMDB0000064, Creatine	[M+H]+		0.02	False	C4H9N3O2		CVSVTCORWBXHQV-UHFFFAOYSA-N	CN(CC(O)=O)C(N)=N		null	null	null	null	null	4.76	IDA-POS-240610-CM0024_14_R1	132.10187:2916 133.10522:232 134.10858:68			0		0		0		0		0		0		0		0		0		0		0		0		0		0
339	17.624	132.10204	w/o MS2:HMDB0000064, Creatine	[M+H]+	ion correlated with 5203; ion correlated with 8164; ion correlated with 6085; ion correlated with 4377; ion correlated with 8285; ion correlated with 8166	0.02	False	C4H9N3O2		CVSVTCORWBXHQV-UHFFFAOYSA-N	CN(CC(O)=O)C(N)=N		null	null	null	null	null	4.76	IDA-POS-240610-CM0024_32_B1_R1	132.10204:1936 133.10539:0 134.10875:0			0		0		0		0		0		0		0		0		0		0		0		0		0		0
340	1.794	132.10207	w/o MS2:HMDB0001149, 5-Aminolevulinic acid	[M+H]+		0.1	True	C5H9NO3		ZGXJTSGNIOSYLO-UHFFFAOYSA-N	NCC(=O)CCC(O)=O		null	null	null	null	null	284.53	IDA-POS-240610-CM0024_35_B1_R1	132.10207:112077 133.10542:7616 134.10878:1355	53.0383:143 56.04942:2231 69.0699:10129 70.06557:292 73.0641:251 86.09625:12767 90.05468:779 115.07593:36		0		0		12643		0		0		0		0		0		0		0		0		0		0		0
345	1.887	133.10561	w/o MS2:HMDB0000214, Ornithine	[M+H]+		0.04	False	C5H12N2O2		AHLPHDHHMVZTML-BYPYZUCNSA-N	NCCC[C@H](N)C(O)=O		null	null	null	null	null	38.82	IDA-POS-240610-QC_B1_Tissue_Pooled	133.10561:5991 134.10896:482 135.11232:241			0		0		0		0		0		0		0		0		0		0		0		0		0		0
346	1.218	134.01776	w/o MS2:HMDB0000191, L-Aspartic acid	[M+H]+	found in higher mz's MsMs_1354; found in higher mz's MsMs_6361; found in higher mz's MsMs_3875; found in higher mz's MsMs_2567	0.38	True	C4H7NO4		CKLJMWTZIZZHCS-REOHCLBHSA-N	N[C@@H](CC(O)=O)C(O)=O		null	null	null	null	null	91.5	IDA-POS-240610-CM0024_11_R1	134.01776:2736 135.02111:342 136.02447:0	70.06504:36		0		0		1045		0		0		1683		2035		1756		2365		2643		0		2736		0		2434
347	1.282	134.02621	w/o MS2:HMDB0000191, L-Aspartic acid	[M+H]+	found in higher mz's MsMs_761	0.26	False	C4H7NO4		CKLJMWTZIZZHCS-REOHCLBHSA-N	N[C@@H](CC(O)=O)C(O)=O		null	null	null	null	null	88.01	IDA-POS-240610-CM0024_24_B1_R1	134.02621:10657 135.02956:1149 136.03292:2298			0		0		0		0		0		0		0		0		0		0		0		0		0		0
349	1.246	134.11749	w/o MS2:HMDB0000191, L-Aspartic acid	[M+H]+	found in higher mz's MsMs_1186; similar chromatogram in higher mz_5790; similar chromatogram in higher mz_9509	0.06	True	C4H7NO4		CKLJMWTZIZZHCS-REOHCLBHSA-N	N[C@@H](CC(O)=O)C(O)=O		null	null	null	null	null	534.31	IDA-POS-240610-CM0024_31_B1_R1	134.11719:15286 135.12054:2477 136.1239:929	74.09909:74		0		0		0		0		0		0		0		0		0		0		0		0		0		0
350	1.276	134.11771	w/o MS2:HMDB0000191, L-Aspartic acid	[M+H]+	found in higher mz's MsMs_1187; similar chromatogram in higher mz_1187; found in higher mz's MsMs_1188; similar chromatogram in higher mz_2755	0.36	True	C4H7NO4		CKLJMWTZIZZHCS-REOHCLBHSA-N	N[C@@H](CC(O)=O)C(O)=O		null	null	null	null	null	488.46	IDA-POS-240610-CM0024_37_B1_R1	134.11771:41675 135.12106:6706 136.12442:394	58.0665:23547 58.4613:74 59.07448:13721 60.08214:5408 72.08272:179 88.02366:1576 102.09284:24380 116.03479:179 134.11967:11684		0		0		0		0		0		0		0		0		0		0		0		0		0		0
363	1.227	136.04922	w/o MS2:HMDB0000742, Homocysteine	[M+H]+	found in higher mz's MsMs_485; found in higher mz's MsMs_3847	0.08	True	C4H9NO2S		FFFHZYDWPBMWHY-VKHMYHEASA-N	N[C@@H](CCS)C(O)=O		null	null	null	null	null	26.5	IDA-POS-240610-CM0024_12_R1	136.04828:1021 137.05163:86 138.05499:258	59.04878:72 109.01292:107		0		0		0		0		0		0		0		0		0		0		0		0		1021		0
368	1.698	136.0752	w/o MS2:HMDB0000034, Adenine	[M+NH4]+	found in higher mz's MsMs_675; found in higher mz's MsMs_4219; adduct linked to 215_[M+H]+	0.12	False	C5H5N5		GFFGJBXGBJISGV-UHFFFAOYSA-N	NC1=C2NC=NC2=NC=N1		null	null	null	null	null	46.5	IDA-POS-240610-CM0024_35_B1_R1	136.0752:6854 137.07855:676 138.08191:210			0		0		0		0		0		0		0		0		0		0		0		0		0		0
370	1.348	136.07541	w/o MS2:HMDB0000034, Adenine	[M+H]+	found in higher mz's MsMs_676; found in higher mz's MsMs_1925	0.34	False	C5H5N5		GFFGJBXGBJISGV-UHFFFAOYSA-N	NC1=C2NC=NC2=NC=N1		null	null	null	null	null	28.85	IDA-POS-240610-CM0024_28_B1_R1	136.07541:3560 137.07876:858 138.08212:0			0		0		0		0		0		0		0		0		0		0		0		0		0		0
378	18.512	137.13148	w/o MS2:HMDB0000209, Phenylacetic acid	[M+H]+	ion correlated with 1056; found in higher mz's MsMs_2486; found in higher mz's MsMs_1056	0.38	True	C8H8O2		WLJVXDMOQOGPHL-UHFFFAOYSA-N	OC(=O)CC1=CC=CC=C1		null	null	null	null	null	14.91	IDA-POS-240610-QC_B1_06	137.13148:3150 138.13483:342 139.13819:1025	65.03683:36 67.0551:108 79.04973:36 81.07419:108 95.08855:36		0		0		0		0		0		0		0		0		0		0		0		0		0		0
379	17.803	137.13226	w/o MS2:HMDB0000157, Hypoxanthine	[M+H]+		0.04	True	C5H4N4O		FDGQSTZJBFJUBT-UHFFFAOYSA-N	OC1=NC=NC2=C1NC=N2		null	null	null	null	null	10.51	IDA-POS-240610-CM0024_29_B1_R1	137.13226:1398 138.13561:0 139.13897:342	55.05632:36 67.05691:36 81.07345:143 91.0535:36 93.07523:36 137.04007:36 137.05164:36		0		0		0		0		0		0		0		0		0		0		0		0		0		0
380	1.683	138.04738	w/o MS2:HMDB0000699, 1-Methylnicotinamide	[M+H]+		0.02	False	C7H9N2O		LDHMAVIPBRSVRG-UHFFFAOYSA-O	C[N+]1=CC=CC(=C1)C(N)=O		null	null	null	null	null	83.83	IDA-POS-240610-CM0024_26_B1_R1	138.04738:4343 139.05073:309 140.05409:0			0		0		0		0		0		0		0		0		0		0		0		0		0		0
382	1.32	139.04929	w/o MS2:HMDB0000301, Urocanic acid	[M+H]+		0.08	True	C6H6N2O2		LOIYMIARKYCTBW-OWOJBTEDSA-N	OC(=O)\C=C\C1=CNC=N1		null	null	null	null	null	46.26	IDA-POS-240610-CM0024_16_R1	139.05045:1291 140.0538:0 141.05716:597	97.03541:73		0		0		0		0		0		0		0		0		0		0		0		0		0		0
383	1.096	139.06837	w/o MS2:HMDB0000301, Urocanic acid	[M+H]+	ion correlated with 7288; ion correlated with 8265; ion correlated with 10190; ion correlated with 9911; ion correlated with 7506; ion correlated with 8451; ion correlated with 10334; ion correlated with 9368	0.02	False	C6H6N2O2		LOIYMIARKYCTBW-OWOJBTEDSA-N	OC(=O)\C=C\C1=CNC=N1		null	null	null	null	null	29.92	IDA-POS-240610-CM0024_08_R1	139.06837:1193 140.07172:157 141.07508:1417			0		0		0		0		0		0		0		0		1193		0		0		0		0		0
384	4.385	139.08647	w/o MS2:HMDB0000301, Urocanic acid	[M+H]+	ion correlated with 1840; ion correlated with 1144	0.02	True	C6H6N2O2		LOIYMIARKYCTBW-OWOJBTEDSA-N	OC(=O)\C=C\C1=CNC=N1		null	null	null	null	null	19.96	IDA-POS-240610-CM0024_24_B1_R1	139.08647:2140 140.08982:265 141.09318:114	53.03704:251 68.99832:72 83.06112:72 107.05813:251 121.07422:1714		0		0		0		0		0		0		0		0		0		0		0		0		0		0
392	1.065	141.08853	w/o MS2:HMDB0002820, Methylimidazoleacetic acid	[M+H]+		0.04	False	C6H8N2O2		ZHCKPJGJQOPTLB-UHFFFAOYSA-N	CN1C=NC(CC(O)=O)=C1		null	null	null	null	null	38.23	IDA-POS-240610-QC_03	141.08853:2559 142.09188:191 143.09524:0			0		0		0		0		0		0		0		0		0		0		0		0		0		0
393	1.124	141.08926	w/o MS2:HMDB0002820, Methylimidazoleacetic acid	[M+H]+		0.04	False	C6H8N2O2		ZHCKPJGJQOPTLB-UHFFFAOYSA-N	CN1C=NC(CC(O)=O)=C1		null	null	null	null	null	50.74	IDA-POS-240610-QC_02	141.08926:2341 142.09261:192 143.09597:0			0		0		0		0		0		0		0		0		0		0		0		2172		0		0
394	1.327	141.09647	w/o MS2:HMDB0002820, Methylimidazoleacetic acid	[M+H]+	ion correlated with 33; ion correlated with 3182; ion correlated with 3898; found in higher mz's MsMs_626	0.02	False	C6H8N2O2		ZHCKPJGJQOPTLB-UHFFFAOYSA-N	CN1C=NC(CC(O)=O)=C1		null	null	null	null	null	5.29	IDA-POS-240610-CM0024_24_B1_R1	141.09647:1021 142.09982:0 143.10318:1025			0		0		0		0		0		0		0		0		0		0		0		0		0		0
395	1.368	141.13812	w/o MS2:HMDB0002820, Methylimidazoleacetic acid	[M+H]+		0.1	True	C6H8N2O2		ZHCKPJGJQOPTLB-UHFFFAOYSA-N	CN1C=NC(CC(O)=O)=C1		null	null	null	null	null	19.39	IDA-POS-240610-CM0024_19_R1	141.13812:1590 142.14147:364 143.14483:73	97.07952:73 100.11258:404		0		0		0		0		0		0		0		0		0		0		0		0		0		0
398	26.112	142.15486	w/o MS2:HMDB0000224, O-Phosphoethanolamine	[M+H]+		0.02	False	C2H8NO4P		SUHOOTKUPISOBE-UHFFFAOYSA-N	NCCOP(O)(O)=O		null	null	null	null	null	9.53	IDA-POS-240610-CM0024_01_R1	142.15486:3556 143.15821:424 144.16157:79			0		3556		0		0		0		0		0		0		0		0		0		0		0		0
399	17.495	142.15767	w/o MS2:HMDB0000224, O-Phosphoethanolamine	[M+H]+		0.08	True	C2H8NO4P		SUHOOTKUPISOBE-UHFFFAOYSA-N	NCCOP(O)(O)=O		null	null	null	null	null	20.73	IDA-POS-240610-CM0024_11_R1	142.15767:2313 143.16102:0 144.16438:0	56.05404:72		0		0		0		0		0		0		0		0		0		0		1563		2313		0		0
400	19.822	142.15849	w/o MS2:HMDB0000224, O-Phosphoethanolamine	[M+H]+		0.04	False	C2H8NO4P		SUHOOTKUPISOBE-UHFFFAOYSA-N	NCCOP(O)(O)=O		null	null	null	null	null	22.56	IDA-POS-240610-CM0024_20_R1	142.15849:3167 143.16184:319 144.1652:319			0		0		0		0		0		0		0		0		2612		0		0		0		0		0
402	22.653	142.1591	w/o MS2:HMDB0000224, O-Phosphoethanolamine	[M+H]+		0.02	False	C2H8NO4P		SUHOOTKUPISOBE-UHFFFAOYSA-N	NCCOP(O)(O)=O		null	null	null	null	null	11.88	IDA-POS-240610-CM0024_27_B1_R1	142.1591:3192 143.16245:637 144.16581:0			0		0		0		0		0		0		0		0		0		0		0		0		0		0
403	23.606	142.15916	w/o MS2:HMDB0000224, O-Phosphoethanolamine	[M+H]+		0.02	False	C2H8NO4P		SUHOOTKUPISOBE-UHFFFAOYSA-N	NCCOP(O)(O)=O		null	null	null	null	null	22.01	IDA-POS-240610-CM0024_15_R1	142.15916:4472 143.16251:439 144.16587:264			0		0		0		0		0		0		0		0		0		0		0		0		0		0
410	4.903	144.07513	w/o MS2:HMDB0003192, 5-Aminoimidazole-4-carboxamide	[M+H]+	found in higher mz's MsMs_709; found in higher mz's MsMs_830; similar chromatogram in higher mz_986; similar chromatogram in higher mz_6402; similar chromatogram in higher mz_423; similar chromatogram in higher mz_511	0.08	True	C4H6N4O		DVNYTAVYBRSTGK-UHFFFAOYSA-N	NC(=O)C1=C(N)N=CN1		null	null	null	null	null	35.46	IDA-POS-240610-CM0024_08_R1	144.07513:1360 145.07848:402 146.08184:0	75.02227:36 84.95708:14 89.03652:129 104.04945:14 127.05078:208 142.0612:86 144.07622:1968		0		0		1109		0		0		1299		0		0		1360		0		0		0		0		0
411	4.677	144.07935	w/o MS2:HMDB0003192, 5-Aminoimidazole-4-carboxamide	[M+H]+	similar chromatogram in higher mz_430; found in higher mz's MsMs_834; found in higher mz's MsMs_713; found in higher mz's MsMs_987; similar chromatogram in higher mz_706	0.58	True	C4H6N4O		DVNYTAVYBRSTGK-UHFFFAOYSA-N	NC(=O)C1=C(N)N=CN1		null	null	null	null	null	33.15	IDA-POS-240610-CM0024_24_B1_R1	144.07935:3755 145.0827:429 146.08606:215	63.0246:84 74.01269:12 77.03885:251 89.03963:203 103.0557:107 115.0554:1093 127.05607:358 141.06017:36 143.07307:1036 144.08125:2303		0		0		0		0		0		0		0		0		0		0		0		0		0		0
412	4.825	144.08118	w/o MS2:HMDB0003192, 5-Aminoimidazole-4-carboxamide	[M+H]+	similar chromatogram in higher mz_427; found in higher mz's MsMs_715; found in higher mz's MsMs_833; found in higher mz's MsMs_714; found in higher mz's MsMs_832; similar chromatogram in higher mz_514; similar chromatogram in higher mz_6403	0.08	False	C4H6N4O		DVNYTAVYBRSTGK-UHFFFAOYSA-N	NC(=O)C1=C(N)N=CN1		null	null	null	null	null	45.08	IDA-POS-240610-CM0024_18_R1	144.08118:1747 145.08453:369 146.08789:0			0		0		0		0		0		0		0		0		0		0		0		1102		0		1688
413	4.765	144.08121	w/o MS2:HMDB0003192, 5-Aminoimidazole-4-carboxamide	[M+H]+	found in higher mz's MsMs_716; found in higher mz's MsMs_715; found in higher mz's MsMs_833	0.1	True	C4H6N4O		DVNYTAVYBRSTGK-UHFFFAOYSA-N	NC(=O)C1=C(N)N=CN1		null	null	null	null	null	37.05	IDA-POS-240610-QC_03	144.08121:1786 145.08456:358 146.08792:0	89.03943:36 91.05601:251 115.05487:322 128.0502:107 143.07449:466		0		0		0		0		0		0		0		0		0		0		0		0		0		0
414	1.281	144.10146	w/o MS2:HMDB0003192, 5-Aminoimidazole-4-carboxamide	[M+H]+	adduct linked to 569_[M+Na]+; found in higher mz's MsMs_813	0.84	True	C4H6N4O		DVNYTAVYBRSTGK-UHFFFAOYSA-N	NC(=O)C1=C(N)N=CN1		null	null	null	null	null	49.37	IDA-POS-240610-CM0024_15_R1	144.10146:5846 145.10481:778 146.10817:1295	56.04822:372 58.06455:3498 73.03206:36 82.06375:186 102.05496:251 144.10159:11208		0		0		0		2510		1942		2530		1939		0		0		0		0		1483		0		1361
422	1.313	146.02673	w/o MS2:HMDB0003681, 4-Acetamidobutanoic acid	[M+H]+		0.06	False	C6H11NO3		UZTFMUBKZQVKLK-UHFFFAOYSA-N	CC(=O)NCCCC(O)=O		null	null	null	null	null	28	IDA-POS-240610-CM0024_29_B1_R1	146.02673:1356 147.03008:0 148.03344:0			0		0		0		0		0		0		0		0		0		0		0		0		0		0
423	4.902	146.05458	w/o MS2:HMDB0003681, 4-Acetamidobutanoic acid	[M+H]+	found in higher mz's MsMs_709; found in higher mz's MsMs_830; found in higher mz's MsMs_3699; found in higher mz's MsMs_6402	0.1	True	C6H11NO3		UZTFMUBKZQVKLK-UHFFFAOYSA-N	CC(=O)NCCCC(O)=O		null	null	null	null	null	69.25	IDA-POS-240610-CM0024_05_R1	146.05458:2065 147.05793:515 148.06129:86	91.05283:1361 106.04303:24 118.06273:1512		0		1215		0		1481		0		2065		1379		0		1751		0		0		0		0		0
426	4.633	146.05878	w/o MS2:HMDB0003681, 4-Acetamidobutanoic acid	[M+H]+		0.06	True	C6H11NO3		UZTFMUBKZQVKLK-UHFFFAOYSA-N	CC(=O)NCCCC(O)=O		null	null	null	null	null	62.48	IDA-POS-240610-CM0024_24_B1_R1	146.05878:3078 147.06213:342 148.06549:0	58.06624:10 65.03944:297 66.04498:10 86.09648:26 90.04775:148 91.05548:1549 100.02164:10 105.07353:15 112.1098:31 118.06563:1812 121.02753:10 146.06026:420		0		0		0		0		0		0		0		0		0		0		0		0		0		0
428	4.807	146.06003	w/o MS2:HMDB0003681, 4-Acetamidobutanoic acid	[M+H]+	ion correlated with 3703; ion correlated with 6404; found in higher mz's MsMs_716; found in higher mz's MsMs_835; found in higher mz's MsMs_3703; found in higher mz's MsMs_6404; found in higher mz's MsMs_4037	0.06	True	C6H11NO3		UZTFMUBKZQVKLK-UHFFFAOYSA-N	CC(=O)NCCCC(O)=O		null	null	null	null	null	72.01	IDA-POS-240610-CM0024_15_R1	146.05994:1789 147.06329:392 148.06665:0	89.04147:107		0		0		0		0		0		0		0		0		0		0		0		0		0		0
429	7.687	146.06023	w/o MS2:HMDB0003681, 4-Acetamidobutanoic acid	[M+H]+	found in higher mz's MsMs_1180	0.02	True	C6H11NO3		UZTFMUBKZQVKLK-UHFFFAOYSA-N	CC(=O)NCCCC(O)=O		null	null	null	null	null	61.1	IDA-POS-240610-CM0024_21_R1	146.06023:2455 147.06358:349 148.06694:61	72.07921:15 75.02341:368 89.03729:15 101.03884:414 105.06938:26 117.05873:31 128.04997:3872 145.61192:36		0		0		0		0		0		0		0		0		0		0		0		0		0		0
432	1.234	146.11644	w/o MS2:HMDB0001161, 4-Trimethylammoniobutanoic acid	[M+NH4]+	adduct linked to 298_[M+H]+	0.14	False	C7H15NO2		JHPNVNIEXXLNTR-UHFFFAOYSA-N	C[N+](C)(C)CCCC([O-])=O		null	null	null	null	null	77.43	IDA-POS-240610-CM0024_30_B1_R1	146.11644:4816 147.11979:939 148.12315:188			0		0		0		0		0		0		0		0		0		0		0		0		0		0
435	1.606	147.04208	w/o MS2:HMDB0000641, Glutamine	[M+H]+	found in higher mz's MsMs_4217; found in higher mz's MsMs_674	0.04	True	C5H10N2O3		ZDXPYRJPNDTMRX-VKHMYHEASA-N	N[C@@H](CCC(N)=O)C(O)=O		null	null	null	null	null	34.59	IDA-POS-240610-CM0024_30_B1_R1	147.04497:1405 148.04832:3862 149.05168:616	83.79682:75		0		0		0		0		0		0		0		0		0		0		0		0		0		0
436	1.665	147.04572	w/o MS2:HMDB0000641, Glutamine	[M+H]+	ion correlated with 1074; ion correlated with 2462; ion correlated with 176; ion correlated with 2918; found in higher mz's MsMs_2918	0.02	False	C5H10N2O3		ZDXPYRJPNDTMRX-VKHMYHEASA-N	N[C@@H](CCC(N)=O)C(O)=O		null	null	null	null	null	81.07	IDA-POS-240610-CM0024_35_B1_R1	147.04572:1299 148.04907:3641 149.05243:728			0		0		0		0		0		0		0		0		0		0		0		0		0		0
437	14.156	147.06026	w/o MS2:HMDB0000641, Glutamine	[M+H]+		0.18	True	C5H10N2O3		ZDXPYRJPNDTMRX-VKHMYHEASA-N	N[C@@H](CCC(N)=O)C(O)=O		null	null	null	null	null	27.05	IDA-POS-240610-CM0024_01_R1	147.06071:1139 148.06406:342 149.06742:0	69.03347:36 147.06871:36		0		1139		0		0		0		0		1215		0		0		1177		1101		1139		1126		0
446	14.324	149.0222	w/o MS2:HMDB0003192, 5-Aminoimidazole-4-carboxamide	[M+H]+	found in higher mz's MsMs_653; found in higher mz's MsMs_1475	0.22	True	C4H6N4O		DVNYTAVYBRSTGK-UHFFFAOYSA-N	NC(=O)C1=C(N)N=CN1		null	null	null	null	null	6.29	IDA-POS-240610-CM0024_33_B1_R1	149.0222:2831 150.02555:622 151.02891:311	93.03298:179 121.02989:547		0		0		0		0		0		0		0		0		0		0		0		0		0		0
448	25.549	149.02245	w/o MS2:HMDB0003192, 5-Aminoimidazole-4-carboxamide	[M+H]+	ion correlated with 4131; found in higher mz's MsMs_3408; found in higher mz's MsMs_3407; found in higher mz's MsMs_1454; similar chromatogram in higher mz_4131; similar chromatogram in higher mz_4944; found in higher mz's MsMs_4003; found in higher mz's MsMs_1259	0.06	True	C4H6N4O		DVNYTAVYBRSTGK-UHFFFAOYSA-N	NC(=O)C1=C(N)N=CN1		null	null	null	null	null	9.13	IDA-POS-240610-CM0024_33_B1_R1	149.02245:4560 150.0258:727 151.02916:0	80.02693:72 93.03403:251 121.02794:696		0		0		0		0		0		0		0		0		0		0		0		0		0		0
449	19.186	149.02364	w/o MS2:HMDB0003192, 5-Aminoimidazole-4-carboxamide	[M+H]+	ion correlated with 1455; ion correlated with 829; found in higher mz's MsMs_1455; similar chromatogram in higher mz_2098; similar chromatogram in higher mz_6748; found in higher mz's MsMs_1807	0.44	True	C4H6N4O		DVNYTAVYBRSTGK-UHFFFAOYSA-N	NC(=O)C1=C(N)N=CN1		null	null	null	null	null	46.05	IDA-POS-240610-CM0024_30_B1_R1	149.02364:36956 150.02699:4819 151.03035:499	51.02221:143 59.04913:107 64.84363:213 74.01725:72 79.01876:143 81.03599:78 121.0292:5862 149.02403:11396		0		0		0		0		0		0		0		0		0		0		0		0		0		0
450	16.343	149.0587	w/o MS2:HMDB0059655, 2-Hydroxyglutarate	[M+H]+	ion correlated with 1785; ion correlated with 2127; ion correlated with 1492; ion correlated with 2463; found in higher mz's MsMs_2063	0.02	True	C5H8O5		HWXBTNAVRSUOJR-UHFFFAOYSA-N	OC(CCC(O)=O)C(O)=O		null	null	null	null	null	9.25	IDA-POS-240610-CM0024_33_B1_R1	149.0587:1282 150.06205:0 151.06541:238	53.04059:72 65.04076:394 149.0248:430		0		0		0		0		0		0		0		0		0		0		0		0		0		0
451	3.308	149.05887	w/o MS2:HMDB0059655, 2-Hydroxyglutarate	[M+H]+		0.06	True	C5H8O5		HWXBTNAVRSUOJR-UHFFFAOYSA-N	OC(CCC(O)=O)C(O)=O		null	null	null	null	null	10.32	IDA-POS-240610-CM0024_29_B1_R1	149.05887:3363 150.06222:0 151.06558:787	53.03599:36 65.03844:430 103.05345:251 121.02927:143		0		0		0		0		0		0		0		0		0		0		0		0		0		0
452	3.267	149.05959	w/o MS2:HMDB0059655, 2-Hydroxyglutarate	[M+H]+		0.02	True	C5H8O5		HWXBTNAVRSUOJR-UHFFFAOYSA-N	OC(CCC(O)=O)C(O)=O		null	null	null	null	null	32.68	IDA-POS-240610-CM0024_23_B1_R1	149.05959:3523 150.06294:547 151.0663:547	65.03862:251 79.05463:687 103.05405:989 107.04819:287 131.0488:125		0		0		0		0		0		0		0		0		0		0		0		0		0		0
453	3.224	149.05991	w/o MS2:HMDB0059655, 2-Hydroxyglutarate	[M+H]+		0.04	True	C5H8O5		HWXBTNAVRSUOJR-UHFFFAOYSA-N	OC(CCC(O)=O)C(O)=O		null	null	null	null	null	10.46	IDA-POS-240610-CM0024_36_B1_R1	149.05991:3031 150.06326:634 151.06662:211	76.80643:37 91.05259:125 93.06969:161 121.02888:107		0		0		0		0		0		0		0		0		0		0		0		0		0		0
454	1.33	149.06175	w/o MS2:HMDB0059655, 2-Hydroxyglutarate	[M+H]+	ion correlated with 1712; ion correlated with 1224	0.02	False	C5H8O5		HWXBTNAVRSUOJR-UHFFFAOYSA-N	OC(CCC(O)=O)C(O)=O		null	null	null	null	null	16.81	IDA-POS-240610-CM0024_31_B1_R1	149.06175:1916 150.0651:17464 151.06846:1708			0		0		0		0		0		0		0		0		0		0		0		0		0		0
455	18.514	149.09579	w/o MS2:HMDB0000227, Mevalonic acid	[M+H]+	ion correlated with 8926; ion correlated with 8730; ion correlated with 10100; ion correlated with 566; ion correlated with 705; ion correlated with 7492; ion correlated with 532; found in higher mz's MsMs_1863; found in higher mz's MsMs_2486; found in higher mz's MsMs_1703	0.02	True	C6H12O4		KJTLQQUUPVSXIM-ZCFIWIBFSA-N	C[C@@](O)(CCO)CC(O)=O		null	null	null	null	null	11.3	IDA-POS-240610-CM0024_25_B1_R1	149.09579:1025 150.09914:342 151.1025:0	105.07016:72 149.0256:322		0		0		0		0		0		0		0		0		0		0		0		0		0		0
456	18.505	149.13426	w/o MS2:HMDB0000227, Mevalonic acid	[M+H]+	found in higher mz's MsMs_1863; found in higher mz's MsMs_1855	0.04	True	C6H12O4		KJTLQQUUPVSXIM-ZCFIWIBFSA-N	C[C@@](O)(CCO)CC(O)=O		null	null	null	null	null	8.42	IDA-POS-240610-CM0024_26_B1_R1	149.13426:1063 150.13761:0 151.14097:0	80.0276:36 93.03557:72		0		0		0		0		0		0		0		0		0		0		0		0		0		0
459	1.534	150.05785	w/o MS2:HMDB0000696, Methionine	[M+NH4]+	adduct linked to 341_[M+H]+	0.1	True	C5H11NO2S		FFEARJCKVFRZRR-BYPYZUCNSA-N	CSCC[C@H](N)C(O)=O		null	null	null	null	null	56	IDA-POS-240610-QC_B1_08	150.05785:12839 151.0612:922 152.06456:825	55.88287:107 58.99579:111 72.00371:109 74.02535:580 86.04747:146 102.06043:107 105.0399:107		0		3293		0		0		2470		0		0		0		0		0		0		0		0		0
463	0.959	151.03432	w/o MS2:HMDB0000283, D-Ribose	[M+H]+	similar chromatogram in higher mz_3503	0.34	True	C5H10O5		HMFHBZSHGGEWLO-SOOFDHNKSA-N	OC[C@H]1OC(O)[C@H](O)[C@@H]1O		null	null	null	null	null	27.85	IDA-POS-240610-CM0024_17_R1	151.03432:2292 152.03767:615 153.04103:615	66.02206:660 105.07475:36		0		0		0		0		0		0		0		0		0		0		1409		1777		0		0
464	0.93	151.03529	w/o MS2:HMDB0000283, D-Ribose	[M+H]+	similar chromatogram in higher mz_894; similar chromatogram in higher mz_967; similar chromatogram in higher mz_1344; similar chromatogram in higher mz_1360; similar chromatogram in higher mz_3267	0.42	True	C5H10O5		HMFHBZSHGGEWLO-SOOFDHNKSA-N	OC[C@H]1OC(O)[C@H](O)[C@@H]1O		null	null	null	null	null	25.08	IDA-POS-240610-CM0024_27_B1_R1	151.03529:3914 152.03864:627 153.042:656	96.98971:107		0		0		0		0		0		0		0		0		0		0		0		0		0		0
465	1.238	151.04607	w/o MS2:HMDB0000283, D-Ribose	[M+H]+	ion correlated with 1377; similar chromatogram in higher mz_684; similar chromatogram in higher mz_1216; found in higher mz's MsMs_587	0.02	False	C5H10O5		HMFHBZSHGGEWLO-SOOFDHNKSA-N	OC[C@H]1OC(O)[C@H](O)[C@@H]1O		null	null	null	null	null	51.02	IDA-POS-240610-CM0024_15_R1	151.04607:1127 152.04942:1366 153.05278:0			0		0		0		0		0		0		0		0		0		0		0		0		0		0
467	1.235	152.03018	w/o MS2:HMDB0000132, Guanine	[M+H]+	found in higher mz's MsMs_588; found in higher mz's MsMs_771	0.12	False	C5H5N5O		UYTPUPDQBNUYGX-UHFFFAOYSA-N	NC1=NC(=O)C2=C(N1)N=CN2		null	null	null	null	null	88.73	IDA-POS-240610-CM0024_27_B1_R1	152.03018:1572 153.03353:0 154.03689:1708			0		0		0		0		0		0		0		0		0		0		0		0		0		0
468	1.358	152.03474	w/o MS2:HMDB0000132, Guanine	[M+H]+	found in higher mz's MsMs_595; found in higher mz's MsMs_1696	0.14	False	C5H5N5O		UYTPUPDQBNUYGX-UHFFFAOYSA-N	NC1=NC(=O)C2=C(N1)N=CN2		null	null	null	null	null	27.75	IDA-POS-240610-CM0024_32_B1_R1	152.03474:1748 153.03809:2780 154.04145:347			0		0		0		0		0		0		0		0		0		0		0		0		0		0
469	2.104	152.05569	w/o MS2:HMDB0000132, Guanine	[M+H]+	ion correlated with 7488; ion correlated with 7887; ion correlated with 1688; ion correlated with 7068; ion correlated with 375	0.02	True	C5H5N5O		UYTPUPDQBNUYGX-UHFFFAOYSA-N	NC1=NC(=O)C2=C(N1)N=CN2		null	null	null	null	null	18.57	IDA-POS-240610-CM0024_23_B1_R1	152.05569:1402 153.05904:1228 154.0624:615	110.03467:72		0		0		0		0		0		0		0		0		0		0		0		0		0		0
471	0.993	152.94664	w/o MS2:HMDB0015167, Mercaptopurine	[M+H]+		0.06	False	C5H4N4S		GLVAUDGFNGKCSF-UHFFFAOYSA-N	S=C1N=CNC2=C1NC=N2		null	null	null	null	null	143.1	IDA-POS-240610-CM0024_13_R1	152.94664:1581 153.94999:66 154.95335:131			0		0		0		0		0		0		0		0		0		0		0		0		1157		1581
472	1.151	152.94711	w/o MS2:HMDB0015167, Mercaptopurine	[M+H]+	ion correlated with 9345; ion correlated with 9883; found in higher mz's MsMs_2790	0.02	False	C5H4N4S		GLVAUDGFNGKCSF-UHFFFAOYSA-N	S=C1N=CNC2=C1NC=N2		null	null	null	null	null	121.3	IDA-POS-240610-CM0024_21_R1	152.94711:1239 153.95046:0 154.95382:0			0		0		0		0		0		0		0		0		0		0		0		0		0		0
475	1.349	153.03981	w/o MS2:HMDB0000292, Xanthine	[M+H]+	ion correlated with 4388; ion correlated with 1309; ion correlated with 3745; ion correlated with 498; ion correlated with 2609; ion correlated with 866	0.02	True	C5H4N4O2		LRFVTYWOQMYALW-UHFFFAOYSA-N	O=C1NC2=C(NC=N2)C(=O)N1		null	null	null	null	null	40.65	IDA-POS-240610-CM0024_37_B1_R1	153.03981:2844 154.04316:571 155.04652:286	81.0095:542 109.08188:112 136.01707:1694		0		0		0		0		0		0		0		0		0		0		0		0		0		0
482	1.308	153.104	w/o MS2:HMDB0001851, L-Arabitol	[M+H]+		0.1	True	C5H12O5		HEBKCHPVOIAQTA-IMJSIDKUSA-N	OC[C@H](O)C(O)[C@@H](O)CO		null	null	null	null	null	12.81	IDA-POS-240610-CM0024_24_B1_R1	153.104:2148 154.10735:683 155.11071:683	82.06609:72 109.07567:1218 125.0679:72		0		0		0		0		0		0		0		0		0		0		0		0		0		0
483	26.242	153.13757	w/o MS2:HMDB0001851, L-Arabitol	[M+H]+	ion correlated with 5535; ion correlated with 6040; ion correlated with 6121; ion correlated with 9564; ion correlated with 7107; ion correlated with 7570	0.02	False	C5H12O5		HEBKCHPVOIAQTA-IMJSIDKUSA-N	OC[C@H](O)C(O)[C@@H](O)CO		null	null	null	null	null	32.41	IDA-POS-240610-CM0024_14_R1	153.13757:2473 154.14092:487 155.14428:0			0		0		0		0		0		0		0		0		0		0		0		0		0		0
484	6.963	153.99586	w/o MS2:HMDB0000996, 3-Sulfinoalanine	[M+H]+	similar chromatogram in higher mz_606; found in higher mz's MsMs_606	0.02	False	C3H7NO4S		ADVPTQAUNPRNPO-REOHCLBHSA-N	N[C@@H](CS(O)=O)C(O)=O		null	null	null	null	null	149.44	IDA-POS-240610-CM0024_28_B1_R1	153.99586:1134 154.99921:242 156.00257:107			0		0		0		0		0		0		0		0		0		0		0		0		0		0
489	1.191	155.04166	w/o MS2:HMDB0000152, Gentisic acid	[M+H]+	found in higher mz's MsMs_1711; similar chromatogram in higher mz_588; similar chromatogram in higher mz_953; similar chromatogram in higher mz_7642	0.06	False	C7H6O4		WXTMDXOMEHJXQO-UHFFFAOYSA-N	OC(=O)C1=C(O)C=CC(O)=C1		null	null	null	null	null	22.52	IDA-POS-240610-CM0024_36_B1_R1	155.04166:1401 156.04501:2470 157.04837:412			0		0		0		0		0		0		0		0		0		0		0		0		0		0
490	1.097	155.06696	w/o MS2:HMDB0000152, Gentisic acid	[M+H]+		0.04	False	C7H6O4		WXTMDXOMEHJXQO-UHFFFAOYSA-N	OC(=O)C1=C(O)C=CC(O)=C1		null	null	null	null	null	37.8	IDA-POS-240610-CM0024_13_R1	155.06696:2430 156.07031:483 157.07367:1205			0		0		0		0		0		0		0		0		0		0		0		0		0		2430
491	2.285	155.08145	w/o MS2:HMDB0000152, Gentisic acid	[M+H]+	ion correlated with 1671; ion correlated with 2061	0.02	True	C7H6O4		WXTMDXOMEHJXQO-UHFFFAOYSA-N	OC(=O)C1=C(O)C=CC(O)=C1		null	null	null	null	null	20.8	IDA-POS-240610-CM0024_15_R1	155.08145:1081 156.0848:117 157.08816:129	55.0548:54 70.06501:515 82.06419:698 100.07473:608 128.06902:1170		0		0		0		0		0		0		0		0		0		0		0		0		0		0
492	17.091	155.08731	w/o MS2:HMDB0000152, Gentisic acid	[M+H]+	ion correlated with 7389; ion correlated with 2088; ion correlated with 2398; ion correlated with 6941; ion correlated with 7101; ion correlated with 9749; found in higher mz's MsMs_2744	0.02	True	C7H6O4		WXTMDXOMEHJXQO-UHFFFAOYSA-N	OC(=O)C1=C(O)C=CC(O)=C1		null	null	null	null	null	10.26	IDA-POS-240610-CM0024_33_B1_R1	155.08731:1073 156.09066:0 157.09402:0	103.06121:72 115.05558:215 151.05339:72 153.07133:430		0		0		0		0		0		0		0		0		0		0		0		0		0		0
493	5.29	155.1544	w/o MS2:HMDB0000152, Gentisic acid	[M+H]+		0.04	True	C7H6O4		WXTMDXOMEHJXQO-UHFFFAOYSA-N	OC(=O)C1=C(O)C=CC(O)=C1		null	null	null	null	null	29.26	IDA-POS-240610-CM0024_20_R1	155.1544:3092 156.15775:382 157.16111:49	55.05391:391 72.85107:27 79.05437:36 114.09075:143 155.15485:1523		0		0		0		0		0		0		0		0		0		0		0		0		0		0
502	1.366	158.95836	w/o MS2:HMDB0000528, 4,5-Dihydroorotic acid	[M+H]+	found in higher mz's MsMs_984; found in higher mz's MsMs_8862; found in higher mz's MsMs_7278; found in higher mz's MsMs_4031; found in higher mz's MsMs_7951	0.2	False	C5H6N2O4		UFIVEPVSAGBUSI-UHFFFAOYSA-N	OC(=O)C1CC(=O)NC(=O)N1		null	null	null	null	null	250.74	IDA-POS-240610-CM0024_08_R1	158.95836:4831 159.96171:213 160.96507:71			0		0		0		0		0		0		0		0		4831		3888		4088		3375		0		0
503	1.12	158.95844	w/o MS2:HMDB0000528, 4,5-Dihydroorotic acid	[M+H]+	found in higher mz's MsMs_6601; found in higher mz's MsMs_10324; found in higher mz's MsMs_8910; found in higher mz's MsMs_7881; found in higher mz's MsMs_6770	0.22	True	C5H6N2O4		UFIVEPVSAGBUSI-UHFFFAOYSA-N	OC(=O)C1CC(=O)NC(=O)N1		null	null	null	null	null	603.49	IDA-POS-240610-CM0024_09_R1	158.95844:24483 159.96179:1184 160.96515:677	90.97491:2912 91.0535:41		0		3182		0		0		0		0		0		0		0		24483		0		0		0		0
504	1.161	158.96352	w/o MS2:HMDB0000528, 4,5-Dihydroorotic acid	[M+H]+	found in higher mz's MsMs_4029; found in higher mz's MsMs_10324; found in higher mz's MsMs_9139; found in higher mz's MsMs_6768; found in higher mz's MsMs_2915; found in higher mz's MsMs_1692; found in higher mz's MsMs_4281; found in higher mz's MsMs_5511; found in higher mz's MsMs_6770; found in higher mz's MsMs_7394; found in higher mz's MsMs_10191; found in higher mz's MsMs_1691	0.44	True	C5H6N2O4		UFIVEPVSAGBUSI-UHFFFAOYSA-N	OC(=O)C1CC(=O)NC(=O)N1		null	null	null	null	null	1184.56	IDA-POS-240610-CM0024_13_R1	158.96352:25883 159.96687:1708 160.97023:684	90.97806:1860		0		0		5634		4107		6083		5908		10377		17276		22775		0		20106		23069		0		25883
505	1.046	158.96402	w/o MS2:HMDB0000528, 4,5-Dihydroorotic acid	[M+H]+	ion correlated with 982; ion correlated with 8866; found in higher mz's MsMs_8866; found in higher mz's MsMs_9773; found in higher mz's MsMs_8374; found in higher mz's MsMs_7950; found in higher mz's MsMs_7742; found in higher mz's MsMs_2917; found in higher mz's MsMs_1693; found in higher mz's MsMs_1371	0.06	True	C5H6N2O4		UFIVEPVSAGBUSI-UHFFFAOYSA-N	OC(=O)C1CC(=O)NC(=O)N1		null	null	null	null	null	241.77	IDA-POS-240610-CM0024_12_R1	158.96402:9641 159.96737:360 160.97073:234	90.70095:75 90.97642:1428 129.06589:36		0		0		0		0		0		0		0		0		0		0		0		0		9641		0
507	1.593	159.02785	w/o MS2:HMDB0000528, 4,5-Dihydroorotic acid	[M+Na]+	adduct linked to 376_[M+H]+	0.04	False	C5H6N2O4		UFIVEPVSAGBUSI-UHFFFAOYSA-N	OC(=O)C1CC(=O)NC(=O)N1		null	null	null	null	null	20.61	IDA-POS-240610-QC_B1_06	159.02785:2322 160.0312:342 161.03456:0			0		0		0		0		0		0		0		0		0		0		0		0		0		0
508	1.299	159.0611	w/o MS2:HMDB0000528, 4,5-Dihydroorotic acid	[M+H]+		0.02	False	C5H6N2O4		UFIVEPVSAGBUSI-UHFFFAOYSA-N	OC(=O)C1CC(=O)NC(=O)N1		null	null	null	null	null	24.63	IDA-POS-240610-CM0024_20_R1	159.0611:1140 160.06445:0 161.06781:147			0		0		0		0		0		0		0		0		0		0		0		0		0		0
509	1.204	159.07716	w/o MS2:HMDB0000528, 4,5-Dihydroorotic acid	[M+H]+	ion correlated with 1057; ion correlated with 1198; ion correlated with 549; ion correlated with 2876; ion correlated with 3862; ion correlated with 4017; ion correlated with 4057; ion correlated with 6119; ion correlated with 20; ion correlated with 122; ion correlated with 774; ion correlated with 902; ion correlated with 3625; ion correlated with 4202; ion correlated with 5512; ion correlated …	0.02	False	C5H6N2O4		UFIVEPVSAGBUSI-UHFFFAOYSA-N	OC(=O)C1CC(=O)NC(=O)N1		null	null	null	null	null	19.63	IDA-POS-240610-CM0024_31_B1_R1	159.07716:1431 160.08051:342 161.08387:0			0		0		0		0		0		0		0		0		0		0		0		0		0		0
510	23.345	159.07909	w/o MS2:HMDB0000528, 4,5-Dihydroorotic acid	[M+H]+	ion correlated with 6435; ion correlated with 5922; ion correlated with 2511	0.04	True	C5H6N2O4		UFIVEPVSAGBUSI-UHFFFAOYSA-N	OC(=O)C1CC(=O)NC(=O)N1		null	null	null	null	null	13.85	IDA-POS-240610-CM0024_34_B1_R1	159.07909:1416 160.08244:0 161.0858:0	131.08607:107		0		0		0		0		0		0		0		0		0		0		0		0		0		0
511	4.889	159.08568	w/o MS2:HMDB0000528, 4,5-Dihydroorotic acid	[M+H]+	found in higher mz's MsMs_830; found in higher mz's MsMs_832	0.16	True	C5H6N2O4		UFIVEPVSAGBUSI-UHFFFAOYSA-N	OC(=O)C1CC(=O)NC(=O)N1		null	null	null	null	null	25.85	IDA-POS-240610-CM0024_04_R1	159.08568:2181 160.08903:342 161.09239:0	105.06927:146 115.05209:587 130.06404:876		0		0		1322		0		2181		1668		0		1130		1403		0		1115		0		0		1494
512	4.665	159.09032	w/o MS2:HMDB0000528, 4,5-Dihydroorotic acid	[M+H]+	found in higher mz's MsMs_834; similar chromatogram in higher mz_729	0.48	True	C5H6N2O4		UFIVEPVSAGBUSI-UHFFFAOYSA-N	OC(=O)C1CC(=O)NC(=O)N1		null	null	null	null	null	25.35	IDA-POS-240610-CM0024_24_B1_R1	159.09032:2733 160.09367:620 161.09703:0	89.03931:107 105.07077:54 115.05404:599 132.08034:1128 159.0905:1050		0		0		0		0		0		0		0		0		0		0		0		0		0		0
513	4.817	159.09099	w/o MS2:HMDB0000528, 4,5-Dihydroorotic acid	[M+H]+	found in higher mz's MsMs_835	0.08	True	C5H6N2O4		UFIVEPVSAGBUSI-UHFFFAOYSA-N	OC(=O)C1CC(=O)NC(=O)N1		null	null	null	null	null	27.71	IDA-POS-240610-CM0024_16_R1	159.09099:1742 160.09434:333 161.0977:0	103.05438:72 117.05639:215		0		0		0		0		0		0		0		0		0		0		0		1419		0		0
514	4.741	159.0928	w/o MS2:HMDB0000528, 4,5-Dihydroorotic acid	[M+H]+	ion correlated with 427; found in higher mz's MsMs_833; found in higher mz's MsMs_6403	0.14	True	C5H6N2O4		UFIVEPVSAGBUSI-UHFFFAOYSA-N	OC(=O)C1CC(=O)NC(=O)N1		null	null	null	null	null	29	IDA-POS-240610-CM0024_18_R1	159.0928:1920 160.09615:369 161.09951:246	61.00564:2 77.03844:67 89.03906:103 102.04807:7 105.06979:48 115.05385:533 117.05778:825 118.06574:57 126.04667:2 130.06541:747 131.07292:43 132.08115:1040 140.05:67 142.06538:356 156.07269:5 159.0919:843		0		0		0		0		0		0		0		0		0		0		0		0		0		0
515	17.349	159.11307	w/o MS2:HMDB0000528, 4,5-Dihydroorotic acid	[M+H]+		0.04	True	C5H6N2O4		UFIVEPVSAGBUSI-UHFFFAOYSA-N	OC(=O)C1CC(=O)NC(=O)N1		null	null	null	null	null	32.4	IDA-POS-240610-QC_05	159.11307:1404 160.11642:0 161.11978:342	91.05406:143 119.08751:107		0		0		0		0		0		0		0		0		0		0		0		0		0		0
516	17.956	159.11333	w/o MS2:HMDB0000528, 4,5-Dihydroorotic acid	[M+H]+		0.14	True	C5H6N2O4		UFIVEPVSAGBUSI-UHFFFAOYSA-N	OC(=O)C1CC(=O)NC(=O)N1		null	null	null	null	null	27.33	IDA-POS-240610-CM0024_14_R1	159.11333:1480 160.11668:342 161.12004:0	91.0576:143 119.08965:107 144.09225:107		0		0		0		0		0		0		0		0		0		1101		0		0		0		1215
517	17.27	159.11366	w/o MS2:HMDB0000528, 4,5-Dihydroorotic acid	[M+H]+		0.1	True	C5H6N2O4		UFIVEPVSAGBUSI-UHFFFAOYSA-N	OC(=O)C1CC(=O)NC(=O)N1		null	null	null	null	null	13.89	IDA-POS-240610-QC_Plasma_Pooled	159.11366:1518 160.11701:0 161.12037:342	53.04017:18 77.0395:36 91.05479:90 128.06409:90 144.09677:143		0		0		0		0		0		0		0		0		0		0		0		0		0		0
518	17.872	159.1171	w/o MS2:HMDB0000528, 4,5-Dihydroorotic acid	[M+H]+		0.14	True	C5H6N2O4		UFIVEPVSAGBUSI-UHFFFAOYSA-N	OC(=O)C1CC(=O)NC(=O)N1		null	null	null	null	null	17.59	IDA-POS-240610-CM0024_37_B1_R1	159.1171:1751 160.12045:632 161.12381:0	53.04079:36 65.03709:54 77.04069:72 91.0582:161 127.05575:72		0		0		0		0		0		0		0		0		0		0		0		0		0		0
519	17.009	159.11778	w/o MS2:HMDB0000528, 4,5-Dihydroorotic acid	[M+H]+	ion correlated with 8688; ion correlated with 4282	0.02	False	C5H6N2O4		UFIVEPVSAGBUSI-UHFFFAOYSA-N	OC(=O)C1CC(=O)NC(=O)N1		null	null	null	null	null	14.04	IDA-POS-240610-CM0024_35_B1_R1	159.11778:1006 160.12113:0 161.12449:0			0		0		0		0		0		0		0		0		0		0		0		0		0		0
531	17.119	161.09526	w/o MS2:HMDB0000303, Tryptamine	[M+H]+		0.04	True	C10H12N2		APJYDQYYACXCRM-UHFFFAOYSA-N	NCCC1=CNC2=C1C=CC=C2		null	null	null	null	null	17.94	IDA-POS-240610-CM0024_30_B1_R1	161.09526:1212 162.09861:246 163.10197:492	103.05619:358 119.0864:143 141.06883:36		0		0		0		0		0		0		0		0		0		0		0		0		0		0
532	18.527	161.0992	w/o MS2:HMDB0000303, Tryptamine	[M+H]+	ion correlated with 8926; ion correlated with 8730; ion correlated with 10100; ion correlated with 566; ion correlated with 455; ion correlated with 705; ion correlated with 7492; found in higher mz's MsMs_1863; found in higher mz's MsMs_2486; found in higher mz's MsMs_1703	0.02	True	C10H12N2		APJYDQYYACXCRM-UHFFFAOYSA-N	NCCC1=CNC2=C1C=CC=C2		null	null	null	null	null	15.36	IDA-POS-240610-CM0024_25_B1_R1	161.0992:1139 162.10255:0 163.10591:1025	65.0386:72 91.05376:107		0		0		0		0		0		0		0		0		0		0		0		0		0		0
533	18.502	161.12939	w/o MS2:HMDB0000303, Tryptamine	[M+H]+	ion correlated with 5326; found in higher mz's MsMs_1863; found in higher mz's MsMs_1433	0.04	False	C10H12N2		APJYDQYYACXCRM-UHFFFAOYSA-N	NCCC1=CNC2=C1C=CC=C2		null	null	null	null	null	24.95	IDA-POS-240610-CM0024_33_B1_R1	161.12939:1063 162.13274:342 163.1361:342			0		0		0		0		0		0		0		0		0		0		0		0		0		0
534	16.18	161.13113	w/o MS2:HMDB0000303, Tryptamine	[M+H]+	found in higher mz's MsMs_1292	0.04	True	C10H12N2		APJYDQYYACXCRM-UHFFFAOYSA-N	NCCC1=CNC2=C1C=CC=C2		null	null	null	null	null	15.42	IDA-POS-240610-CM0024_37_B1_R1	161.13113:1066 162.13448:0 163.13784:1025	91.05783:72 103.05257:72 105.07089:72 115.05502:36 128.07082:36 161.09834:36		0		0		0		0		0		0		0		0		0		0		0		0		0		0
536	1.325	162.0498	w/o MS2:HMDB0000510, Aminoadipic acid	[M+H]+	found in higher mz's MsMs_1594	0.54	True	C6H11NO4		OYIFNHCXNCRBQI-BYPYZUCNSA-N	N[C@@H](CCCC(O)=O)C(O)=O		null	null	null	null	null	308.17	IDA-POS-240610-CM0024_13_R1	162.0498:10039 163.05315:952 164.05651:106	58.0645:477 60.08053:593 103.0388:494		0		2681		4107		3568		4178		6796		6428		6684		8008		6590		7148		7538		0		10039
537	1.321	162.07774	w/o MS2:HMDB0000510, Aminoadipic acid	[M+NH4]+	adduct linked to 415_[M+H]+	0.16	True	C6H11NO4		OYIFNHCXNCRBQI-BYPYZUCNSA-N	N[C@@H](CCCC(O)=O)C(O)=O		null	null	null	null	null	33.36	IDA-POS-240610-CM0024_37_B1_R1	162.07774:1833 163.08109:0 164.08445:0	56.04954:215 58.06622:10638 59.07382:5535 60.0819:33352 60.44812:107 61.02989:632 85.02962:20379 87.06533:36 101.78164:179 103.04029:15575 103.78397:72 116.07303:36 161.61613:658 162.11427:21640		0		0		0		0		0		0		0		0		0		0		0		0		0		0
538	1.206	162.11215	w/o MS2:HMDB0000510, Aminoadipic acid	[M+H]+	adduct linked to 684_[M+Na]+; found in higher mz's MsMs_2180; found in higher mz's MsMs_1457; similar chromatogram in higher mz_9667; similar chromatogram in higher mz_782	0.2	True	C6H11NO4		OYIFNHCXNCRBQI-BYPYZUCNSA-N	N[C@@H](CCCC(O)=O)C(O)=O		null	null	null	null	null	1517.6	IDA-POS-240610-CM0024_29_B1_R1	162.11215:112210 163.1155:12642 164.11886:1555	57.0352:6306 58.06677:9999 59.07467:4999 60.08229:27412 60.71117:143 85.03014:16515 98.06312:107 102.09369:13727 103.04099:13059 144.104:36 162.11481:23571		0		0		0		0		0		0		0		0		0		0		0		24967		0		0
539	1.127	162.11221	w/o MS2:HMDB0000510, Aminoadipic acid	[M+H]+		0.02	True	C6H11NO4		OYIFNHCXNCRBQI-BYPYZUCNSA-N	N[C@@H](CCCC(O)=O)C(O)=O		null	null	null	null	null	730.24	IDA-POS-240610-CM0024_12_R1	162.11221:16105 163.11556:1338 164.11892:211	60.08182:3027 101.84229:75 103.04081:2781		0		0		0		0		0		0		0		0		0		0		0		0		16105		0
540	1.47	162.11235	w/o MS2:HMDB0000510, Aminoadipic acid	[M+H]+		0.58	True	C6H11NO4		OYIFNHCXNCRBQI-BYPYZUCNSA-N	N[C@@H](CCCC(O)=O)C(O)=O		null	null	null	null	null	149.73	IDA-POS-240610-CM0024_26_B1_R1	162.11235:9663 163.1157:1135 164.11906:284	60.08128:1582 161.61349:76		0		0		3879		3452		5234		0		3584		4144		4890		3250		4853		0		0		0
541	1.234	162.11237	w/o MS2:HMDB0000510, Aminoadipic acid	[M+H]+	similar chromatogram in higher mz_8013	0.76	True	C6H11NO4		OYIFNHCXNCRBQI-BYPYZUCNSA-N	N[C@@H](CCCC(O)=O)C(O)=O		null	null	null	null	null	1082.09	IDA-POS-240610-CM0024_37_B1_R1	162.11237:117639 163.11572:11903 164.11908:1361	56.04954:215 58.06622:10638 59.07382:5535 60.0819:33352 60.44812:107 61.02989:632 85.02962:20379 87.06533:36 101.78164:179 103.04029:15575 103.78397:72 116.07303:36 161.61613:658 162.11427:21640		0		9234		16037		14709		19649		16215		20957		22821		23582		21083		38363		0		0		25727
542	1.408	162.11282	w/o MS2:HMDB0000510, Aminoadipic acid	[M+H]+		0.32	True	C6H11NO4		OYIFNHCXNCRBQI-BYPYZUCNSA-N	N[C@@H](CCCC(O)=O)C(O)=O		null	null	null	null	null	90.48	IDA-POS-240610-CM0024_13_R1	162.11244:5221 163.11579:628 164.11915:0	58.06638:519 60.0824:798 162.11455:3149		0		0		0		0		0		0		0		0		0		3283		0		3608		0		5221
543	1.226	163.06041	w/o MS2:HMDB0000450, 5-Hydroxylysine	[M+H]+	ion correlated with 1839; ion correlated with 2844; found in higher mz's MsMs_777; found in higher mz's MsMs_666	0.02	False	C6H14N2O3		YSMODUONRAFBET-UHNVWZDZSA-N	NC[C@H](O)CC[C@H](N)C(O)=O		null	null	null	null	null	25.07	IDA-POS-240610-CM0024_19_R1	163.06041:1132 164.06376:0 165.06712:0			0		0		0		0		0		0		0		0		0		0		0		0		0		0
544	17.062	163.1125	w/o MS2:HMDB0000450, 5-Hydroxylysine	[M+H]+		0.12	True	C6H14N2O3		YSMODUONRAFBET-UHNVWZDZSA-N	NC[C@H](O)CC[C@H](N)C(O)=O		null	null	null	null	null	15.48	IDA-POS-240610-CM0024_20_R1	163.1125:1556 164.11585:342 165.11921:0	105.07212:143 128.06366:36 130.07072:36 132.07393:36 145.10106:36		0		0		0		0		0		0		0		0		0		0		0		0		0		0
545	18.842	163.11255	w/o MS2:HMDB0000450, 5-Hydroxylysine	[M+H]+	similar chromatogram in higher mz_2924	0.02	False	C6H14N2O3		YSMODUONRAFBET-UHNVWZDZSA-N	NC[C@H](O)CC[C@H](N)C(O)=O		null	null	null	null	null	11.12	IDA-POS-240610-CM0024_33_B1_R1	163.11255:1339 164.1159:0 165.11926:994			0		0		0		0		0		0		0		0		0		0		0		0		0		0
546	1.246	163.97678	w/o MS2:HMDB0000641, Glutamine	[M+H]+	found in higher mz's MsMs_4121; found in higher mz's MsMs_6155; found in higher mz's MsMs_4123; found in higher mz's MsMs_1588; found in higher mz's MsMs_3597	0.1	False	C5H10N2O3		ZDXPYRJPNDTMRX-VKHMYHEASA-N	N[C@@H](CCC(N)=O)C(O)=O		null	null	null	null	null	227.47	IDA-POS-240610-CM0024_24_B1_R1	163.97678:3347 164.98013:0 165.98349:1132			0		0		0		0		0		0		0		0		0		0		0		0		0		0
548	1.209	163.97842	w/o MS2:HMDB0000641, Glutamine	[M+H]+	found in higher mz's MsMs_6154; found in higher mz's MsMs_3848; found in higher mz's MsMs_4122; found in higher mz's MsMs_3490; found in higher mz's MsMs_4121; found in higher mz's MsMs_6789; found in higher mz's MsMs_6155; found in higher mz's MsMs_9185; found in higher mz's MsMs_9508; found in higher mz's MsMs_6292; found in higher mz's MsMs_6293; found in higher mz's MsMs_3598	0.32	False	C5H10N2O3		ZDXPYRJPNDTMRX-VKHMYHEASA-N	N[C@@H](CCC(N)=O)C(O)=O		null	null	null	null	null	244.55	IDA-POS-240610-QC_B1_08	163.97842:3830 164.98177:388 165.98513:646			0		0		0		0		0		0		0		0		0		0		0		0		0		0
549	1.166	164.0072	w/o MS2:HMDB0000641, Glutamine	[M+Na]+	ion correlated with 114; ion correlated with 859; ion correlated with 1057; ion correlated with 1198; ion correlated with 2876; ion correlated with 3862; ion correlated with 4017; ion correlated with 4057; ion correlated with 6119; ion correlated with 20; ion correlated with 122; ion correlated with 774; ion correlated with 902; ion correlated with 3625; ion correlated with 4202; ion correlated w…	0.02	False	C5H10N2O3		ZDXPYRJPNDTMRX-VKHMYHEASA-N	N[C@@H](CCC(N)=O)C(O)=O		null	null	null	null	null	67.61	IDA-POS-240610-CM0024_31_B1_R1	164.0072:1498 165.01055:0 166.01391:0			0		0		0		0		0		0		0		0		0		0		0		0		0		0
550	1.227	164.02861	w/o MS2:HMDB0000641, Glutamine	[M+H]+	found in higher mz's MsMs_2872; found in higher mz's MsMs_1809; found in higher mz's MsMs_2550; found in higher mz's MsMs_9508; found in higher mz's MsMs_3598; found in higher mz's MsMs_6736	0.52	True	C5H10N2O3		ZDXPYRJPNDTMRX-VKHMYHEASA-N	N[C@@H](CCC(N)=O)C(O)=O		null	null	null	null	null	129.87	IDA-POS-240610-CM0024_13_R1	164.02887:3333 165.03222:208 166.03558:0	62.98274:879 87.03511:37 105.04393:36 120.00539:287 164.03081:430 164.12112:215		0		0		0		0		1070		1676		1328		2131		2143		2008		2330		3115		0		3333
551	1.363	164.92378	w/o MS2:HMDB0000205, Phenylpyruvic acid	[M+H]+	ion correlated with 667	0.04	True	C9H8O3		BTNMPGBKDVTSJY-UHFFFAOYSA-N	OC(=O)C(=O)CC1=CC=CC=C1		null	null	null	null	null	145.61	IDA-POS-240610-CM0024_02_R1	164.92378:1616 165.92713:0 166.93049:0	62.98023:287 164.41293:36 164.92603:651 165.12601:37		0		0		1616		1366		0		0		0		0		0		0		0		0		0		0
552	1.489	164.93013	w/o MS2:HMDB0000205, Phenylpyruvic acid	[M+Na]+	adduct linked to 405_[M+H]+; found in higher mz's MsMs_2218	0.06	True	C9H8O3		BTNMPGBKDVTSJY-UHFFFAOYSA-N	OC(=O)C(=O)CC1=CC=CC=C1		null	null	null	null	null	178.89	IDA-POS-240610-QC_04	164.93013:2059 165.93348:0 166.93684:78	119.04694:72		0		0		0		0		0		0		1481		0		0		0		0		0		0		0
556	1.663	165.05464	w/o MS2:HMDB0000205, Phenylpyruvic acid	[M+H]+	adduct linked to 675_[M+H]+; found in higher mz's MsMs_4219; found in higher mz's MsMs_2918; found in higher mz's MsMs_2133	0.04	True	C9H8O3		BTNMPGBKDVTSJY-UHFFFAOYSA-N	OC(=O)C(=O)CC1=CC=CC=C1		null	null	null	null	null	920.43	IDA-POS-240610-CM0024_35_B1_R1	165.05464:10896 166.05799:840 167.06135:240	67.05583:107 77.04:1848 95.05058:2417 121.06568:146		0		0		0		0		0		0		0		0		0		0		0		0		0		0
558	1.73	165.05469	w/o MS2:HMDB0000205, Phenylpyruvic acid	[M+H]+	found in higher mz's MsMs_2133; found in higher mz's MsMs_2005	0.08	True	C9H8O3		BTNMPGBKDVTSJY-UHFFFAOYSA-N	OC(=O)C(=O)CC1=CC=CC=C1		null	null	null	null	null	156.35	IDA-POS-240610-CM0024_36_B1_R1	165.05469:9138 166.05804:773 167.0614:351	51.02389:438 65.03971:509 81.07072:145 95.05003:2754 119.04996:1405		0		0		0		0		0		0		0		0		0		0		0		0		0		0
559	8.394	165.07063	w/o MS2:HMDB0000174, L-Fucose	[M+H]+	found in higher mz's MsMs_2083	0.26	True	C6H12O5		SHZGCJCMOBCMKK-SXUWKVJYSA-N	C[C@@H]1O[C@@H](O)[C@@H](O)[C@H](O)[C@@H]1O		null	null	null	null	null	40.04	IDA-POS-240610-CM0024_01_R1	165.07063:5232 166.07398:1025 167.07734:0	69.03391:107 85.03294:36 99.04277:36 129.04906:143		0		5232		2224		2152		2192		2239		0		0		0		0		0		0		0		0
561	9.947	165.0899	w/o MS2:HMDB0000174, L-Fucose	[M+H]+	ion correlated with 1285; ion correlated with 3423; ion correlated with 3477; ion correlated with 2799; ion correlated with 3135; ion correlated with 8871	0.04	True	C6H12O5		SHZGCJCMOBCMKK-SXUWKVJYSA-N	C[C@@H]1O[C@@H](O)[C@@H](O)[C@H](O)[C@@H]1O		null	null	null	null	null	42.75	IDA-POS-240610-CM0024_33_B1_R1	165.0899:9456 166.09325:1294 167.09661:281	53.03988:72 65.03823:305 91.05414:2124 93.06758:54 103.05382:269 115.05405:1209 119.08645:269 131.04953:838 147.08044:1165		0		0		0		0		0		0		0		0		0		0		0		0		0		0
562	9.499	165.09016	w/o MS2:HMDB0000174, L-Fucose	[M+H]+		0.04	True	C6H12O5		SHZGCJCMOBCMKK-SXUWKVJYSA-N	C[C@@H]1O[C@@H](O)[C@@H](O)[C@H](O)[C@@H]1O		null	null	null	null	null	47.11	IDA-POS-240610-CM0024_33_B1_R1	165.09016:5422 166.09351:839 167.09687:189	63.02158:24 74.01355:12 89.04021:60 93.03173:36 103.0527:239 107.04829:251 114.69885:36 119.08431:191 128.06036:131 147.08012:851 165.08972:725		0		0		0		0		0		0		0		0		0		0		0		0		0		0
563	9.844	165.09074	w/o MS2:HMDB0000174, L-Fucose	[M+H]+	ion correlated with 1284	0.04	True	C6H12O5		SHZGCJCMOBCMKK-SXUWKVJYSA-N	C[C@@H]1O[C@@H](O)[C@@H](O)[C@H](O)[C@@H]1O		null	null	null	null	null	44.18	IDA-POS-240610-CM0024_33_B1_R1	165.09074:6587 166.09409:727 167.09745:135	78.04697:675 89.03997:89 93.03425:72 103.05512:522 114.72531:37 131.05029:895 147.08241:1444		0		0		0		0		0		0		0		0		0		0		0		0		0		0
564	10.077	165.09096	w/o MS2:HMDB0000174, L-Fucose	[M+H]+	ion correlated with 1933; ion correlated with 2389	0.02	True	C6H12O5		SHZGCJCMOBCMKK-SXUWKVJYSA-N	C[C@@H]1O[C@@H](O)[C@@H](O)[C@H](O)[C@@H]1O		null	null	null	null	null	32.98	IDA-POS-240610-CM0024_33_B1_R1	165.09096:4373 166.09431:678 167.09767:424	53.04057:48 57.03364:72 65.03847:203 89.03747:36 94.04:24 103.05588:155 119.04642:24 119.08526:131 131.04956:322 145.06578:24		0		0		0		0		0		0		0		0		0		0		0		0		0		0
565	18.846	165.09138	w/o MS2:HMDB0000174, L-Fucose	[M+H]+		0.04	True	C6H12O5		SHZGCJCMOBCMKK-SXUWKVJYSA-N	C[C@@H]1O[C@@H](O)[C@@H](O)[C@H](O)[C@@H]1O		null	null	null	null	null	12.37	IDA-POS-240610-CM0024_34_B1_R1	165.09138:1248 166.09473:0 167.09809:0	91.05942:36 165.07127:72		0		0		0		0		0		0		0		0		0		0		0		0		0		0
566	18.502	165.09213	w/o MS2:HMDB0000174, L-Fucose	[M+H]+	ion correlated with 8926; ion correlated with 8730; ion correlated with 10100; ion correlated with 455; ion correlated with 705; ion correlated with 7492; ion correlated with 532; found in higher mz's MsMs_1327	0.02	False	C6H12O5		SHZGCJCMOBCMKK-SXUWKVJYSA-N	C[C@@H]1O[C@@H](O)[C@@H](O)[C@H](O)[C@@H]1O		null	null	null	null	null	14.12	IDA-POS-240610-CM0024_25_B1_R1	165.09213:1177 166.09548:0 167.09884:2733			0		0		0		0		0		0		0		0		0		0		0		0		0		0
567	1.162	165.96614	w/o MS2:HMDB0000227, Mevalonic acid	[M+H]+	ion correlated with 5350; ion correlated with 5802; ion correlated with 1366; ion correlated with 2129; found in higher mz's MsMs_5802; adduct linked to 708_[M+Na]+; found in higher mz's MsMs_1998; found in higher mz's MsMs_1837; found in higher mz's MsMs_6701	0.4	False	C6H12O4		KJTLQQUUPVSXIM-ZCFIWIBFSA-N	C[C@@](O)(CCO)CC(O)=O		null	null	null	null	null	221.32	IDA-POS-240610-CM0024_27_B1_R1	165.96614:1795 166.96949:89 167.97285:534			0		0		0		0		0		0		0		0		0		0		0		0		0		0
568	3.582	166.08002	w/o MS2:HMDB0000227, Mevalonic acid	[M+H]+		0.14	True	C6H12O4		KJTLQQUUPVSXIM-ZCFIWIBFSA-N	C[C@@](O)(CCO)CC(O)=O		null	null	null	null	null	489.1	IDA-POS-240610-CM0024_01_R1	166.08066:18798 167.08401:2036 168.08737:259	59.0481:36 76.8068:40 78.045:72 81.03078:54 102.0447:453 103.05229:10537 106.06393:109 118.06238:484 120.0781:26220 130.63857:36		0		18798		23782		0		0		22365		16496		18815		16717		0		0		0		0		13471
569	1.283	166.08345	w/o MS2:HMDB0000227, Mevalonic acid	[M+Na]+	adduct linked to 414_[M+H]+	0.36	True	C6H12O4		KJTLQQUUPVSXIM-ZCFIWIBFSA-N	C[C@@](O)(CCO)CC(O)=O		null	null	null	null	null	94.28	IDA-POS-240610-CM0024_05_R1	166.07758:1566 167.08093:582 168.08429:0	58.06521:251 74.02481:36 84.07697:36 122.09025:144 165.56406:74 166.08131:1691		0		0		0		1382		1178		1566		1486		0		0		0		0		0		0		0
570	3.283	166.08566	w/o MS2:HMDB0000227, Mevalonic acid	[M+H]+	adduct linked to 712_[M+Na]+	0.2	True	C6H12O4		KJTLQQUUPVSXIM-ZCFIWIBFSA-N	C[C@@](O)(CCO)CC(O)=O		null	null	null	null	null	2094.42	IDA-POS-240610-CM0024_23_B1_R1	166.08566:151381 167.08901:12870 168.09237:2325	51.02322:4122 52.87936:41 53.03892:4332 54.03417:46 61.00716:15 63.02264:72 65.03897:1160 67.05513:31 68.99656:46 74.02356:154 76.80521:215 77.83059:26 78.04611:179 78.81597:61 79.05463:9309 80.04996:521 81.03376:287 89.03807:10 91.0545:10991 92.05022:241 92.78671:72 94.06529:389 95.04884:61 101.03858:67 102.04706:1735 102.74012:511 103.05439:40363 103.5691:36 104.05315:123 104.64711:20 105.06356…		0		0		0		0		0		0		0		0		0		0		0		0		0		0
571	3.179	166.08589	w/o MS2:HMDB0000227, Mevalonic acid	[M+H]+		0.08	True	C6H12O4		KJTLQQUUPVSXIM-ZCFIWIBFSA-N	C[C@@](O)(CCO)CC(O)=O		null	null	null	null	null	1821.13	IDA-POS-240610-CM0024_37_B1_R1	166.08589:147724 167.08924:14673 168.0926:1278	51.02276:4276 52.87853:43 53.03852:3816 54.03331:72 62.01582:29 65.03852:1133 67.0312:21 74.02235:122 76.8043:229 77.03807:16896 77.61614:29 77.77777:21 78.04563:208 78.81439:57 80.04905:472 81.03298:380 82.04142:14 89.04068:21 91.05378:9967 92.04991:193 92.7843:100 93.06925:9060 94.06414:341 95.04867:93 102.04615:1742 103.05346:38945 104.05101:136 105.06295:270 106.06557:36 107.04842:3112 110.03…		0		0		0		0		0		0		0		0		0		0		0		0		0		0
572	3.451	166.08614	w/o MS2:HMDB0000227, Mevalonic acid	[M+H]+		0.08	True	C6H12O4		KJTLQQUUPVSXIM-ZCFIWIBFSA-N	C[C@@](O)(CCO)CC(O)=O		null	null	null	null	null	622.82	IDA-POS-240610-QC_03	166.08614:29346 167.08949:3243 168.09285:536	51.02348:913 52.87966:12 55.01804:41 59.04933:19 65.03892:270 68.04991:10 73.0656:33 77.03935:5110 78.0474:67 78.81502:17 80.05091:117 83.08721:2 91.05508:2234 92.04993:38 92.78759:21 94.06673:64 95.05051:17 103.05539:11364 104.05123:38 105.06783:62 106.06537:10 107.05042:551 108.32865:2 118.06586:535 119.71335:289 120.6373:26 121.41088:14 130.06735:5 131.05003:698 144.09219:2 149.06114:361 151.0…		0		0		0		0		0		0		0		0		0		0		0		0		0		0
573	3.23	166.08618	w/o MS2:HMDB0000227, Mevalonic acid	[M+H]+	adduct linked to 711_[M+Na]+; found in higher mz's MsMs_3949; found in higher mz's MsMs_3948	0.26	True	C6H12O4		KJTLQQUUPVSXIM-ZCFIWIBFSA-N	C[C@@](O)(CCO)CC(O)=O		null	null	null	null	null	2058.32	IDA-POS-240610-QC_B1_10	166.08618:156439 167.08953:17259 168.09289:2015	51.02397:3567 53.03973:3768 55.01881:210 62.01574:18 65.03984:1137 66.04664:22 68.99834:40 75.02493:36 77.03959:14095 77.54064:22 78.04732:170 78.8161:54 79.05548:8811 80.05053:427 81.0346:287 89.04085:18 90.77824:76 92.05147:130 92.78852:45 93.07106:7612 93.88235:9 95.05019:63 102.04774:1639 102.7409:397 104.05193:134 105.06489:236 106.06763:40 106.7234:27 107.5561:9 110.03626:22 117.05744:215 1…		0		0		0		0		0		0		0		0		0		0		0		0		0		0
574	3.532	166.08632	w/o MS2:HMDB0000227, Mevalonic acid	[M+H]+		0.08	False	C6H12O4		KJTLQQUUPVSXIM-ZCFIWIBFSA-N	C[C@@](O)(CCO)CC(O)=O		null	null	null	null	null	549.04	IDA-POS-240610-CM0024_14_R1	166.08632:19740 167.08967:2314 168.09303:241			0		0		0		17390		18906		0		0		0		0		10908		0		0		0		0
575	3.101	166.08635	w/o MS2:HMDB0000227, Mevalonic acid	[M+H]+		0.04	True	C6H12O4		KJTLQQUUPVSXIM-ZCFIWIBFSA-N	C[C@@](O)(CCO)CC(O)=O		null	null	null	null	null	1388.44	IDA-POS-240610-CM0024_30_B1_R1	166.08635:119028 167.0897:11090 168.09306:1456	51.02367:2899 52.03009:13 53.03921:3286 55.01808:242 59.05044:13 62.01513:27 65.03946:944 67.05372:49 68.99662:31 74.023:103 76.80541:157 77.52514:22 78.04676:139 78.8146:63 80.04972:477 81.03408:233 89.03809:13 91.05476:8532 92.05042:157 92.7866:76 94.06559:260 95.04976:67 96.08735:4 102.0469:1470 103.05419:37104 104.05268:152 104.69867:13 105.06408:218 106.06497:31 106.72291:36 107.04896:2919 1…		0		0		0		0		0		0		0		0		0		0		0		0		0		0
576	3.365	166.08661	w/o MS2:HMDB0000227, Mevalonic acid	[M+H]+		0.14	True	C6H12O4		KJTLQQUUPVSXIM-ZCFIWIBFSA-N	C[C@@](O)(CCO)CC(O)=O		null	null	null	null	null	722.24	IDA-POS-240610-QC_05	166.08633:29671 167.08968:3310 168.09304:320	51.02321:966 55.01876:45 65.03859:367 77.0391:5713 78.04752:54 79.05442:2119 80.04941:143 90.78517:19 93.07013:1801 95.04801:27 103.05477:13792 104.05129:63 105.06774:81 120.08114:31790 121.06692:81 121.43688:27 130.64767:27 149.05923:394		0		0		0		0		0		0		0		0		0		0		0		0		0		0
578	1.329	167.02895	w/o MS2:HMDB0060412, 6-Methylmercaptopurine	[M+H]+		0.12	False	C6H6N4S		UIJIQXGRFSPYQW-UHFFFAOYSA-N	CSC1=NC=NC2=C1N=CN2		null	null	null	null	null	27.93	IDA-POS-240610-CM0024_17_R1	167.02895:1376 168.0323:293 169.03566:879			0		0		0		0		0		0		0		0		0		0		1355		1144		0		0
579	3.353	167.08932	w/o MS2:HMDB0001991, 7-Methylxanthine	[M+H]+		0.02	False	C6H6N4O2		PFWLFWPASULGAN-UHFFFAOYSA-N	CN1C=NC2=C1C(=O)NC(=O)N2		null	null	null	null	null	226.88	IDA-POS-240610-CM0024_23_B1_R1	167.08932:16094 168.09267:1172 169.09603:293			0		0		0		0		0		0		0		0		0		0		0		0		0		0
580	3.17	167.08939	w/o MS2:HMDB0001991, 7-Methylxanthine	[M+H]+		0.06	True	C6H6N4O2		PFWLFWPASULGAN-UHFFFAOYSA-N	CN1C=NC2=C1C(=O)NC(=O)N2		null	null	null	null	null	216.94	IDA-POS-240610-CM0024_35_B1_R1	167.08939:15236 168.09274:1757 169.0961:195	51.02199:363 65.03725:215 76.80303:38 78.04152:2438 80.05683:941 84.9615:36 92.05704:1350 103.05335:1661 104.05724:7976 108.05278:340 120.08032:2939 121.08396:18917 121.62348:54 131.05003:36 150.0631:215		0		0		0		0		0		0		0		0		0		0		0		0		0		0
581	18.51	167.10429	w/o MS2:HMDB0001991, 7-Methylxanthine	[M+H]+	ion correlated with 1056; found in higher mz's MsMs_1327; similar chromatogram in higher mz_728; found in higher mz's MsMs_1553	0.36	True	C6H6N4O2		PFWLFWPASULGAN-UHFFFAOYSA-N	CN1C=NC2=C1C(=O)NC(=O)N2		null	null	null	null	null	19.81	IDA-POS-240610-CM0024_29_B1_R1	167.10515:2161 168.1085:0 169.11186:1025	67.05589:72		0		0		0		0		0		0		0		0		0		0		0		0		0		0
583	24.844	167.15643	w/o MS2:HMDB0001991, 7-Methylxanthine	[M+H]+		0.02	True	C6H6N4O2		PFWLFWPASULGAN-UHFFFAOYSA-N	CN1C=NC2=C1C(=O)NC(=O)N2		null	null	null	null	null	86.51	IDA-POS-240610-CM0024_27_B1_R1	167.15643:3225 168.15978:342 169.16314:0	55.03053:161 72.07932:36 80.05174:36 110.095:36 139.12247:107 166.63434:93		0		0		0		0		0		0		0		0		0		0		0		0		0		0
585	1.353	169.03619	w/o MS2:HMDB0000289, Uric acid	[M+H]+		0.12	True	C5H4N4O3		LEHOTFFKMJEONL-UHFFFAOYSA-N	O=C1NC2=C(N1)C(=O)NC(=O)N2		null	null	null	null	null	83.57	IDA-POS-240610-CM0024_29_B1_R1	169.03465:1931 170.038:3615 171.04136:1643	96.01894:251 126.02859:215 141.04158:681 152.02988:107		0		0		0		0		0		0		0		0		0		0		0		0		0		0
589	9.059	169.08627	w/o MS2:HMDB0001431, Pyridoxamine	[M+H]+		0.02	True	C8H12N2O2		NHZMQXZHNVQTQA-UHFFFAOYSA-N	CC1=C(O)C(CN)=C(CO)C=N1		null	null	null	null	null	30.83	IDA-POS-240610-CM0024_21_R1	169.08627:1441 170.08962:234 171.09298:102	65.03864:24 83.0137:107 91.05616:24 154.06651:36		0		0		0		0		0		0		0		0		0		0		0		0		0		0
593	1.358	169.98918	w/o MS2:HMDB0000239, Pyridoxine	[M+H]+	ion correlated with 4484; found in higher mz's MsMs_2523	0.04	False	C8H11NO3		LXNHXLLTXMVWPM-UHFFFAOYSA-N	CC1=C(O)C(CO)=C(CO)C=N1		null	null	null	null	null	163.36	IDA-POS-240610-CM0024_25_B1_R1	169.98918:1848 170.99253:0 171.99589:1010			0		0		0		0		0		0		0		0		0		0		0		0		0		0
596	10.051	170.05397	w/o MS2:HMDB0000239, Pyridoxine	[M+H]+	ion correlated with 710; found in higher mz's MsMs_710	0.12	True	C8H11NO3		LXNHXLLTXMVWPM-UHFFFAOYSA-N	CC1=C(O)C(CO)=C(CO)C=N1		null	null	null	null	null	136.27	IDA-POS-240610-CM0024_01_R1	170.05397:2413 171.05732:303 172.06068:0	63.0216:107 89.03888:322 114.04507:193 140.04616:181 142.06364:619		0		2413		1437		1369		1532		2175		0		0		0		0		0		0		0		0
598	4.658	170.05994	w/o MS2:HMDB0000239, Pyridoxine	[M+H]+	found in higher mz's MsMs_834; found in higher mz's MsMs_713	0.18	False	C8H11NO3		LXNHXLLTXMVWPM-UHFFFAOYSA-N	CC1=C(O)C(CO)=C(CO)C=N1		null	null	null	null	null	27.86	IDA-POS-240610-CM0024_24_B1_R1	170.05994:1686 171.06329:543 172.06665:0			0		0		0		0		0		0		0		0		0		0		0		0		0		0
599	7.072	170.11737	w/o MS2:HMDB0000001, 1-Methylhistidine	[M+H]+	ion correlated with 874	0.1	True	C7H11N3O2		BRMWTNUJHUMWMS-LURJTMIESA-N	CN1C=NC(C[C@H](N)C(O)=O)=C1		null	null	null	null	null	43.62	IDA-POS-240610-CM0024_20_R1	170.11737:2571 171.12072:357 172.12408:113	67.05388:72 70.06908:24 83.08621:143 112.11278:36 125.09468:131 135.0816:60		0		0		0		0		0		0		0		0		0		0		0		0		0		0
601	1.198	171.01924	w/o MS2:HMDB0001112, Glyceraldehyde 3-phosphate	[M+H]+	found in higher mz's MsMs_1711	0.04	False	C3H7O6P		LXJXRIRHZLFYRP-VKHMYHEASA-N	O[C@H](COP(O)(O)=O)C=O		null	null	null	null	null	18.73	IDA-POS-240610-CM0024_34_B1_R1	171.01924:1310 172.02259:0 173.02595:0			0		0		0		0		0		0		0		0		0		0		0		0		0		0
602	5.243	171.05682	w/o MS2:HMDB0000227, Mevalonic acid	[M+H]+		0.02	True	C6H12O4		KJTLQQUUPVSXIM-ZCFIWIBFSA-N	C[C@@](O)(CCO)CC(O)=O		null	null	null	null	null	37.1	IDA-POS-240610-CM0024_06_R1	171.05682:1195 172.06017:194 173.06353:70	126.09123:18		0		0		0		0		0		0		1195		0		0		0		0		0		0		0
603	8.871	171.1002	w/o MS2:HMDB0000318, 3,4-Dihydroxyphenylglycol	[M+H]+		0.02	True	C8H10O4		MTVWFVDWRVYDOR-UHFFFAOYSA-N	OCC(O)C1=CC(O)=C(O)C=C1		null	null	null	null	null	16.77	IDA-POS-240610-CM0024_33_B1_R1	171.1002:1088 172.10355:165 173.10691:0	77.0384:54 81.06948:107 92.05622:18		0		0		0		0		0		0		0		0		0		0		0		0		0		0
604	1.35	171.11246	w/o MS2:HMDB0000318, 3,4-Dihydroxyphenylglycol	[M+H]+		0.08	True	C8H10O4		MTVWFVDWRVYDOR-UHFFFAOYSA-N	OCC(O)C1=CC(O)=C(O)C=C1		null	null	null	null	null	13.57	IDA-POS-240610-CM0024_21_R1	171.11246:1462 172.11581:438 173.11917:0	68.05146:36 84.08066:1687 171.11115:1665		0		0		0		0		0		0		0		0		0		0		0		0		0		0
605	22.35	171.13864	w/o MS2:HMDB0000318, 3,4-Dihydroxyphenylglycol	[M+H]+	found in higher mz's MsMs_3859	0.04	True	C8H10O4		MTVWFVDWRVYDOR-UHFFFAOYSA-N	OCC(O)C1=CC(O)=C(O)C=C1		null	null	null	null	null	9.7	IDA-POS-240610-CM0024_37_B1_R1	171.13864:1548 172.14199:1260 173.14535:315	55.05738:72 57.0729:72 73.03332:72 100.12128:36 126.09788:72 171.14601:143		0		0		0		0		0		0		0		0		0		0		0		0		0		0
609	2.416	173.02126	w/o MS2:HMDB0000126, Glycerol 3-phosphate	[M+H]+	ion correlated with 40	0.02	True	C3H9O6P		AWUCVROLDVIAJX-GSVOUGTGSA-N	OC[C@@H](O)COP(O)(O)=O		null	null	null	null	null	76.75	IDA-POS-240610-CM0024_31_B1_R1	173.02126:4450 174.02461:211 175.02797:117	62.96377:210 85.04613:5 98.98548:4758 100.98732:5 131.08675:10 156.01099:5		0		0		0		0		0		0		0		0		0		0		0		0		0		0
610	1.262	173.04247	w/o MS2:HMDB0000283, D-Ribose	[M+H]+	ion correlated with 2082	0.04	False	C5H10O5		HMFHBZSHGGEWLO-SOOFDHNKSA-N	OC[C@H]1OC(O)[C@H](O)[C@@H]1O		null	null	null	null	null	77.62	IDA-POS-240610-CM0024_22_R1	173.04247:1573 174.04582:0 175.04918:320			0		0		0		0		0		0		0		0		0		0		0		0		0		0
611	1.304	173.09148	w/o MS2:HMDB0000283, D-Ribose	[M+H]+		0.04	False	C5H10O5		HMFHBZSHGGEWLO-SOOFDHNKSA-N	OC[C@H]1OC(O)[C@H](O)[C@@H]1O		null	null	null	null	null	16.64	IDA-POS-240610-CM0024_28_B1_R1	173.09148:1162 174.09483:296 175.09819:148			0		0		0		0		0		0		0		0		0		0		0		0		0		0
612	3.893	173.12779	w/o MS2:HMDB0000283, D-Ribose	[M+H]+		0.04	True	C5H10O5		HMFHBZSHGGEWLO-SOOFDHNKSA-N	OC[C@H]1OC(O)[C@H](O)[C@@H]1O		null	null	null	null	null	27.99	IDA-POS-240610-CM0024_21_R1	173.12779:1562 174.13114:194 175.1345:175	57.05795:12 67.05375:10 86.09602:306 97.06375:24 111.04725:2 117.05531:2 132.10127:33 145.09949:2 173.12843:449		0		0		0		0		0		0		0		0		0		0		0		0		0		0
613	4.177	173.12804	w/o MS2:HMDB0000283, D-Ribose	[M+H]+		0.04	True	C5H10O5		HMFHBZSHGGEWLO-SOOFDHNKSA-N	OC[C@H]1OC(O)[C@H](O)[C@@H]1O		null	null	null	null	null	40.76	IDA-POS-240610-CM0024_22_R1	173.12804:2495 174.13139:209 175.13475:120	67.05443:7 86.09677:441 93.06541:2 103.05273:2 115.07619:21 131.08545:7 143.08353:5 173.12933:597		0		0		0		0		0		0		0		0		0		0		0		0		0		0
614	4.227	173.1281	w/o MS2:HMDB0000283, D-Ribose	[M+H]+		0.16	True	C5H10O5		HMFHBZSHGGEWLO-SOOFDHNKSA-N	OC[C@H]1OC(O)[C@H](O)[C@@H]1O		null	null	null	null	null	34.28	IDA-POS-240610-CM0024_19_R1	173.1293:1348 174.13265:169 175.13601:53	55.05406:9 69.0697:45 86.09724:273 115.07381:9 173.12894:363		0		0		0		0		0		0		0		0		0		0		0		0		0		0
615	4.297	173.12842	w/o MS2:HMDB0000283, D-Ribose	[M+H]+		0.02	True	C5H10O5		HMFHBZSHGGEWLO-SOOFDHNKSA-N	OC[C@H]1OC(O)[C@H](O)[C@@H]1O		null	null	null	null	null	34.32	IDA-POS-240610-CM0024_14_R1	173.12842:1933 174.13177:221 175.13513:55	55.01838:21 86.09636:425 115.07421:14 132.10065:72 156.09862:29		0		0		0		0		0		0		0		0		0		0		0		0		0		0
616	23.025	173.1357	w/o MS2:HMDB0000283, D-Ribose	[M+H]+	ion correlated with 3315; ion correlated with 4049; ion correlated with 8875; ion correlated with 978; ion correlated with 9026; ion correlated with 9090; found in higher mz's MsMs_3315	0.02	True	C5H10O5		HMFHBZSHGGEWLO-SOOFDHNKSA-N	OC[C@H]1OC(O)[C@H](O)[C@@H]1O		null	null	null	null	null	27.29	IDA-POS-240610-CM0024_13_R1	173.1357:1404 174.13905:0 175.14241:342	91.05317:72 116.06197:36		0		0		0		0		0		0		0		0		0		0		0		0		0		1404
617	6.774	174.02159	w/o MS2:HMDB0000132, Guanine	[M+H]+		0.1	True	C5H5N5O		UYTPUPDQBNUYGX-UHFFFAOYSA-N	NC1=NC(=O)C2=C(N1)N=CN2		null	null	null	null	null	122.9	IDA-POS-240610-CM0024_30_B1_R1	174.02159:3060 175.02494:230 176.0283:358	58.99566:1505		0		0		0		0		0		0		0		0		0		0		0		0		0		0
618	6.718	174.02167	w/o MS2:HMDB0000132, Guanine	[M+H]+		0.04	True	C5H5N5O		UYTPUPDQBNUYGX-UHFFFAOYSA-N	NC1=NC(=O)C2=C(N1)N=CN2		null	null	null	null	null	121.4	IDA-POS-240610-CM0024_35_B1_R1	174.02167:3369 175.02502:263 176.02838:96	58.99529:1525 85.74331:36 104.99956:36 128.01608:1307 174.02193:1156		0		0		0		0		0		0		0		0		0		0		0		0		0		0
619	1.328	174.05182	w/o MS2:HMDB0000132, Guanine	[M+Na]+	adduct linked to 470_[M+H]+	0.04	True	C5H5N5O		UYTPUPDQBNUYGX-UHFFFAOYSA-N	NC1=NC(=O)C2=C(N1)N=CN2		null	null	null	null	null	104.94	IDA-POS-240610-CM0024_18_R1	174.05182:2551 175.05517:163 176.05853:490	71.06758:36 114.05712:36 174.0513:322		0		0		0		0		0		0		0		0		0		0		0		0		0		0
620	7.123	174.14911	w/o MS2:HMDB0004225, 2-Oxoarginine	[M+H]+	ion correlated with 4927	0.02	True	C6H11N3O3		ARBHXJXXVVHMET-UHFFFAOYSA-N	NC(=N)NCCCC(=O)C(O)=O		null	null	null	null	null	17.74	IDA-POS-240610-CM0024_32_B1_R1	174.14911:1032 175.15246:161 176.15582:32	53.03909:15 55.05374:200 58.99454:77 67.05387:46 72.08165:20 81.06996:61 91.05473:15 93.06933:61 114.12894:26 132.09737:5		0		0		0		0		0		0		0		0		0		0		0		0		0		0
621	8.947	174.17482	w/o MS2:HMDB0004225, 2-Oxoarginine	[M+H]+		0.02	True	C6H11N3O3		ARBHXJXXVVHMET-UHFFFAOYSA-N	NC(=N)NCCCC(=O)C(O)=O		null	null	null	null	null	37.6	IDA-POS-240610-CM0024_02_R1	174.17482:1006 175.17817:0 176.18153:0	62.065:18		0		0		1006		0		0		0		0		0		0		0		0		0		0		0
622	8.808	174.185	w/o MS2:HMDB0004225, 2-Oxoarginine	[M+H]+		0.08	True	C6H11N3O3		ARBHXJXXVVHMET-UHFFFAOYSA-N	NC(=N)NCCCC(=O)C(O)=O		null	null	null	null	null	63.16	IDA-POS-240610-CM0024_18_R1	174.185:1538 175.18835:259 176.19171:48	57.07015:87 114.09294:5 174.18532:886		0		0		0		0		0		0		0		0		0		0		0		0		0		0
627	1.287	175.10188	w/o MS2:HMDB0003357, N2-Acetylornithine	[M+H]+	ion correlated with 3243; ion correlated with 927; ion correlated with 2096	0.02	True	C7H14N2O3		JRLGPAXAGHMNOL-LURJTMIESA-N	CC(=O)N[C@@H](CCCN)C(O)=O		null	null	null	null	null	22.15	IDA-POS-240610-CM0024_05_R1	175.10188:1138 176.10523:499 177.10859:166	112.07374:510		0		0		0		0		0		1138		0		0		0		0		0		0		0		0
628	18.532	175.10866	w/o MS2:HMDB0003357, N2-Acetylornithine	[M+H]+		0.14	True	C7H14N2O3		JRLGPAXAGHMNOL-LURJTMIESA-N	CC(=O)N[C@@H](CCCN)C(O)=O		null	null	null	null	null	15.38	IDA-POS-240610-QC_Plasma_Pooled	175.10866:1863 176.11201:970 177.11537:0	79.05642:72 129.06807:107		0		0		1626		0		0		0		0		0		0		0		0		0		0		0
630	19.335	175.1109	w/o MS2:HMDB0003357, N2-Acetylornithine	[M+H]+	ion correlated with 2508; found in higher mz's MsMs_2782; similar chromatogram in higher mz_3715; found in higher mz's MsMs_2379	0.42	True	C7H14N2O3		JRLGPAXAGHMNOL-LURJTMIESA-N	CC(=O)N[C@@H](CCCN)C(O)=O		null	null	null	null	null	45.7	IDA-POS-240610-CM0024_33_B1_R1	175.1109:8136 176.11425:1187 177.11761:237	90.78473:76 118.68948:77		0		0		0		0		0		0		0		0		0		0		0		0		0		0
631	19.404	175.11092	w/o MS2:HMDB0003357, N2-Acetylornithine	[M+H]+	ion correlated with 4160; ion correlated with 2507; found in higher mz's MsMs_2781; found in higher mz's MsMs_2378	0.54	True	C7H14N2O3		JRLGPAXAGHMNOL-LURJTMIESA-N	CC(=O)N[C@@H](CCCN)C(O)=O		null	null	null	null	null	87.63	IDA-POS-240610-CM0024_20_R1	175.11092:6637 176.11427:927 177.11763:124	85.01462:75 118.69007:149		0		5307		4044		4707		4025		4449		4273		5536		5009		4930		5171		3926		3938		5009
632	18.599	175.11121	w/o MS2:HMDB0003357, N2-Acetylornithine	[M+H]+		0.1	True	C7H14N2O3		JRLGPAXAGHMNOL-LURJTMIESA-N	CC(=O)N[C@@H](CCCN)C(O)=O		null	null	null	null	null	21.92	IDA-POS-240610-QC_05	175.11121:2151 176.11456:423 177.11792:211	102.03696:72 129.07095:218		0		0		0		0		0		0		0		0		0		0		0		0		0		0
633	14.576	175.11156	w/o MS2:HMDB0003357, N2-Acetylornithine	[M+H]+		0.26	True	C7H14N2O3		JRLGPAXAGHMNOL-LURJTMIESA-N	CC(=O)N[C@@H](CCCN)C(O)=O		null	null	null	null	null	17.3	IDA-POS-240610-CM0024_33_B1_R1	175.11156:2537 176.11491:261 177.11827:261	91.05716:107 105.07057:215 128.06331:36		0		0		0		0		0		0		0		0		0		0		0		0		0		0
634	1.059	175.11189	w/o MS2:HMDB0003357, N2-Acetylornithine	[M+H]+		0.06	False	C7H14N2O3		JRLGPAXAGHMNOL-LURJTMIESA-N	CC(=O)N[C@@H](CCCN)C(O)=O		null	null	null	null	null	58.38	IDA-POS-240610-CM0024_08_R1	175.11189:2550 176.11524:441 177.1186:0			0		0		0		0		0		0		0		0		2550		2363		0		0		2001		0
638	18.515	175.1442	w/o MS2:HMDB0000517, L-Arginine	[M+H]+	found in higher mz's MsMs_1855; found in higher mz's MsMs_2486; found in higher mz's MsMs_1863	0.12	True	C6H14N4O2		ODKSFYDXXFIFQN-BYPYZUCNSA-N	N[C@@H](CCCNC(N)=N)C(O)=O		null	null	null	null	null	13.31	IDA-POS-240610-QC_B1_07	175.1442:1366 176.14755:0 177.15091:0	77.03644:72 91.05467:179 119.08617:179		0		0		0		0		0		0		0		0		0		0		0		0		0		0
640	2.554	176.03699	w/o MS2:HMDB0000197, Indoleacetic acid	[M+H]+		0.2	True	C10H9NO2		SEOVTRFCIGRIMH-UHFFFAOYSA-N	OC(=O)CC1=CNC2=CC=CC=C12		null	null	null	null	null	258.19	IDA-POS-240610-CM0024_37_B1_R1	176.03699:12449 177.04034:2323 178.0437:1056	57.98651:740 70.99387:146 74.02218:215 84.04452:4318 86.00576:2814 99.01092:72 102.03706:403 105.00092:259 117.06758:74 130.0312:3533 132.01028:394 158.02681:396		0		0		0		0		0		0		0		0		0		0		0		0		0		0
641	2.976	176.03738	w/o MS2:HMDB0000812, N-Acetyl-L-aspartic acid	[M+H]+		0.04	False	C6H9NO5		OTCCIMWXFLJLIA-BYPYZUCNSA-N	CC(=O)N[C@@H](CC(O)=O)C(O)=O		null	null	null	null	null	72.95	IDA-POS-240610-CM0024_36_B1_R1	176.03738:8425 177.04073:1294 178.04409:428			0		0		0		0		0		0		0		0		0		0		0		0		0		0
642	2.795	176.03751	w/o MS2:HMDB0000812, N-Acetyl-L-aspartic acid	[M+H]+		0.06	True	C6H9NO5		OTCCIMWXFLJLIA-BYPYZUCNSA-N	CC(=O)N[C@@H](CC(O)=O)C(O)=O		null	null	null	null	null	84.25	IDA-POS-240610-CM0024_37_B1_R1	176.03751:11788 177.04086:1579 178.04422:1163	56.04873:215 57.98669:394 72.04458:251 81.05748:79 102.03787:107 112.02027:1354 120.05033:74 148.04538:549		0		0		0		0		0		0		0		0		0		0		0		0		0		0
643	2.851	176.03751	w/o MS2:HMDB0000812, N-Acetyl-L-aspartic acid	[M+H]+		0.2	True	C6H9NO5		OTCCIMWXFLJLIA-BYPYZUCNSA-N	CC(=O)N[C@@H](CC(O)=O)C(O)=O		null	null	null	null	null	190.48	IDA-POS-240610-QC_B1_10	176.03751:10559 177.04086:1731 178.04422:701	56.04811:287 72.04419:322 81.05292:72 84.04483:3304 102.03659:322 112.02174:2070 129.65144:75 158.02831:292		0		0		0		0		0		0		0		0		0		0		0		0		0		0
648	1.191	176.10236	w/o MS2:HMDB0000904, Citrulline	[M+NH4]+	ion correlated with 1057; ion correlated with 1198; ion correlated with 549; ion correlated with 2876; ion correlated with 3862; ion correlated with 4017; ion correlated with 4057; ion correlated with 6119; ion correlated with 20; ion correlated with 122; ion correlated with 774; ion correlated with 902; ion correlated with 3625; ion correlated with 4202; ion correlated with 5512; ion correlated …	0.02	False	C6H13N3O3		RHGKLRLOHDJJDR-BYPYZUCNSA-N	N[C@@H](CCCNC(N)=O)C(O)=O		null	null	null	null	null	30.97	IDA-POS-240610-CM0024_31_B1_R1	176.10236:1403 177.10571:342 178.10907:0			0		0		0		0		0		0		0		0		0		0		0		0		0		0
650	1.35	177.00024	w/o MS2:HMDB0001209, Allantoic acid	[M+H]+	ion correlated with 3061	0.04	False	C4H8N4O4		NUCLJNSWZCHRKL-UHFFFAOYSA-N	NC(=O)NC(NC(N)=O)C(O)=O		null	null	null	null	null	88.91	IDA-POS-240610-QC_B1_06	177.00024:1677 178.00359:1605 179.00695:229			0		0		0		0		0		0		0		0		0		0		0		0		0		0
651	1.654	177.03918	w/o MS2:HMDB0001209, Allantoic acid	[M+H]+		0.04	False	C4H8N4O4		NUCLJNSWZCHRKL-UHFFFAOYSA-N	NC(=O)NC(NC(N)=O)C(O)=O		null	null	null	null	null	8.68	IDA-POS-240610-CM0024_25_B1_R1	177.03918:1711 178.04253:195 179.04589:293			0		0		0		0		0		0		0		0		0		0		0		0		0		0
652	1.562	177.04036	w/o MS2:HMDB0001209, Allantoic acid	[M+H]+	ion correlated with 303	0.06	True	C4H8N4O4		NUCLJNSWZCHRKL-UHFFFAOYSA-N	NC(=O)NC(NC(N)=O)C(O)=O		null	null	null	null	null	8.25	IDA-POS-240610-CM0024_23_B1_R1	177.04036:2001 178.04371:417 179.04707:625	67.01524:36 85.02686:216 113.02323:72 129.01599:251		0		0		0		0		0		0		0		0		0		0		0		0		0		0
653	14.326	177.05423	w/o MS2:HMDB0000259, Serotonin	[M+H]+		0.26	True	C10H12N2O		QZAYGJVTTNCVMB-UHFFFAOYSA-N	NCCC1=CNC2=C1C=C(O)C=C2		null	null	null	null	null	9.53	IDA-POS-240610-CM0024_33_B1_R1	177.05423:3084 178.05758:499 179.06094:125	93.03376:478 149.02432:3966		0		0		0		0		0		0		0		0		0		0		0		0		0		0
657	16.174	179.1041	w/o MS2:HMDB0000150, Gluconolactone	[M+H]+	ion correlated with 10209; ion correlated with 10206; similar chromatogram in higher mz_7015	0.02	False	C6H10O6		PHOQVHQSTUBQQK-SQOUGZDYSA-N	OC[C@H]1OC(=O)[C@H](O)[C@@H](O)[C@@H]1O		null	null	null	null	null	15.13	IDA-POS-240610-CM0024_34_B1_R1	179.1041:1051 180.10745:0 181.11081:0			0		0		0		0		0		0		0		0		0		0		0		0		0		0
658	18.511	179.10437	w/o MS2:HMDB0000150, Gluconolactone	[M+H]+	found in higher mz's MsMs_2486	0.04	True	C6H10O6		PHOQVHQSTUBQQK-SQOUGZDYSA-N	OC[C@H]1OC(=O)[C@H](O)[C@@H](O)[C@@H]1O		null	null	null	null	null	20.7	IDA-POS-240610-CM0024_37_B1_R1	179.10437:1784 180.10772:0 181.11108:1366	91.05594:143		0		0		0		0		0		0		0		0		0		0		0		0		0		0
659	1.212	179.98099	w/o MS2:HMDB0001514, Glucosamine	[M+H]+		0.2	True	C6H13NO5		MSWZFWKMSRAUBD-IVMDWMLBSA-N	N[C@H]1C(O)O[C@H](CO)[C@@H](O)[C@@H]1O		null	null	null	null	null	239.72	IDA-POS-240610-CM0024_34_B1_R1	179.98099:1495 180.98434:0 181.9877:518	85.02665:36 180.00011:107		0		0		0		0		0		0		0		0		0		0		0		0		0		0
660	6.601	180.05493	w/o MS2:HMDB0001514, Glucosamine	[M+H]+	ion correlated with 2038	0.02	True	C6H13NO5		MSWZFWKMSRAUBD-IVMDWMLBSA-N	N[C@H]1C(O)O[C@H](CO)[C@@H](O)[C@@H]1O		null	null	null	null	null	110.3	IDA-POS-240610-CM0024_02_R1	180.05493:2543 181.05828:342 182.06164:0	53.03797:637		0		0		2543		0		0		0		0		0		0		0		0		0		0		0
661	6.547	180.05835	w/o MS2:HMDB0001514, Glucosamine	[M+H]+		0.02	True	C6H13NO5		MSWZFWKMSRAUBD-IVMDWMLBSA-N	N[C@H]1C(O)O[C@H](CO)[C@@H](O)[C@@H]1O		null	null	null	null	null	70.75	IDA-POS-240610-CM0024_01_R1	180.05835:1708 181.0617:0 182.06506:0	77.03775:1549 104.71079:51		0		1708		0		0		0		0		0		0		0		0		0		0		0		0
662	6.702	180.05923	w/o MS2:HMDB0001514, Glucosamine	[M+H]+		0.06	True	C6H13NO5		MSWZFWKMSRAUBD-IVMDWMLBSA-N	N[C@H]1C(O)O[C@H](CO)[C@@H](O)[C@@H]1O		null	null	null	null	null	63.33	IDA-POS-240610-CM0024_08_R1	180.05923:2526 181.06258:329 182.06594:40	76.80333:29 81.03033:36 105.03076:4571 162.04716:14		0		0		0		0		0		0		0		2146		2526		1888		0		0		0		0
663	6.892	180.06436	w/o MS2:HMDB0001514, Glucosamine	[M+H]+		0.04	True	C6H13NO5		MSWZFWKMSRAUBD-IVMDWMLBSA-N	N[C@H]1C(O)O[C@H](CO)[C@@H](O)[C@@H]1O		null	null	null	null	null	26.74	IDA-POS-240610-QC_03	180.06436:1108 181.06771:127 182.07107:127	53.03996:216		0		0		0		0		0		0		0		0		0		0		0		0		0		0
664	6.82	180.0658	w/o MS2:HMDB0001514, Glucosamine	[M+H]+	ion correlated with 116	0.02	True	C6H13NO5		MSWZFWKMSRAUBD-IVMDWMLBSA-N	N[C@H]1C(O)O[C@H](CO)[C@@H](O)[C@@H]1O		null	null	null	null	null	53.01	IDA-POS-240610-CM0024_14_R1	180.0658:1742 181.06915:224 182.07251:54	51.02292:334 55.01564:48 81.03252:37 107.06704:12		0		0		0		0		0		0		0		0		0		0		0		0		0		0
665	7.002	180.06609	w/o MS2:HMDB0001514, Glucosamine	[M+H]+		0.04	True	C6H13NO5		MSWZFWKMSRAUBD-IVMDWMLBSA-N	N[C@H]1C(O)O[C@H](CO)[C@@H](O)[C@@H]1O		null	null	null	null	null	31.24	IDA-POS-240610-QC_Plasma_Pooled	180.06609:1211 181.06944:117 182.0728:37	53.03845:301 81.03374:14 105.03351:1668 148.02383:14		0		0		0		0		0		0		0		0		0		0		0		0		0		0
666	1.24	180.08632	w/o MS2:HMDB0001514, Glucosamine	[M+H]+	found in higher mz's MsMs_776	0.26	True	C6H13NO5		MSWZFWKMSRAUBD-IVMDWMLBSA-N	N[C@H]1C(O)O[C@H](CO)[C@@H](O)[C@@H]1O		null	null	null	null	null	63.17	IDA-POS-240610-CM0024_12_R1	180.08632:2288 181.08967:381 182.09303:152	61.03133:107		0		0		0		0		0		0		0		0		1305		2270		0		1303		2288		0
667	1.369	180.89709	w/o MS2:HMDB0000528, 4,5-Dihydroorotic acid	[M+H]+	ion correlated with 551	0.04	True	C5H6N2O4		UFIVEPVSAGBUSI-UHFFFAOYSA-N	OC(=O)C1CC(=O)NC(=O)N1		null	null	null	null	null	210	IDA-POS-240610-CM0024_03_R1	180.89709:1360 181.90044:0 182.9038:87	121.09808:36		0		0		1158		1360		0		0		0		0		0		0		0		0		0		0
668	1.454	180.90433	w/o MS2:HMDB0000528, 4,5-Dihydroorotic acid	[M+H]+		0.04	True	C5H6N2O4		UFIVEPVSAGBUSI-UHFFFAOYSA-N	OC(=O)C1CC(=O)NC(=O)N1		null	null	null	null	null	328.85	IDA-POS-240610-CM0024_18_R1	180.90433:1241 181.90768:0 182.91104:233	96.07848:36 140.06665:179		0		0		0		0		0		0		0		0		0		0		0		0		0		0
669	1.266	181.03127	w/o MS2:HMDB0000528, 4,5-Dihydroorotic acid	[M+H]+	ion correlated with 225; ion correlated with 2002; ion correlated with 3246	0.02	False	C5H6N2O4		UFIVEPVSAGBUSI-UHFFFAOYSA-N	OC(=O)C1CC(=O)NC(=O)N1		null	null	null	null	null	25.84	IDA-POS-240610-CM0024_18_R1	181.03127:1020 182.03462:423 183.03798:0			0		0		0		0		0		0		0		0		0		0		0		0		0		0
670	10.238	181.08366	w/o MS2:HMDB0002825, Theobromine	[M+H]+	ion correlated with 1793; ion correlated with 8780	0.02	True	C7H8N4O2		YAPQBXQYLJRXSA-UHFFFAOYSA-N	CN1C=NC2=C1C(O)=NC(=O)N2C		null	null	null	null	null	6.01	IDA-POS-240610-CM0024_28_B1_R1	181.08366:1054 182.08701:0 183.09037:0	66.04349:5 95.04116:5 107.08455:15 153.069:5 165.07094:10		0		0		0		0		0		0		0		0		0		0		0		0		0		0
677	1.916	182.08171	w/o MS2:HMDB0000158, L-Tyrosine	[M+H]+		0.04	True	C9H11NO3		OUYCCCASQSFEME-QMMMGPOBSA-N	N[C@@H](CC1=CC=C(O)C=C1)C(O)=O		null	null	null	null	null	46.27	IDA-POS-240610-CM0024_10_R1	182.08171:1841 183.08506:270 184.08842:172	65.03879:125 90.78097:54 119.05046:927 136.07664:1601		0		0		0		0		0		0		1742		0		0		0		1841		0		0		0
678	0.927	182.96202	w/o MS2:HMDB0003099, 1-Methyluric acid	[M+H]+		0.24	True	C6H6N4O3		QFDRTQONISXGJA-UHFFFAOYSA-N	CN1C(=O)NC2=C(NC(=O)N2)C1=O		null	null	null	null	null	68.52	IDA-POS-240610-CM0024_24_B1_R1	182.96202:2167 183.96537:667 184.96873:635	97.9643:36 154.96547:72		0		0		0		0		0		0		0		0		0		0		0		0		0		0
679	18.508	183.11769	w/o MS2:HMDB0000247, Sorbitol	[M+H]+	found in higher mz's MsMs_1863; found in higher mz's MsMs_1553; found in higher mz's MsMs_2486; found in higher mz's MsMs_2182; found in higher mz's MsMs_783; found in higher mz's MsMs_1855; adduct linked to 837_[M+Na]+; found in higher mz's MsMs_1327	0.12	True	C6H14O6		FBPFZTCFMRRESA-JGWLITMVSA-N	OC[C@H](O)[C@@H](O)[C@H](O)[C@H](O)CO		null	null	null	null	null	14.55	IDA-POS-240610-CM0024_25_B1_R1	183.1152:1480 184.11855:0 185.12191:683	115.05449:72 128.06248:143		0		0		0		0		0		0		0		0		0		0		0		0		0		0
680	4.322	183.14929	w/o MS2:HMDB0000247, Sorbitol	[M+H]+	ion correlated with 1840	0.02	True	C6H14O6		FBPFZTCFMRRESA-JGWLITMVSA-N	OC[C@H](O)[C@@H](O)[C@H](O)[C@H](O)CO		null	null	null	null	null	31.67	IDA-POS-240610-CM0024_24_B1_R1	183.14929:2523 184.15264:322 185.156:215	81.04697:72 95.06151:363 127.09019:73 141.95894:72		0		0		0		0		0		0		0		0		0		0		0		0		0		0
681	0.928	184.0457	w/o MS2:HMDB0000017, 4-Pyridoxic acid	[M+H]+		0.08	True	C8H9NO4		HXACOUQIXZGNBF-UHFFFAOYSA-N	CC1=NC=C(CO)C(C(O)=O)=C1O		null	null	null	null	null	99.65	IDA-POS-240610-CM0024_29_B1_R1	184.0457:1552 185.04905:374 186.05241:270	66.02064:146 99.03306:300 110.01185:145		0		0		0		0		0		0		0		0		0		0		0		0		0		0
[truncated: 1,983 more rows]
[truncated: 72 more columns]

## Sheet: Unknowns
Alignment ID	Average Rt(min)	Average Mz	Metabolite name	Adduct ion name	Post curation result	Fill %	MS/MS included	Formula	Ontology	INCHIKEY	SMILES	Comment	Isotope tracking parent ID	Isotope tracking weight number	Dot product	Reverse dot product	Fragment presence %	S/N average	Spectrum reference file name	MS1 isotopic spectrum	MS/MS spectrum		IDA-POS-240610-Blank_04		IDA-POS-240610-CM0024_01_R1		IDA-POS-240610-CM0024_02_R1		IDA-POS-240610-CM0024_03_R1		IDA-POS-240610-CM0024_04_R1		IDA-POS-240610-CM0024_05_R1		IDA-POS-240610-CM0024_06_R1		IDA-POS-240610-CM0024_07_R1		IDA-POS-240610-CM0024_08_R1		IDA-POS-240610-CM0024_09_R1		IDA-POS-240610-CM0024_10_R1		IDA-POS-240610-CM0024_11_R1		IDA-POS-240610-CM0024_12_R1		IDA-POS-240610-CM0024_13_R1
[truncated: 7,670 more rows]
[truncated: 72 more columns]

[truncated: 1 more sheets: Number of identifications]
