# Supplementary material for: Combined mesenchymal stem cells and metformin therapy modulates key macromolecular pathways in pulmonary fibrosis based on evidence from untargeted metabolomics
Source: Sci Rep. 2026 Apr 24;16:14641. doi: 10.1038/s41598-026-46691-8 (PMC13153430; doi:10.1038/s41598-026-46691-8)
Supplement: Supplementary file 3 — Supplementary Material 3 [file 41598_2026_46691_MOESM3_ESM.xlsx]

## Sheet: GnpsTable_0_20249111545
Alignment ID	Average Rt(min)	Average Mz	Metabolite name	Adduct ion name	Post curation result	Fill %	MS/MS included	Formula	Ontology	INCHIKEY	SMILES	Comment	Isotope tracking parent ID	Isotope tracking weight number	Dot product	Reverse dot product	Fragment presence %	S/N average	Spectrum reference file name	MS1 isotopic spectrum	MS/MS spectrum		IDA-NEG-240627-Blank_04		IDA-NEG-240627-CM0024_01_R1		IDA-NEG-240627-CM0024_02_R1		IDA-NEG-240627-CM0024_03_R1		IDA-NEG-240627-CM0024_04_R1		IDA-NEG-240627-CM0024_05_R1		IDA-NEG-240627-CM0024_06_R1		IDA-NEG-240627-CM0024_07_R1		IDA-NEG-240627-CM0024_08_R1		IDA-NEG-240627-CM0024_09_R1		IDA-NEG-240627-CM0024_10_R1		IDA-NEG-240627-CM0024_11_R1		IDA-NEG-240627-CM0024_12_R1		IDA-NEG-240627-CM0024_13_R1
																					File type	ERROR_PPM_Blank	Blank	ERROR_PPM_Sample_1	Sample	ERROR_PPM_Sample_2	Sample	ERROR_PPM_Sample_3	Sample	ERROR_PPM_Sample_4	Sample	ERROR_PPM_Sample_5	Sample	ERROR_PPM_Sample_6	Sample	ERROR_PPM_Sample_7	Sample	ERROR_PPM_Sample_8	Sample	ERROR_PPM_Sample_9	Sample	ERROR_PPM_Sample_10	Sample	ERROR_PPM_Sample_11	Sample	ERROR_PPM_Sample_12	Sample	ERROR_PPM_Sample_13	Sample
																					Injection order		1		2		3		4		5		6		7		8		9		10		11		12		13		14
1438	8.464	243.00056	HMDB0000296, Uridine	[M-H]-		0.02	True	C9H12N2O6		DRTQHJPVMGBUCF-XVFCMESISA-N	OC[C@H]1O[C@H]([C@H](O)[C@@H]1O)N1C=CC(=O)NC1=O		null	null	56.6	73	50	127.23	IDA-NEG-240627-CM0024_32_B1_R1	243.00056:2966 244.00391:277 245.00727:87	109.01306:36 139.99515:36 150.00697:233 166.00194:36 167.01369:107 196.0015:430 226.15729:221 243.00064:2551	98.3	0	143.8	0	-67.4	0	-6.5	0	142.3	0	13.7	0	2.6	0	-8.1	0	102.3	0	77.5	0	141.9	0	133	0	-202.3	0	738.4	0
212	1.412	115.00325	HMDB0000019, alpha-Ketoisovaleric acid	[M-H]-	ion correlated with 2103; ion correlated with 88; ion correlated with 6926; ion correlated with 973; ion correlated with 1330; ion correlated with 2874; ion correlated with 7509; ion correlated with 8313; ion correlated with 11584; ion correlated with 3789; ion correlated with 4321; ion correlated with 9192; ion correlated with 12011; found in higher mz's MsMs_4320; found in higher mz's MsMs_2879…	0.02	True	C5H8O3		QHKABHOOEWYVLI-UHFFFAOYSA-N	CC(C)C(=O)C(O)=O		null	null	93.1	88	50	48.5	IDA-NEG-240627-CM0024_36_B1_R1	115.00325:2944 116.0066:223 117.00996:0	71.01596:72 115.05343:72	-122.3	0	-179.1	0	-11.6	0	163.9	0	-43.4	0	2.6	0	-1.2	0	-0.6	0	2.2	0	0.5	0	2	0	8	0	-110.3	0	0.8	0
213	1.104	115.00343	HMDB0000134, Fumaric acid	[M-H]-	found in higher mz's MsMs_5790; found in higher mz's MsMs_1611; found in higher mz's MsMs_4318; found in higher mz's MsMs_339; found in higher mz's MsMs_340; found in higher mz's MsMs_1270; found in higher mz's MsMs_3596	0.26	True	C4H4O4		VZCYOOQTPOCHFL-OWOJBTEDSA-N	OC(=O)\C=C\C(O)=O		null	null	88	88	100	177.18	IDA-NEG-240627-QC_B1_07	115.00293:10684 116.00628:678 117.00964:678	71.01465:653 115.00378:107	-123.9	0	-180.7	0	-13.2	0	162.3	0	-45	0	1	0	0.4	0	1.1	0	0.7	0	-1	0	0.5	0	6.4	0	-106.9	0	-0.2	0
397	1.271	139.98502	HMDB0000224, O-Phosphoethanolamine	[M-H]-	found in higher mz's MsMs_2814; found in higher mz's MsMs_3130	0.32	True	C2H8NO4P		SUHOOTKUPISOBE-UHFFFAOYSA-N	NCCOP(O)(O)=O		null	null	84.9	86.6	100	150.51	IDA-NEG-240627-CM0024_35_B1_R1	139.98502:3317 140.98837:203 141.99173:508	62.96652:118 78.96108:4283 78.99714:45 140.01587:251	126	0	-49.7	0	-138.7	0	176.4	0	-32.3	0	88.1	0	-103.2	0	12.3	0	0.5	0	167.4	0	98.8	0	174.9	0	6.6	0	0.8	0
135	1.672	105.01973	HMDB0000139, Glyceric acid	[M-H]-	ion correlated with 899; ion correlated with 3528; ion correlated with 435; ion correlated with 538	0.04	True	C3H6O4		RBNPOMFGQQGHHO-UWTATZPHSA-N	OC[C@@H](O)C(O)=O		null	null	87.9	89.3	80	204.62	IDA-NEG-240627-QC_B1_09	105.01973:6134 106.02308:480 107.02644:96	56.99797:36 59.0158:291 72.99372:626 73.99532:36 75.01096:149 105.02144:906	8.1	0	224.9	0	-5	0	-18.4	0	201.6	0	-30.3	0	-190.5	0	231.9	0	-130.6	0	-1.9	0	-165.9	0	-28.2	0	195.6	0	189.2	0
420	1.096	145.03851	HMDB0000641, Glutamine	[M-H]-	ion correlated with 15604; ion correlated with 765; ion correlated with 413	0.24	True	C5H10N2O3		ZDXPYRJPNDTMRX-VKHMYHEASA-N	N[C@@H](CCC(N)=O)C(O)=O		null	null	83	73.3	66.7	393.06	IDA-NEG-240627-CM0024_10_R1	145.03992:2504 146.04327:3755 147.04663:683	109.03893:179 127.05183:472	106.7	0	-0.9	30678	-1	16521	0.9	16814	0.4	13466	0.7	8424	164	2768	159.8	0	163.6	0	161.9	1199	159.8	2504	161.4	0	162.7	0	160.9	0
518	10.05	159.10323	HMDB0000225, Oxoadipic acid	[M-H]-		0.12	True	C6H8O5		FGSBNBBHOZHUBO-UHFFFAOYSA-N	OC(=O)CCCC(=O)C(O)=O		null	null	85.1	75.9	50	29.27	IDA-NEG-240627-QC_B1_09	159.10336:1359 160.10671:164 161.11007:0	59.01463:215 71.0001:48 114.99234:24 158.97856:12 159.10529:60	127	0	0.4	0	44	0	-14.9	0	155.7	0	-205.3	0	144	0	90.3	0	-0.8	0	155.7	0	-51.7	0	17	0	2	0	-11.8	0
334	2.336	131.07265	HMDB0000214, Ornithine	[M-H]-		0.02	True	C5H12N2O2		AHLPHDHHMVZTML-BYPYZUCNSA-N	NCCC[C@H](N)C(O)=O		null	null	85.2	74.9	44.4	55.68	IDA-NEG-240627-CM0024_05_R1	131.07265:1873 132.076:147 133.07936:20	59.01069:14 69.03722:21 85.06649:222 99.9272:14 113.06495:7 131.07375:265	-9.2	0	-7.7	0	139.4	0	137.2	0	133.9	0	-3.9	1873	137.9	0	-2.7	0	138.9	0	-5.2	0	131.2	0	-1.5	0	121.9	0	134.7	0
139	1.747	108.01978	HMDB0000965, Hypotaurine	[M-H]-	ion correlated with 6684; ion correlated with 6096; ion correlated with 4827; ion correlated with 3013; found in higher mz's MsMs_5314; found in higher mz's MsMs_472; found in higher mz's MsMs_7030; found in higher mz's MsMs_1132; similar chromatogram in higher mz_462; similar chromatogram in higher mz_7643	0.28	True	C2H7NO2S		VVIUBCNYACGLLV-UHFFFAOYSA-N	NCCS(O)=O		null	null	65.8	75	100	119.07	IDA-NEG-240627-CM0024_24_B1_R1	108.02016:3558 109.02351:282 110.02687:0	65.99938:60 80.02596:24 96.02133:12 108.01941:467	8.9	0	-119.8	0	-101.6	0	21	0	87.2	0	210	0	-26.1	0	-221.3	0	189.9	0	107	0	104.9	0	94.1	0	93.4	0	225.9	0
211	0.943	114.98898	HMDB0000134, Fumaric acid	[M-H]-	ion correlated with 10085; ion correlated with 8424; ion correlated with 7921; ion correlated with 6833; ion correlated with 6329; ion correlated with 5079; ion correlated with 1989; ion correlated with 514; ion correlated with 1232; ion correlated with 2682; similar chromatogram in higher mz_11264; found in higher mz's MsMs_6833; found in higher mz's MsMs_5079; found in higher mz's MsMs_2682; fo…	0.14	True	C4H4O4		VZCYOOQTPOCHFL-OWOJBTEDSA-N	OC(=O)\C=C\C(O)=O		null	null	88	88	100	28.47	IDA-NEG-240627-QC_B1_10	114.98914:2588 115.99249:303 116.99585:479	71.00051:215 114.98949:36	1.7	0	-94.9	0	107	0	127	0	126.8	0	-5.3	0	114.7	0	119.3	0	126.3	0	121.4	0	103	0	132.1	0	127.6	0	124.5	0
614	1.121	171.00632	HMDB0000126, Glycerol 3-phosphate	[M-H]-	found in higher mz's MsMs_1470	0.22	True	C3H9O6P		AWUCVROLDVIAJX-GSVOUGTGSA-N	OC[C@@H](O)COP(O)(O)=O		null	null	92.6	92.6	100	173.79	IDA-NEG-240627-CM0024_15_R1	171.00795:1085 172.0113:0 173.01466:1707	78.95994:1105 96.97185:143 170.83565:143 170.88684:72 171.00632:251	109.4	0	125.9	0	125.7	0	127.4	0	130	0	126.5	0	124.9	0	126.6	0	125.9	0	126.7	0	125.6	0	125.8	0	124.5	0	123.7	0
613	1.67	171.00616	HMDB0000126, Glycerol 3-phosphate	[M-H]-	ion correlated with 1720; ion correlated with 5952; ion correlated with 6446; ion correlated with 4095; ion correlated with 5697; ion correlated with 6715; ion correlated with 8825; ion correlated with 9469; ion correlated with 1613; ion correlated with 5178; ion correlated with 8540; ion correlated with 8845; ion correlated with 9626; ion correlated with 11842; ion correlated with 1733; ion corr…	0.02	True	C3H9O6P		AWUCVROLDVIAJX-GSVOUGTGSA-N	OC[C@@H](O)COP(O)(O)=O		null	null	84.7	88.7	100	243.57	IDA-NEG-240627-CM0024_36_B1_R1	171.00616:6659 172.00951:648 173.01287:214	62.96334:251 78.71536:115 78.96003:7778 84.01133:36 96.97152:516 127.05751:109 171.00742:856	110.3	0	126.8	0	126.7	0	128.3	0	130.9	0	127.4	0	125.9	0	127.5	0	126.9	0	127.6	0	126.5	0	126.7	0	126.4	0	124.6	0
615	1.051	171.00653	HMDB0000126, Glycerol 3-phosphate	[M-H]-	ion correlated with 1732; found in higher mz's MsMs_5527	0.08	True	C3H9O6P		AWUCVROLDVIAJX-GSVOUGTGSA-N	OC[C@@H](O)COP(O)(O)=O		null	null	92.3	92.3	100	105.42	IDA-NEG-240627-CM0024_28_B1_R1	171.00641:1962 172.00976:173 173.01312:0	78.9588:1749 96.97074:215 171.0054:287	108.1	0	124.6	0	124.5	0	126.2	0	128.8	0	125.3	0	123.7	0	125.3	0	124.7	0	125.4	0	124.3	0	124.5	0	123.2	0	122.4	0
616	1.491	171.00697	HMDB0000126, Glycerol 3-phosphate	[M-H]-	ion correlated with 345; ion correlated with 5696; ion correlated with 1804; ion correlated with 3861; ion correlated with 9468; ion correlated with 4098; ion correlated with 6282; ion correlated with 5950; ion correlated with 5997; ion correlated with 1994; ion correlated with 1473; ion correlated with 1737; ion correlated with 8847; ion correlated with 7926; ion correlated with 8302; ion correl…	0.04	True	C3H9O6P		AWUCVROLDVIAJX-GSVOUGTGSA-N	OC[C@@H](O)COP(O)(O)=O		null	null	88.1	89.7	100	24.62	IDA-NEG-240627-QC_B1_10	171.00697:3868 172.01032:250 173.01368:83	62.96512:115 78.95945:3556 96.97154:179 171.00719:538	105.6	0	122.1	0	121.9	0	123.6	0	126.2	0	122.7	0	121.1	0	122.8	0	122.1	0	122.9	0	121.8	0	122	0	120.7	0	119.9	0
234	2.267	117.01945	HMDB0000254, Succinic acid	[M-H]-	ion correlated with 4548	0.1	True	C4H6O4		KDYFGRWQOYBRFD-UHFFFAOYSA-N	OC(=O)CCC(O)=O		null	null	96	96	100	63.02	IDA-NEG-240627-CM0024_37_B1_R1	117.01935:1473 118.0227:150 119.02606:0	73.02988:191 99.00945:24 99.92546:12 117.0178:119	192.5	0	-1.8	0	-2.2	0	202.7	0	112.8	0	-5.7	0	190.7	0	3.4	0	-29.8	0	-0.5	0	143.4	0	1.2	0	0	0	0.7	0
617	1.602	171.00713	HMDB0000126, Glycerol 3-phosphate	[M-H]-	ion correlated with 4094; ion correlated with 6839; ion correlated with 9726; ion correlated with 840; ion correlated with 2585; ion correlated with 5901; ion correlated with 8695; ion correlated with 146; found in higher mz's MsMs_1471; found in higher mz's MsMs_2305	0.06	True	C3H9O6P		AWUCVROLDVIAJX-GSVOUGTGSA-N	OC[C@@H](O)COP(O)(O)=O		null	null	88.8	91.8	100	30.64	IDA-NEG-240627-QC_B1_09	171.00713:3046 172.01048:365 173.01384:0	78.96043:2397 96.97053:227 110.98429:36 152.99486:36 171.00739:397	104.6	0	121.1	0	121	0	122.7	0	125.3	0	121.8	0	120.2	0	121.8	0	121.2	0	121.9	0	120.8	0	121	0	119.7	0	118.9	0
2326	15.736	283.18863	HMDB0000827, Stearic acid	[M-H]-	ion correlated with 5625; ion correlated with 2613; ion correlated with 10969; ion correlated with 2321	0.02	True	C18H36O2		QIQXTHQIDYTFRH-UHFFFAOYSA-N	CCCCCCCCCCCCCCCCCC(O)=O		null	null	80	76.4	50	16.55	IDA-NEG-240627-CM0024_37_B1_R1	283.18863:1275 284.19198:294 285.19534:294	215.1682:107 283.19418:811	8.8	0	-12	0	-64.4	0	47.7	0	29.6	0	12.4	0	58	0	-5	0	-18.6	0	-62.6	0	-5.1	0	5.3	0	9.1	0	68.1	0
361	3.047	134.04729	HMDB0000034, Adenine	[M-H]-	ion correlated with 2925; ion correlated with 3007; ion correlated with 3260; ion correlated with 683; found in higher mz's MsMs_3260	0.02	True	C5H5N5		GFFGJBXGBJISGV-UHFFFAOYSA-N	NC1=C2NC=NC2=NC=N1		null	null	73.4	74.2	50	28.47	IDA-NEG-240627-CM0024_34_B1_R1	134.04729:1827 135.05064:503 136.054:113	73.99323:72 107.03528:251	0.8	0	106.6	0	-34.5	0	103.2	0	105	0	107.2	0	104	0	-10.9	0	122.9	0	101	0	-0.7	0	104.5	0	113.4	0	12.7	0
591	1.122	166.97572	HMDB0000263, Phosphoenolpyruvic acid	[M-H]-	found in higher mz's MsMs_1786; adduct linked to 733_[M-H]-; found in higher mz's MsMs_733	0.08	True	C3H5O6P		DTBNBXWJWCWCIK-UHFFFAOYSA-N	OC(=O)C(=C)OP(O)(O)=O		null	null	48.6	75	100	24.58	IDA-NEG-240627-CM0024_23_B1_R1	166.97598:1132 167.97933:0 168.98269:2508	62.96232:72 78.70977:76 78.96017:1409 124.01652:72 136.96426:110 166.97182:72 167.02766:107	-103.1	0	-115.1	0	-103.6	0	-106.3	0	-109.1	0	78.9	0	140.2	0	-112.8	0	126.6	0	-102.6	0	121.6	0	140	0	-103.2	0	104.6	0
318	1.275	130.05074	HMDB0000064, Creatine	[M-H]-		0.22	True	C4H9N3O2		CVSVTCORWBXHQV-UHFFFAOYSA-N	CN(CC(O)=O)C(N)=N		null	null	75	75	100	42.27	IDA-NEG-240627-CM0024_29_B1_R1	130.05098:2519 131.05433:694 132.05769:346	88.03916:1504	167.2	0	5.3	0	9.5	0	-1.4	0	4.5	0	27.3	0	-1.3	0	36.8	0	46.2	0	3.5	0	83.1	0	15	0	8	0	75	0
378	2.222	135.03111	HMDB0000157, Hypoxanthine	[M-H]-		0.06	True	C5H4N4O		FDGQSTZJBFJUBT-UHFFFAOYSA-N	OC1=NC=NC2=C1NC=N2		null	null	75	73.2	50	27.55	IDA-NEG-240627-CM0024_27_B1_R1	135.03012:2069 136.03347:134 137.03683:627	92.0255:322	109.1	0	84.8	0	101.5	0	125.8	0	93.2	0	123.2	0	142.9	0	131.7	0	127.3	0	122.5	0	137.2	0	129.7	0	-138.4	0	131.3	0
380	2.166	135.0312	HMDB0000157, Hypoxanthine	[M-H]-		0.08	True	C5H4N4O		FDGQSTZJBFJUBT-UHFFFAOYSA-N	OC1=NC=NC2=C1NC=N2		null	null	75	73.2	50	43.63	IDA-NEG-240627-CM0024_29_B1_R1	135.03098:2132 136.03433:155 137.03769:0	92.02436:474	109.4	0	84.1	0	100.8	0	125.1	0	92.5	0	122.6	0	142.3	0	131.1	0	126.7	0	121.9	0	136.6	0	129.1	0	-139.1	0	130.7	0
379	1.751	135.0312	HMDB0000157, Hypoxanthine	[M-H]-	found in higher mz's MsMs_6653; found in higher mz's MsMs_3421; found in higher mz's MsMs_3134; found in higher mz's MsMs_1132; similar chromatogram in higher mz_8601; found in higher mz's MsMs_9834; found in higher mz's MsMs_8601; found in higher mz's MsMs_6278; found in higher mz's MsMs_4307; found in higher mz's MsMs_544; found in higher mz's MsMs_3013; found in higher mz's MsMs_2594; similar …	0.42	True	C5H4N4O		FDGQSTZJBFJUBT-UHFFFAOYSA-N	OC1=NC=NC2=C1NC=N2		null	null	84.6	84.4	80	572.72	IDA-NEG-240627-QC_B1_06	135.0311:85202 136.03445:10909 137.03781:2076	65.01518:21047 66.01009:7733 90.01008:251 92.02625:23443 93.01001:441 105.02062:107 132.59766:78 135.03212:20539	99	0	84.1	0	100.8	0	115.4	0	92.5	0	120.5	0	160.7	0	128.4	0	128.8	0	122.3	0	-139.8	0	137.8	0	-139.1	0	167.3	0
1720	1.619	258.03906	HMDB0001254, Glucosamine 6-phosphate	[M-H]-	ion correlated with 5952; ion correlated with 6446; ion correlated with 4095; ion correlated with 5697; ion correlated with 6002; ion correlated with 6715; ion correlated with 8825; ion correlated with 9263; ion correlated with 9469; ion correlated with 1393; ion correlated with 1613; ion correlated with 5178; ion correlated with 8540; ion correlated with 8845; ion correlated with 9626; ion corre…	0.02	True	C6H14NO8P		XHMJOUIAFHJHBW-UKFBFLRUSA-N	N[C@H]1[C@@H](O)O[C@H](COP(O)(O)=O)[C@@H](O)[C@@H]1O		null	null	84.4	47.6	50	248.58	IDA-NEG-240627-CM0024_36_B1_R1	258.03906:6149 259.04241:0 260.04577:4971	78.96103:4761 132.03271:215 168.99301:267 241.02003:73 258.04181:1125	62.7	0	64.7	0	-72.1	0	-95.1	0	80.2	0	-66.7	0	9.6	0	102.2	0	68.7	0	-2	0	55.7	0	-63.8	0	78.3	0	2.6	0
208	1.096	114.01904	HMDB0000162, Proline	[M-H]-	ion correlated with 1308; found in higher mz's MsMs_2493; found in higher mz's MsMs_651	0.06	True	C5H9NO2		ONIBWKKTOPOVIA-BYPYZUCNSA-N	OC(=O)[C@@H]1CCCN1		null	null	39.4	86.2	100	22.36	IDA-NEG-240627-CM0024_24_B1_R1	114.01797:1176 115.02132:224 116.02468:895	70.02634:36 71.01238:251 72.01023:72 81.9533:107 114.02077:72 114.05023:36	33.6	0	89	0	95.1	0	106.7	0	98.7	0	89	0	94.9	0	104.7	0	96.2	0	92.9	0	97.2	0	102.7	0	87.9	0	100.8	0
319	1.247	130.05124	HMDB0000064, Creatine	[M-H]-	found in higher mz's MsMs_4769; found in higher mz's MsMs_2433	0.18	True	C4H9N3O2		CVSVTCORWBXHQV-UHFFFAOYSA-N	CN(CC(O)=O)C(N)=N		null	null	63.3	68.8	100	33.45	IDA-NEG-240627-CM0024_31_B1_R1	130.05124:3759 131.05459:2571 132.05795:214	88.04101:1347 128.04156:111 130.05132:322 130.08647:36	163.4	0	1.4	0	5.7	0	-0.8	0	0.7	0	23.5	0	-1.3	0	32.9	0	42.4	0	-0.4	0	79.2	0	11.1	0	4.2	0	71.2	0
2014	1.018	275.01715	HMDB0001316, 6-Phosphogluconic acid	[M-H]-	ion correlated with 11916; ion correlated with 650; ion correlated with 732; ion correlated with 7376; ion correlated with 1732; ion correlated with 2169; ion correlated with 4383; ion correlated with 9434; ion correlated with 1865	0.02	True	C6H13O10P		BIRSGZKFKXLSJQ-SQOUGZDYSA-N	O[C@H](COP(O)(O)=O)[C@@H](O)[C@H](O)[C@@H](O)C(O)=O		null	null	38.3	75	100	194.69	IDA-NEG-240627-CM0024_31_B1_R1	275.01715:3989 276.0205:347 277.02386:174	75.01023:73 85.03149:111 115.00371:107 128.03607:1814 239.07198:179 275.02176:1144	-148.6	0	-82.6	0	-1.9	0	-106.5	0	29.7	0	-81	0	-36.2	0	-87.3	0	-87.3	0	-88.9	0	28.6	0	38.6	0	29.5	0	-10.9	0
2015	1.082	275.01743	HMDB0001316, 6-Phosphogluconic acid	[M-H]-		0.26	True	C6H13O10P		BIRSGZKFKXLSJQ-SQOUGZDYSA-N	O[C@H](COP(O)(O)=O)[C@@H](O)[C@H](O)[C@@H](O)C(O)=O		null	null	66.2	92	55.6	311.95	IDA-NEG-240627-CM0024_26_B1_R1	275.01697:8379 276.02032:1353 277.02368:338	78.95962:1852 85.02898:78 96.97032:2808 127.0531:431 143.11862:107 146.04688:2312 154.92908:107 177.0406:502 231.10686:72 239.07265:287 257.00647:578 275.01962:2008	-149.6	0	-83.6	0	-2.9	0	-107.5	0	28.6	0	-82	0	-37.2	0	-88.3	0	-88.3	0	-89.9	0	27.6	0	37.6	0	28.5	0	-11.9	0
476	1.117	152.00261	HMDB0000073, Dopamine	[M-H]-	found in higher mz's MsMs_7418	0.16	True	C8H11NO2		VYFYYTLLBUKUHU-UHFFFAOYSA-N	NCCC1=CC(O)=C(O)C=C1		null	null	33.7	75	100	32.87	IDA-NEG-240627-QC_B1_08	152.00182:1149 153.00517:549 154.00853:330	63.965:36 64.94941:181 79.95448:253 88.04175:72 106.97828:36 124.00729:36 152.00134:251	-34.7	0	-42.2	0	-42.4	0	161.3	0	0.6	0	-48.6	0	135.4	0	4.2	0	34.5	0	-31.7	0	-16.9	0	14.7	0	2.5	0	-11	0
1415	14.094	241.1857	HMDB0000273, Thymidine	[M-H]-	found in higher mz's MsMs_3140	0.08	True	C10H14N2O5		IQFYYKKMVGJFEH-XLPZGREQSA-N	CC1=CN([C@H]2C[C@H](O)[C@@H](CO)O2)C(=O)NC1=O		null	null	75	73.3	50	25	IDA-NEG-240627-QC_B1_09	241.17952:1356 242.18287:0 243.18623:0	241.18298:691	-11.8	0	-9.3	0	-0.4	0	-12.5	0	-43.6	0	-16.8	0	98	0	-98.8	0	-8.1	0	-43.5	0	-555.4	0	-9.9	0	-47.4	0	99.1	0
1657	14.936	255.10326	HMDB0000220, Palmitic acid	[M-H]-		0.06	True	C16H32O2		IPCSVZSSVZVIGE-UHFFFAOYSA-N	CCCCCCCCCCCCCCCC(O)=O		null	null	74.3	76.2	66.7	108.81	IDA-NEG-240627-CM0024_34_B1_R1	255.1031:1285 256.10645:346 257.10981:86	129.03822:5 157.06754:17 167.05058:26 193.06978:7 196.05482:50 209.06297:43 224.05046:158 237.15999:5 255.10442:1301	-93.8	0	48.5	0	88.4	0	-105	0	62.2	0	-10.5	0	-44.9	0	3.8	0	33.1	0	24.2	0	13.1	0	-46.6	0	-32.3	0	-103.1	0
2337	21.612	283.24417	HMDB0000827, Stearic acid	[M-H]-	ion correlated with 12146; ion correlated with 6014; ion correlated with 12630; found in higher mz's MsMs_13749; found in higher mz's MsMs_10917; found in higher mz's MsMs_9221; found in higher mz's MsMs_5386; found in higher mz's MsMs_3891; found in higher mz's MsMs_3900; found in higher mz's MsMs_15268	0.14	True	C18H36O2		QIQXTHQIDYTFRH-UHFFFAOYSA-N	CCCCCCCCCCCCCCCCCC(O)=O		null	null	87	76.4	50	515.78	IDA-NEG-240627-CM0024_35_B1_R1	283.24417:31260 284.24752:9217 285.25088:1366	203.18388:36 283.2467:2303	80.2	0	74.7	0	63.2	0	76.7	0	70.7	0	71.5	0	66.5	0	66	0	76.6	0	80.5	0	70.5	0	71.9	0	72.8	0	70.5	0
422	2.75	145.05162	HMDB0000641, Glutamine	[M-H]-	ion correlated with 6147; ion correlated with 5144	0.02	True	C5H10N2O3		ZDXPYRJPNDTMRX-VKHMYHEASA-N	N[C@@H](CCC(N)=O)C(O)=O		null	null	51.9	77.7	60	74.5	IDA-NEG-240627-CM0024_34_B1_R1	145.05162:3628 146.05497:828 147.05833:198	57.03639:287 71.01436:107 71.0512:107 73.02994:72 83.05406:143 85.03155:72 99.04246:72 101.06361:143 109.04147:36 127.04005:107 144.87315:72 145.05069:430	-7.2	0	-15.5	0	-19.8	0	-3.7	0	53.3	0	63	0	72	0	-31.5	0	1.9	0	91.2	0	36.8	0	-3.8	0	72.5	0	71.3	0
421	2.62	145.05101	HMDB0000641, Glutamine	[M-H]-		0.08	True	C5H10N2O3		ZDXPYRJPNDTMRX-VKHMYHEASA-N	N[C@@H](CCC(N)=O)C(O)=O		null	null	72	56.7	46.2	46.9	IDA-NEG-240627-CM0024_35_B1_R1	145.05101:3452 146.05436:747 147.05772:115	57.03447:215 59.01545:36 71.01206:107 71.05034:72 83.04802:72 99.04145:72 101.06203:72 127.04145:72 144.8755:72 145.0537:251	-3	0	-13.6	0	-15.6	0	0.5	0	57.5	0	79.7	0	83.5	0	12.3	0	6.1	0	95.4	0	41	0	0.4	0	76.7	0	75.5	0
5203	11.495	367.14993	HMDB0001032, Dehydroepiandrosterone sulfate	[M-H]-	ion correlated with 2826; ion correlated with 3547	0.02	True	C19H28O5S		CZWCKYRVOZZJNM-USOAJAOKSA-N	[H][C@@]12CCC(=O)[C@@]1(C)CC[C@@]1([H])[C@@]2([H])CC=C2C[C@H](CC[C@]12C)OS(O)(=O)=O		null	null	85.4	79.1	50	5.41	IDA-NEG-240627-CM0024_33_B1_R1	367.14993:1186 368.15328:448 369.15664:448	227.14111:36 367.15005:729	-26.3	0	12.1	0	12.6	0	8.3	0	11	0	5.3	0	19.1	0	6.6	0	-5.6	0	-24.7	0	-0.3	0	-60.9	0	6.1	0	-2.6	0
1677	22.37	255.27412	HMDB0000220, Palmitic acid	[M-H]-	found in higher mz's MsMs_8724	0.02	True	C16H32O2		IPCSVZSSVZVIGE-UHFFFAOYSA-N	CCCCCCCCCCCCCCCC(O)=O		null	null	80.9	79.1	50	345.54	IDA-NEG-240627-CM0024_14_R1	255.27412:1205 256.27747:341 257.28083:0	186.92984:36 235.20953:252 254.42143:3175 255.23621:36275	41	0	62.8	0	-3.8	0	10.8	0	-4.8	0	-1.5	0	50.9	0	6.7	0	2.8	0	2.4	0	0.4	0	-12.8	0	13.6	0	3.1	0
2018	2.022	275.08878	HMDB0001316, 6-Phosphogluconic acid	[M-H]-	adduct linked to 2752_[M+Na-2H]-; adduct linked to 2753_[M+Na-2H]-	0.08	True	C6H13O10P		BIRSGZKFKXLSJQ-SQOUGZDYSA-N	O[C@H](COP(O)(O)=O)[C@@H](O)[C@H](O)[C@@H](O)C(O)=O		null	null	54.9	75	100	195.99	IDA-NEG-240627-CM0024_36_B1_R1	275.08945:10073 276.0928:1472 277.09616:268	78.95984:107 102.05696:915 113.07308:72 154.92941:584 178.01501:36 238.90804:73 275.0899:2230	-0.4	0	57.3	0	53.2	0	57.9	0	56.2	0	59	0	-26.7	0	67.4	0	63.5	0	58.6	0	53.4	0	53.8	0	61.8	0	45.9	0
320	2.347	130.05142	HMDB0000064, Creatine	[M-H]-	found in higher mz's MsMs_326	0.06	True	C4H9N3O2		CVSVTCORWBXHQV-UHFFFAOYSA-N	CN(CC(O)=O)C(N)=N		null	null	61.8	61.8	100	65.26	IDA-NEG-240627-CM0024_34_B1_R1	130.05099:2276 131.05434:100 132.0577:100	88.04109:669 130.05013:143 130.08624:179	162	0	58.7	0	-16.5	0	11.4	0	-149.9	0	88.2	0	-122.3	0	-114	0	-53.6	0	68.4	0	109.3	0	-189.3	0	2.8	0	-172.2	0
2534	8.477	291.06967	HMDB0060949, 2-hydroxyflutamide	[M-H]-		0.02	True	C11H11F3N2O4		YPQLFJODEKMJEF-UHFFFAOYSA-N	CC(C)(O)C(O)=NC1=CC(=C(C=C1)N(=O)=O)C(F)(F)F		null	null	81.7	69.8	50	320.02	IDA-NEG-240627-CM0024_06_R1	291.06967:11665 292.07302:2348 293.07638:383	116.66339:37 118.75639:7 141.05145:7 182.98737:14 189.07452:21 191.08838:973 211.03874:36 223.13042:7 247.08061:165 265.31305:7 291.07074:10100	-1.6	0	56.4	0	56.5	0	0.4	0	1	0	-0.6	0	0.1	11665	0.4	0	0.5	0	-0.7	0	-7.8	0	-8.2	0	-6.4	0	-7.4	0
2157	21.061	279.27304	HMDB0000673, Linoleic acid	[M-H]-	found in higher mz's MsMs_11714; found in higher mz's MsMs_10414; found in higher mz's MsMs_4587; found in higher mz's MsMs_6478	0.06	True	C18H32O2		OYHQOLUKZRVURQ-HZJYTTRNSA-N	CCCCC\C=C/C\C=C/CCCCCCCC(O)=O		null	null	83.2	82.5	100	593.7	IDA-NEG-240627-CM0024_19_R1	279.27304:2496 280.27639:683 281.27975:0	71.01493:107 127.07418:72 168.11902:72 182.12846:72 243.21375:107 278.34363:2626 279.23578:44953	5.7	0	68	0	16.7	1861	26	0	19.9	0	31	0	9.7	0	18.5	0	24.8	0	28.6	0	25.2	0	67.9	0	55.7	0	15.2	1497
4740	14.316	351.22067	HMDB0001509, 20-Hydroxy-leukotriene B4	[M-H]-		0.1	True	C20H32O5		PTJFJXLGRSTECQ-PSPARDEHSA-N	OCCCCC\C=C/C[C@@H](O)\C=C\C=C\C=C/[C@@H](O)CCCC(O)=O		null	null	60.5	75	100	15.22	IDA-NEG-240627-QC_B1_10	351.21854:3877 352.22189:1336 353.22525:31954	59.01377:72 151.07623:72 161.07166:36 165.08623:72 205.08406:36 222.0957:143 351.21997:852	6.6	0	-16.4	0	-4.6	0	-28	0	-5.3	0	-11.5	0	-60.6	0	5.8	0	-2.7	0	-36	0	-15.3	0	-16.8	0	43.3	0	-17.9	0
5689	23.973	383.29977	HMDB0000939, S-Adenosylhomocysteine	[M-H]-	ion correlated with 13871	0.02	True	C14H20N6O5S		ZJUKTBDSGOFHSH-WFMPWKQPSA-N	N[C@@H](CCSC[C@H]1O[C@H]([C@H](O)[C@@H]1O)N1C=NC2=C1N=CN=C2N)C(O)=O		null	null	70	75	100	13.8	IDA-NEG-240627-CM0024_34_B1_R1	383.29977:1295 384.30312:342 385.30648:0	255.21182:36 295.25754:36 383.22073:73 383.29355:650	51.9	0	45.9	0	57.7	0	14.8	0	34.7	0	65.6	0	-11.1	0	59.2	0	43.8	0	51.7	0	-10.2	0	47.6	0	46.9	0	43.2	0
2158	20.934	279.27396	HMDB0000673, Linoleic acid	[M-H]-	found in higher mz's MsMs_10470; found in higher mz's MsMs_9907; found in higher mz's MsMs_3832	0.04	True	C18H32O2		OYHQOLUKZRVURQ-HZJYTTRNSA-N	CCCCC\C=C/C\C=C/CCCCCCCC(O)=O		null	null	80.7	83.3	100	244.71	IDA-NEG-240627-CM0024_07_R1	279.27396:1819 280.27731:1119 281.28067:354	71.01501:287 155.11465:36 203.18311:36 233.22385:72 243.21629:215 259.21585:376 278.3418:3453 279.23724:37996	2.4	0	64.7	0	13.4	0	22.8	0	16.7	0	27.7	0	6.4	0	15.2	1819	21.5	0	25.3	0	21.9	0	64.6	0	52.4	0	11.9	0
2989	20.897	303.27078	HMDB0001043, Arachidonic acid	[M-H]-	ion correlated with 16033; found in higher mz's MsMs_12697; found in higher mz's MsMs_12222	0.04	True	C20H32O2		YZXBAPSDXZZRGB-DOFZRALJSA-N	CCCCC\C=C/C\C=C/C\C=C/C\C=C/CCCC(O)=O		null	null	78.9	81.6	50	80.98	IDA-NEG-240627-CM0024_30_B1_R1	303.27078:3837 304.27413:0 305.27749:0	59.01356:12108 65.03635:182 69.03414:518 81.03495:475 81.07245:107 86.03749:38 91.05349:179 95.04897:215 106.03747:107 113.062:215 117.07748:72 121.06718:143 133.06531:107 135.08231:394 140.08899:107 149.05753:143 152.08142:215 159.08188:430 162.6254:73 173.10065:107 175.1485:368 181.1218:215 187.14999:144 200.12415:143 201.16824:179 205.19693:7492 214.11198:36 217.19649:586 225.189:358 229.19429…	-94.8	0	70.2	0	38.7	0	42.4	0	38	0	32.4	0	26.7	0	48.2	0	34	0	62.1	0	49.4	0	50.9	0	74	0	38.6	0
1411	21.332	241.18176	HMDB0000273, Thymidine	[M-H]-	similar chromatogram in higher mz_2516	0.06	True	C10H14N2O5		IQFYYKKMVGJFEH-XLPZGREQSA-N	CC1=CN([C@H]2C[C@H](O)[C@@H](CO)O2)C(=O)NC1=O		null	null	72.9	73.3	50	18.34	IDA-NEG-240627-CM0024_37_B1_R1	241.1824:1294 242.18575:0 243.18911:341	197.19794:36 241.04591:36 241.18552:610	0.1	0	-11.7	0	27.4	0	157.5	0	41.2	0	-94.7	0	24.2	0	156.7	0	3.3	0	156.6	0	-70.2	0	5.1	0	-14.8	0	-1.9	0
1451	18.229	243.19812	HMDB0000296, Uridine	[M-H]-	found in higher mz's MsMs_3213	0.12	True	C9H12N2O6		DRTQHJPVMGBUCF-XVFCMESISA-N	OC[C@H]1O[C@H]([C@H](O)[C@@H]1O)N1C=CC(=O)NC1=O		null	null	74.2	73	50	35.7	IDA-NEG-240627-CM0024_35_B1_R1	243.19878:1830 244.20213:247 245.20549:0	171.14059:7 243.20045:473	1.9	0	48.8	0	8.5	0	7.2	0	-6.6	0	-43.4	0	9.6	0	3.1	0	-1.8	0	-1	0	-7.8	0	3.9	0	-40.9	0	-14.9	0
7640	12.375	464.18301	HMDB0000138, Glycocholic acid	[M-H]-		0.06	True	C26H43NO6		RFDAIACWWDREDC-FRVQLJSFSA-N	C[C@H](CCC(O)=NCC(O)=O)[C@H]1CC[C@H]2[C@@H]3[C@H](O)C[C@@H]4C[C@H](O)CC[C@]4(C)[C@H]3C[C@H](O)[C@]12C		null	null	62	75	100	30.96	IDA-NEG-240627-QC_B1_10	464.185:1665 465.18835:606 466.19171:127	239.12456:54 251.11758:72 346.15848:54 376.20572:340 405.17996:18 464.18533:1819	-577.5	0	-578.8	0	0.6	0	51.3	0	53.8	0	46.1	0	52.8	0	-576.6	0	-579.5	0	-579.2	0	41.5	0	34.8	0	35.5	0	35.9	0
2245	22.903	281.28989	HMDB0000207, Oleic acid	[M-H]-	found in higher mz's MsMs_13464; found in higher mz's MsMs_13475; found in higher mz's MsMs_12103; found in higher mz's MsMs_4487; found in higher mz's MsMs_10517; found in higher mz's MsMs_4486; found in higher mz's MsMs_3579; found in higher mz's MsMs_11933	0.12	True	C18H34O2		ZQPPMHVWECSIRJ-KTKRTIGZSA-N	CCCCCCCC\C=C/CCCCCCCC(O)=O		null	null	88	77.1	50	273.02	IDA-NEG-240627-CM0024_04_R1	281.28989:2131 282.29324:0 283.2966:342	97.06633:72 210.16852:36 263.23911:433 281.25009:44686	-135.4	0	21	1565	7.4	0	55	3099	27.3	2131	34	0	5.7	0	24.9	0	28.8	2013	34.4	0	27	0	24.9	1612	46.7	0	51.7	0
5930	16.72	391.22543	HMDB0000518, Chenodeoxycholic acid	[M-H]-	similar chromatogram in higher mz_10243	0.24	True	C24H40O4		RUDATBOHQWOJDD-BSWAIDMHSA-N	[H][C@@]1(CC[C@@]2([H])[C@]3([H])[C@H](O)C[C@]4([H])C[C@H](O)CC[C@]4(C)[C@@]3([H])CC[C@]12C)[C@H](C)CCC(O)=O		null	null	71	74	50	29.74	IDA-NEG-240627-QC_B1_06	391.2254:1802 392.22875:472 393.23211:472	152.99692:146 391.22095:1025	62.6	0	22.7	0	21.6	0	10.7	0	-12	0	15.7	0	18.4	0	15.6	0	0.2	0	20.5	0	16.7	0	33	0	0.1	0	0.3	0
2217	22.96	281.15729	HMDB0000207, Oleic acid	[M-H]-	found in higher mz's MsMs_3898	0.08	True	C18H34O2		ZQPPMHVWECSIRJ-KTKRTIGZSA-N	CCCCCCCC\C=C/CCCCCCCC(O)=O		null	null	79.9	77.1	50	35.38	IDA-NEG-240627-CM0024_22_R1	281.12195:1281 282.1253:722 283.12866:1391	97.06281:107 179.10599:36 261.22443:72 280.35223:4794 281.25082:46943	-51.2	0	-20.6	0	49.4	0	12.6	0	57	0	13.5	0	-4.1	0	2.5	0	6.5	0	14.5	1520	-4.3	0	-12.9	0	-77.1	0	12.7	0
1244	4.587	227.14183	HMDB0000806, Myristic acid	[M-H]-		0.02	True	C14H28O2		TUNFSRHWOTWDNC-UHFFFAOYSA-N	CCCCCCCCCCCCCC(O)=O		null	null	88	80	50	18.31	IDA-NEG-240627-CM0024_35_B1_R1	227.14183:1838 228.14518:384 229.14854:0	227.14351:576	-42.2	0	-47.2	0	-50.8	0	-27	0	-42.4	0	-35.2	0	-45.2	0	-62	0	-46.6	0	-34.2	0	37.9	0	-63.3	0	-52.9	0	-213.3	0
3885	15.4	327.23212	HMDB0002183, Docosahexaenoic acid	[M-H]-	ion correlated with 6430; ion correlated with 12885; found in higher mz's MsMs_13999; found in higher mz's MsMs_12460; found in higher mz's MsMs_6430	0.06	True	C22H32O2		MBMBGCFOFBJSGT-KUBAVDMBSA-N	CC\C=C/C\C=C/C\C=C/C\C=C/C\C=C/C\C=C/CCC(O)=O		null	null	75.2	86.8	100	26.98	IDA-NEG-240627-QC_B1_08	327.23212:2120 328.23547:1366 329.23883:0	112.98357:36 185.00957:215 229.1947:36 283.23895:215 327.18823:851	-49.9	0	-7.8	0	-38.7	0	5.6	0	8.7	0	-66.1	0	-8.5	0	20.4	0	14.1	0	61.5	0	49.8	0	-1.4	0	21.2	0	-60.5	0
2246	23.361	281.29285	HMDB0000207, Oleic acid	[M-H]-	found in higher mz's MsMs_9989; found in higher mz's MsMs_11295; found in higher mz's MsMs_3897; found in higher mz's MsMs_10811	0.1	True	C18H34O2		ZQPPMHVWECSIRJ-KTKRTIGZSA-N	CCCCCCCC\C=C/CCCCCCCC(O)=O		null	null	87	77.1	50	121.3	IDA-NEG-240627-QC_B1_Tissue_Pooledd	281.30878:1510 282.31213:718 283.31549:0	237.22437:12 281.24652:909	-146	0	29.7	0	24.5	0	44.5	0	-146	0	62.6	0	80.2	0	14.3	0	-146.3	0	56.3	0	38	0	27.7	0	66.2	0	74.4	0
3891	21.611	327.23392	HMDB0002183, Docosahexaenoic acid	[M-H]-	found in higher mz's MsMs_12630; found in higher mz's MsMs_12146; found in higher mz's MsMs_12067; found in higher mz's MsMs_10917; found in higher mz's MsMs_5386; found in higher mz's MsMs_3900; found in higher mz's MsMs_14763; found in higher mz's MsMs_13749; found in higher mz's MsMs_9221; found in higher mz's MsMs_6014; found in higher mz's MsMs_13288	0.14	True	C22H32O2		MBMBGCFOFBJSGT-KUBAVDMBSA-N	CC\C=C/C\C=C/C\C=C/C\C=C/C\C=C/C\C=C/CCC(O)=O		null	null	81.4	89.9	83.3	5760.54	IDA-NEG-240627-QC_B1_Tissue_Pooledd	327.23422:505131 328.23757:174758 329.24093:29947	59.0146:8852 67.05637:1065 81.03461:107 105.07201:430 106.04507:223 115.05584:251 117.07202:628 129.07358:107 131.08885:291 135.12045:2204 143.08841:322 146.07333:73 147.12:1391 159.11926:251 161.13683:1347 167.11078:251 173.13953:326 177.16783:2412 185.13335:107 187.15295:322 191.18398:1401 201.16805:508 209.15561:143 214.13858:36 229.20033:8318 235.17796:107 245.16426:111 265.19885:36 271.17075…	-40.4	0	-5.9	0	40.5	0	36.9	0	47	0	-25.9	0	8.1	0	9.9	0	3.7	0	19.8	0	-7.1	0	34.7	0	32.5	0	-0.8	0
624	22.164	171.10406	HMDB0000511, Capric acid	[M-H]-	ion correlated with 16085	0.04	True	C10H20O2		GHVNFZFCNZKVNT-UHFFFAOYSA-N	CCCCCCCCCC(O)=O		null	null	73.2	75	100	10.29	IDA-NEG-240627-CM0024_36_B1_R1	171.10406:1555 172.10741:0 173.11077:0	59.01402:36 171.1048:394	3.5	0	3	0	-31.9	0	-5.6	0	-16.1	0	-6.7	0	-3.9	0	-5.4	0	-14.3	0	-3.7	0	-10	0	-8.4	0	-20.1	0	-27	0
2222	13.762	281.21021	HMDB0000207, Oleic acid	[M-H]-		0.04	True	C18H34O2		ZQPPMHVWECSIRJ-KTKRTIGZSA-N	CCCCCCCC\C=C/CCCCCCCC(O)=O		null	null	86	77.1	50	20.81	IDA-NEG-240627-CM0024_29_B1_R1	281.21021:1954 282.21356:720 283.21692:240	237.2197:36 281.14728:145 281.21475:1172	-86.9	0	9.5	0	51.8	0	23.4	0	12.3	0	17.3	0	21	0	28.6	0	37.3	0	29.9	0	27	0	4.8	0	10.2	0	5.3	0
4540	2.007	346.05582	HMDB0000045, Adenosine monophosphate	[M-H]-	found in higher mz's MsMs_6828; found in higher mz's MsMs_8076; found in higher mz's MsMs_6445	0.18	True	C10H14N5O7P		UDMBCSSLTHHNCD-KQYNXXCUSA-N	NC1=C2N=CN([C@@H]3O[C@H](COP(O)(O)=O)[C@@H](O)[C@H]3O)C2=NC=N1		null	null	73.3	68.1	50	555.3	IDA-NEG-240627-CM0024_25_B1_R1	346.05505:16764 347.0584:2327 348.06176:391	133.62665:77 191.96944:107 202.11942:36 302.13245:36 346.05499:3801	83.8	0	9.9	0	-4.2	0	11.4	0	14.9	0	25.2	0	10.3	0	43.9	0	35.4	0	40.4	0	16.7	0	29.5	0	16.9	0	-11.9	0
4318	1.083	338.98868	HMDB0001058, Fructose 1,6-bisphosphate	[M-H]-	adduct linked to 4898_[M-H]-; found in higher mz's MsMs_9305; found in higher mz's MsMs_6991	0.26	True	C6H14O12P2		RNBGYGVWRKECFJ-ARQDHWQXSA-N	O[C@H]1[C@H](O)[C@@](O)(COP(O)(O)=O)O[C@@H]1COP(O)(O)=O		null	null	89.2	75.7	54.5	2443.27	IDA-NEG-240627-QC_B1_08	338.98938:26180 339.99273:2575 340.99609:1343	78.71376:81 96.97084:9404 138.54782:73 150.98232:537 158.92583:1058 168.99271:850 240.23698:76 320.97763:251 338.9903:6381	-9.7	0	27.9	0	21.2	0	27.3	0	4.1	0	28.8	0	3.2	0	12.9	0	27.7	0	26.5	0	9.5	0	11.9	0	25.4	0	14.5	0
4319	0.953	338.98877	HMDB0001058, Fructose 1,6-bisphosphate	[M-H]-	adduct linked to 5001_[M+Na-2H]-; found in higher mz's MsMs_7520; found in higher mz's MsMs_6990	0.28	True	C6H14O12P2		RNBGYGVWRKECFJ-ARQDHWQXSA-N	O[C@H]1[C@H](O)[C@@](O)(COP(O)(O)=O)O[C@@H]1COP(O)(O)=O		null	null	90.5	76.2	45.5	1470.15	IDA-NEG-240627-CM0024_32_B1_R1	338.98923:26154 339.99258:3841 340.99594:1200	78.71139:36 80.97573:4 87.04419:31 96.96923:8860 98.95542:31 101.02535:27 138.97932:753 150.97935:656 152.99677:27 168.98964:652 176.36943:36 180.99127:85 186.92664:31 202.9541:9 213.0184:31 222.28355:9 233.07629:4 242.0174:13 248.95966:72 255.08556:4 270.97037:13 284.95706:9 305.06082:9 338.98892:6000	-10	0	27.6	0	21	0	27.1	0	3.8	0	28.5	0	2.9	0	12.7	0	27.4	0	26.2	0	9.3	0	11.6	0	25.1	0	14.2	0
1878	21.699	269.21198	HMDB0000145, Estrone	[M-H]-	ion correlated with 10421; ion correlated with 2390; ion correlated with 1606; adduct linked to 2460_[M-H]-	0.14	True	C18H22O2		DNXHEGUUPJUMQT-CBZIJGRNSA-N	[H][C@@]12CCC(=O)[C@@]1(C)CC[C@]1([H])C3=C(CC[C@@]21[H])C=C(O)C=C3		null	null	84.9	69.3	50	93.05	IDA-NEG-240627-QC_B1_Tissue_Pooledd	269.21286:3427 270.21621:1024 271.21957:5804	223.21404:72 269.21582:1641	5.4	0	22.6	0	31.3	0	6.6	0	16.1	0	24.8	0	12.2	0	4.4	0	9.5	0	18.9	0	2.7	0	6.6	0	11.6	0	-1.7	0
4548	2.231	346.05743	HMDB0000045, Adenosine monophosphate	[M-H]-		0.1	True	C10H14N5O7P		UDMBCSSLTHHNCD-KQYNXXCUSA-N	NC1=C2N=CN([C@@H]3O[C@H](COP(O)(O)=O)[C@@H](O)[C@H]3O)C2=NC=N1		null	null	77	94.9	100	80.69	IDA-NEG-240627-QC_B1_10	346.0575:3731 347.06085:784 348.06421:314	78.96001:899 87.01093:75 96.97092:510 128.03966:36 134.05011:394 150.98097:143 154.92542:72 192.99408:143 198.92047:107 210.99989:107 216.93262:145 345.96762:36 346.06277:1293	79.1	0	-3.7	0	2.2	0	6.8	0	10.3	0	19.7	0	5.7	0	39.2	0	30.7	0	35.8	0	12.1	0	24.9	0	12.2	0	-16.5	0
2209	5.123	281.11197	HMDB0000207, Oleic acid	[M-H]-	ion correlated with 1743; adduct linked to 1743_[M-H]-; similar chromatogram in higher mz_4631; found in higher mz's MsMs_4631	0.14	True	C18H34O2		ZQPPMHVWECSIRJ-KTKRTIGZSA-N	CCCCCCCC\C=C/CCCCCCCC(O)=O		null	null	85.2	74.7	50	78.13	IDA-NEG-240627-QC_B1_09	281.1127:4012 282.11605:622 283.11941:161	100.04146:96 124.03973:36 140.10797:24 208.0957:60 235.10873:227 263.1022:781 281.11398:2730	0.4	0	73.3	0	-29.5	0	-8	0	28.5	0	37.7	0	-16.7	0	1.8	0	-0.9	0	-671.6	0	-9.1	0	18.2	0	-16.8	0	-62	0
400	1.664	140.0838	HMDB0000224, O-Phosphoethanolamine	[M-H]-	ion correlated with 2020; ion correlated with 96; ion correlated with 7423; ion correlated with 9729	0.02	True	C2H8NO4P		SUHOOTKUPISOBE-UHFFFAOYSA-N	NCCOP(O)(O)=O		null	null	65.7	79.6	100	47.6	IDA-NEG-240627-CM0024_35_B1_R1	140.0838:1186 141.08715:72 142.09051:0	78.71092:73 78.95998:438 110.03418:72 139.98289:36 140.08614:179	-62.4	0	22.9	0	47.6	0	-44	0	-86.3	0	13.9	0	-150.5	0	-84.7	0	143.3	0	128.6	0	-29.9	0	-45.8	0	127.9	0	59.2	0
1398	8.632	241.07162	HMDB0000273, Thymidine	[M-H]-	ion correlated with 5979	0.04	True	C10H14N2O5		IQFYYKKMVGJFEH-XLPZGREQSA-N	CC1=CN([C@H]2C[C@H](O)[C@@H](CO)O2)C(=O)NC1=O		null	null	76.9	69.3	50	27.85	IDA-NEG-240627-CM0024_24_B1_R1	241.07162:1254 242.07497:129 243.07833:0	198.07007:359 241.07402:1057	-78.4	0	13.3	0	17.2	0	15	0	22.6	0	18.3	0	9.2	0	21	0	16.3	0	17	0	14	0	7	0	-0.1	0	3	0
626	16.742	171.13947	HMDB0000511, Capric acid	[M-H]-		0.04	True	C10H20O2		GHVNFZFCNZKVNT-UHFFFAOYSA-N	CCCCCCCCCC(O)=O		null	null	70.5	75	100	24.22	IDA-NEG-240627-QC_B1_Tissue_Pooledd	171.14046:1156 172.14381:178 173.14717:0	127.08075:36 171.14018:290	0.3	0	-2.5	0	-3.8	0	13	0	-4.9	0	6.3	0	9	0	2	0	11.6	0	0	0	-5.1	0	-6.7	0	-4.8	0	-12.1	0
837	1.125	194.92897	HMDB0000625, Gluconic acid	[M-H]-	adduct linked to 665_[M-H2O-H]-; adduct linked to 1110_[M+Na-2H]-; found in higher mz's MsMs_15572; found in higher mz's MsMs_14108; found in higher mz's MsMs_10848; found in higher mz's MsMs_13839	0.74	True	C6H12O7		RGHNJXZEOKUKBD-SQOUGZDYSA-N	OC[C@@H](O)[C@@H](O)[C@H](O)[C@@H](O)C(O)=O		null	null	86.5	55.3	44.4	355.78	IDA-NEG-240627-CM0024_31_B1_R1	194.94618:5300 195.94953:0 196.95289:219	59.01462:179 75.00922:638 89.02543:107 129.02158:287	118.7	0	-79.2	0	38.5	1100	59.1	0	79.7	1252	74.6	0	29.8	2897	5.4	4060	-0.5	8210	0.4	5661	11.1	2428	23	2931	73.4	0	0.3	8877
1891	18.782	269.21405	HMDB0000145, Estrone	[M-H]-	ion correlated with 10858; ion correlated with 14221; ion correlated with 16078	0.02	True	C18H22O2		DNXHEGUUPJUMQT-CBZIJGRNSA-N	[H][C@@]12CCC(=O)[C@@]1(C)CC[C@]1([H])C3=C(CC[C@@]21[H])C=C(O)C=C3		null	null	69.3	69.3	50	32.51	IDA-NEG-240627-CM0024_35_B1_R1	269.21405:2215 270.2174:0 271.22076:1214	113.09696:36 223.17235:358 269.21707:1157	0.7	0	-2.2	0	-4	0	-2	0	-2	0	-2.3	0	19.6	0	-16.2	0	7.5	0	-18.4	0	-12.4	0	-2.9	0	-11.9	0	-4.8	0
5654	2.046	383.11554	HMDB0000939, S-Adenosylhomocysteine	[M-H]-	similar chromatogram in higher mz_6569; similar chromatogram in higher mz_8028	0.04	True	C14H20N6O5S		ZJUKTBDSGOFHSH-WFMPWKQPSA-N	N[C@@H](CCSC[C@H]1O[C@H]([C@H](O)[C@@H]1O)N1C=NC2=C1N=CN=C2N)C(O)=O		null	null	87	49.5	50	71.64	IDA-NEG-240627-CM0024_35_B1_R1	383.11481:4732 384.11816:1129 385.12152:416	129.03136:36 134.05013:2911	-38.3	0	28.9	0	27.8	0	30.6	0	31.3	0	30.4	0	35.1	0	28.5	0	35.3	0	30.7	0	13.9	0	-3	0	0	0	20	0
1413	16.852	241.18242	HMDB0000273, Thymidine	[M-H]-		0.02	True	C10H14N2O5		IQFYYKKMVGJFEH-XLPZGREQSA-N	CC1=CN([C@H]2C[C@H](O)[C@@H](CO)O2)C(=O)NC1=O		null	null	75	73.3	50	17.86	IDA-NEG-240627-CM0024_37_B1_R1	241.18242:1718 242.18577:310 243.18913:103	241.05309:72	13.9	0	-16.4	0	8.8	0	-89.9	0	-13.3	0	-97.5	0	-29.5	0	2.7	0	-56.3	0	-30.4	0	-27.2	0	-47.7	0	-10.8	0	-13.5	0
1200	15.26	225.09242	HMDB0000033, Carnosine	[M-H]-	found in higher mz's MsMs_1930; found in higher mz's MsMs_1406	0.08	True	C9H14N4O3		CQOVPNPJLQNMDC-ZETCQYMHSA-N	NCCC(=O)N[C@@H](CC1=CN=CN1)C(O)=O		null	null	39	75	100	426.46	IDA-NEG-240627-CM0024_34_B1_R1	225.09367:12723 226.09702:2157 227.10038:271	165.07237:394 167.05255:72 209.06271:1125 210.07204:5127 225.09592:6704	-105.5	0	-78.6	0	96.4	0	75.9	0	-52.7	0	14	0	-106.7	0	105.5	0	10.4	0	-90.1	0	-102.1	0	4.9	0	-82.6	0	-79	0
5655	2.106	383.11606	HMDB0000939, S-Adenosylhomocysteine	[M-H]-	similar chromatogram in higher mz_8027; found in higher mz's MsMs_8027; similar chromatogram in higher mz_6570	0.1	True	C14H20N6O5S		ZJUKTBDSGOFHSH-WFMPWKQPSA-N	N[C@@H](CCSC[C@H]1O[C@H]([C@H](O)[C@@H]1O)N1C=NC2=C1N=CN=C2N)C(O)=O		null	null	55.4	75	100	72.02	IDA-NEG-240627-QC_B1_Tissue_Pooledd	383.11401:2750 384.11736:949 385.12072:316	133.62485:74 382.98077:73	-39.6	0	27.5	0	26.5	0	29.3	0	29.9	0	29	0	33.8	0	27.1	0	33.9	0	29.4	0	12.6	0	-4.4	0	-1.4	0	18.7	0
1414	17.254	241.18294	HMDB0000273, Thymidine	[M-H]-		0.08	True	C10H14N2O5		IQFYYKKMVGJFEH-XLPZGREQSA-N	CC1=CN([C@H]2C[C@H](O)[C@@H](CO)O2)C(=O)NC1=O		null	null	75	73.3	50	27.79	IDA-NEG-240627-CM0024_37_B1_R1	241.18294:1822 242.18629:529 243.18965:0	241.18439:438	6.8	0	-18.6	0	10.3	0	0.1	0	36.3	0	-99.6	0	-31.6	0	0.1	0	-42.4	0	-2.2	0	-14.2	0	-49.8	0	-19.7	0	-30.8	0
1719	1.09	258.03824	HMDB0001254, Glucosamine 6-phosphate	[M-H]-		0.26	True	C6H14NO8P		XHMJOUIAFHJHBW-UKFBFLRUSA-N	N[C@H]1[C@@H](O)O[C@H](COP(O)(O)=O)[C@@H](O)[C@@H]1O		null	null	72	43.8	50	226.24	IDA-NEG-240627-CM0024_25_B1_R1	258.03613:4908 259.03948:0 260.04284:4407	78.70964:107 78.9581:8121 131.03664:108 168.02386:181 168.98947:825 192.5554:42 258.03732:813	65.9	0	67.9	0	-37.5	0	-81.1	0	-66.6	0	-62	0	17.9	0	-17.3	0	18.9	0	-7.5	0	-37.4	0	49.1	0	66	0	-4.3	0
1420	22.25	241.21838	HMDB0000273, Thymidine	[M-H]-	found in higher mz's MsMs_8968; found in higher mz's MsMs_9531	0.14	True	C10H14N2O5		IQFYYKKMVGJFEH-XLPZGREQSA-N	CC1=CN([C@H]2C[C@H](O)[C@@H](CO)O2)C(=O)NC1=O		null	null	75	73.3	50	253.44	IDA-NEG-240627-QC_B1_09	241.21738:7778 242.22073:1708 243.22409:0	241.21944:4666	6.4	0	-3.6	0	1.5	0	2.4	0	12.3	0	2.3	0	15.3	0	18.1	0	2.2	0	12.2	0	1.4	0	26.6	0	-16.1	0	-19.5	0
2543	7.842	291.15866	HMDB0060949, 2-hydroxyflutamide	[M-H]-	ion correlated with 12306; ion correlated with 4645	0.02	True	C11H11F3N2O4		YPQLFJODEKMJEF-UHFFFAOYSA-N	CC(C)(O)C(O)=NC1=CC(=C(C=C1)N(=O)=O)C(F)(F)F		null	null	85.2	69.8	50	83.72	IDA-NEG-240627-CM0024_33_B1_R1	291.15866:9774 292.16201:2028 293.16537:1775	83.04861:14 93.03277:43 114.98498:21 123.04511:143 135.08401:29 203.1434:143 211.10518:14 217.16283:79 243.13603:21 291.16031:6651	13.7	0	6.9	0	14.3	0	13.7	0	12.8	0	5.7	0	19.2	0	3.3	0	24.1	0	24.2	0	9.6	0	4.5	0	33.1	0	6.1	0
2122	14.62	279.15945	HMDB0000673, Linoleic acid	[M-H]-	adduct linked to 1708_[M-H]-	0.12	True	C18H32O2		OYHQOLUKZRVURQ-HZJYTTRNSA-N	CCCCC\C=C/C\C=C/CCCCCCCC(O)=O		null	null	71.4	75	100	49.39	IDA-NEG-240627-QC_B1_Tissue_Pooledd	279.15903:3829 280.16238:471 281.16574:189	203.11221:36 263.12906:143 279.15964:3186	17.1	0	29.2	0	22.3	0	20.5	0	23.9	0	22.9	0	18.9	0	30.3	0	27.9	0	29	0	14.9	0	15.1	0	11.9	0	9.8	0
4724	6.976	351.21777	HMDB0001509, 20-Hydroxy-leukotriene B4	[M-H]-	ion correlated with 1201; ion correlated with 621; ion correlated with 5212	0.02	True	C20H32O5		PTJFJXLGRSTECQ-PSPARDEHSA-N	OCCCCC\C=C/C[C@@H](O)\C=C\C=C\C=C/[C@@H](O)CCCC(O)=O		null	null	36.1	75	100	6.08	IDA-NEG-240627-CM0024_33_B1_R1	351.21777:2052 352.22112:591 353.22448:0	193.15349:9 257.16931:18 287.17557:9 289.21063:18 315.19492:9 351.12646:45	-58.6	0	12.4	0	12.9	0	10.5	0	14	0	0.9	0	9.1	0	12.7	0	11.7	0	-16.1	0	-20.7	0	-5.3	0	11.4	0	-0.7	0
1804	1.453	266.00439	HMDB0000050, Adenosine	[M-H]-	ion correlated with 121; ion correlated with 7124; ion correlated with 6829; ion correlated with 345; ion correlated with 5696; ion correlated with 3861; ion correlated with 9468; ion correlated with 4098; ion correlated with 6282; ion correlated with 5950; ion correlated with 9086; ion correlated with 1458; ion correlated with 5997; ion correlated with 1994; ion correlated with 1473; ion correla…	0.04	True	C10H13N5O4		OIRDTQYFTABQOQ-KQYNXXCUSA-N	NC1=C2N=CN([C@@H]3O[C@H](CO)[C@@H](O)[C@H]3O)C2=NC=N1		null	null	38.3	75	100	121.04	IDA-NEG-240627-QC_B1_10	266.00439:2694 267.00774:79 268.0111:787	102.05614:367 118.03311:143 145.58652:74 222.06432:36 266.0087:287	-15.8	0	225.5	0	226.4	0	229.1	0	32.5	0	227.5	0	53.7	0	-23.4	0	-22.9	0	-19.9	0	0.1	0	-40	0	-12.6	0	-18.3	0
1873	13.976	269.20984	HMDB0000145, Estrone	[M-H]-		0.04	True	C18H22O2		DNXHEGUUPJUMQT-CBZIJGRNSA-N	[H][C@@]12CCC(=O)[C@@]1(C)CC[C@]1([H])C3=C(CC[C@@]21[H])C=C(O)C=C3		null	null	57.4	69.3	50	43.13	IDA-NEG-240627-CM0024_01_R1	269.21677:2099 270.22012:576 271.22348:2016	223.17287:36 225.22858:90 269.04776:197	20.6	0	17.5	2099	17.6	0	18.4	0	17.2	0	14.1	0	18.1	0	14.2	0	18.1	0	9.8	0	7.9	0	8.6	0	1.2	0	5.6	0
4567	1.163	346.99832	HMDB0000175, Inosinic acid	[M-H]-	found in higher mz's MsMs_8312	0.08	True	C10H13N4O8P		GRSZFWQUAKGDAV-KQYNXXCUSA-N	O[C@@H]1[C@@H](COP(O)(O)=O)O[C@H]([C@@H]1O)N1C=NC2=C1N=CNC2=O		null	null	95.3	63	42.9	42.94	IDA-NEG-240627-CM0024_32_B1_R1	346.99756:1529 348.00091:385 349.00427:308	96.96153:107 211.01625:36 346.99658:72	41.7	0	22.5	0	27.2	0	19.9	0	22.7	0	24.5	0	16.1	0	20.5	0	22.8	0	21.4	0	14.1	0	14	0	10.7	0	13.9	0
2144	17.363	279.19809	HMDB0000673, Linoleic acid	[M-H]-		0.14	True	C18H32O2		OYHQOLUKZRVURQ-HZJYTTRNSA-N	CCCCC\C=C/C\C=C/CCCCCCCC(O)=O		null	null	73.7	78.4	100	168.39	IDA-NEG-240627-CM0024_35_B1_R1	279.19876:11221 280.20211:3669 281.20547:1019	59.01613:179 135.12209:179 189.15826:36 235.20967:469 279.20172:3545	24	0	-1.5	0	4.3	0	26.2	0	-4.8	0	44.4	0	-125.2	0	16.6	0	5.4	0	-129.7	0	-11.5	0	-74.4	0	-38.6	0	-3.2	0
1658	1.317	255.13203	HMDB0000220, Palmitic acid	[M-H]-	ion correlated with 929; similar chromatogram in higher mz_5516; found in higher mz's MsMs_6291; found in higher mz's MsMs_3734	0.28	True	C16H32O2		IPCSVZSSVZVIGE-UHFFFAOYSA-N	CCCCCCCCCCCCCCCC(O)=O		null	null	87	79.1	50	41.7	IDA-NEG-240627-CM0024_33_B1_R1	255.13293:3846 256.13628:635 257.13964:159	104.03665:36 255.1364:1324	-8	0	12.2	0	13.4	0	9.3	0	8.1	0	13.7	0	18.2	0	14	0	14.5	0	-66.6	0	13.5	0	3.8	0	-26.6	0	10.4	0
725	9.107	183.10347	HMDB0001866, 3,4-Dihydroxymandelic acid	[M-H]-		0.06	True	C8H8O5		RGHMISIYKIHAJW-UHFFFAOYSA-N	OC(C(O)=O)C1=CC=C(O)C(O)=C1		null	null	54.3	70	50	25.95	IDA-NEG-240627-CM0024_35_B1_R1	183.10336:1815 184.10671:207 185.11007:26	59.01362:107 112.98835:36 139.11365:36 165.09106:72 182.9994:36 183.10498:215	31.1	0	2.1	0	-12.8	0	-1.3	0	-29.7	0	16.4	0	-102.9	0	-4	0	3.8	0	3.1	0	0.3	0	-13.4	0	7.5	0	2.6	0
1425	1.381	242.07903	HMDB0000089, Cytidine	[M-H]-	found in higher mz's MsMs_4947	0.18	True	C9H13N3O5		UHDGCWIWMRVCDJ-XVFCMESISA-N	NC1=NC(=O)N(C=C1)[C@@H]1O[C@H](CO)[C@@H](O)[C@H]1O		null	null	56.7	75	100	134.16	IDA-NEG-240627-CM0024_35_B1_R1	242.07925:10223 243.0826:1096 244.08596:284	79.95418:109 100.03944:77 109.04245:2640 152.04909:394 224.0891:74	-98.7	0	14.8	0	6.3	0	8.8	0	11	0	12	0	12	0	12.6	0	13.4	0	12.6	0	3.2	0	4.4	0	0.8	0	5.7	0
1409	18.811	241.17989	HMDB0000273, Thymidine	[M-H]-	ion correlated with 13843; similar chromatogram in higher mz_7955	0.02	True	C10H14N2O5		IQFYYKKMVGJFEH-XLPZGREQSA-N	CC1=CN([C@H]2C[C@H](O)[C@@H](CO)O2)C(=O)NC1=O		null	null	59.8	73.3	50	23.47	IDA-NEG-240627-CM0024_30_B1_R1	241.17989:1105 242.18324:0 243.1866:316	197.19312:72 223.17377:72 241.18254:429	10.9	0	12.7	0	15.3	0	10	0	16.3	0	9.2	0	12.5	0	10.6	0	11.9	0	6.5	0	4.3	0	9.5	0	12.6	0	4.6	0
2263	2.099	282.08386	HMDB0000133, Guanosine	[M-H]-		0.28	True	C10H13N5O5		NYHBQMYGNKIUIF-UUOKFMHZSA-N	NC1=NC2=C(N=CN2[C@@H]2O[C@H](CO)[C@@H](O)[C@H]2O)C(=O)N1		null	null	84	82.9	60	188.85	IDA-NEG-240627-CM0024_26_B1_R1	282.08386:11503 283.08721:1528 284.09057:233	107.03012:107 130.08748:395 133.01463:2812 150.04037:9829 281.17838:78	44.4	0	-30.1	0	81	0	-29.8	0	27.5	0	-64.5	0	-58.8	0	11.5	0	12	0	10.7	0	-49.2	0	-72.3	0	4.4	0	1	0
2224	12.688	281.21155	HMDB0000207, Oleic acid	[M-H]-		0.04	True	C18H34O2		ZQPPMHVWECSIRJ-KTKRTIGZSA-N	CCCCCCCC\C=C/CCCCCCCC(O)=O		null	null	92.4	76	50	163.91	IDA-NEG-240627-CM0024_33_B1_R1	281.21155:14450 282.2149:2751 283.21826:459	180.54813:76 219.21117:72 263.19971:2697 281.21201:4266	14.2	0	13.6	0	10.4	0	13.5	0	44.4	0	14.6	0	18.4	0	14.6	0	14.2	0	16.8	0	2.9	0	6.4	0	3.7	0	9.2	0
149	0.976	111.00686	HMDB0000300, Uracil	[M-H]-	found in higher mz's MsMs_8535; found in higher mz's MsMs_815	0.14	True	C4H4N2O2		ISAKRJDGNUQOIC-UHFFFAOYSA-N	O=C1NC=CC(=O)N1		null	null	65.2	79.8	100	78.7	IDA-NEG-240627-CM0024_05_R1	111.00891:2200 112.01226:341 113.01562:0	67.01723:72 79.95705:36 111.00547:72	127.8	0	12.3	0	4.7	2914	14.2	0	15.3	2135	8.6	2200	15.1	2162	8.7	0	11.9	0	11.5	0	16	0	16.2	0	18.6	0	18.2	0
1661	7.826	255.15926	HMDB0000220, Palmitic acid	[M-H]-	similar chromatogram in higher mz_5345	0.04	True	C16H32O2		IPCSVZSSVZVIGE-UHFFFAOYSA-N	CCCCCCCCCCCCCCCC(O)=O		null	null	68.5	79.1	50	41.35	IDA-NEG-240627-CM0024_26_B1_R1	255.159:1798 256.16235:888 257.16571:0	138.10452:12 193.15811:287 255.15681:784	11.2	0	-16.1	0	14.5	0	14.4	0	15.2	0	15	0	15.6	0	19.2	0	11.9	0	13.2	0	4.6	0	7	0	10.1	0	6.9	0
2225	12.529	281.21173	HMDB0000207, Oleic acid	[M-H]-		0.04	True	C18H34O2		ZQPPMHVWECSIRJ-KTKRTIGZSA-N	CCCCCCCC\C=C/CCCCCCCC(O)=O		null	null	93	76	50	235	IDA-NEG-240627-CM0024_30_B1_R1	281.21228:11294 282.21563:2028 283.21899:315	135.11833:36 180.55786:37 245.19106:54 263.20288:1662 281.21286:3758	17.7	0	13.6	0	9.8	0	12.8	0	26.1	0	13.9	0	17.7	0	14	0	13.5	0	16.1	0	2.3	0	5.8	0	3	0	8.5	0
1426	1.339	242.07938	HMDB0000089, Cytidine	[M-H]-		0.22	True	C9H13N3O5		UHDGCWIWMRVCDJ-XVFCMESISA-N	NC1=NC(=O)N(C=C1)[C@@H]1O[C@H](CO)[C@@H](O)[C@H]1O		null	null	71	75	100	215.04	IDA-NEG-240627-CM0024_34_B1_R1	242.08009:11758 243.08344:2295 244.0868:984	78.95742:73 109.04084:3797 128.04166:36 241.29709:73	-100.2	0	1.8	0	4.9	0	7.3	0	9.6	0	10.5	0	10.5	0	11.1	0	12	0	11.2	0	1.7	0	3	0	-0.7	0	4.2	0
2119	8.512	279.15735	HMDB0000673, Linoleic acid	[M-H]-		0.06	True	C18H32O2		OYHQOLUKZRVURQ-HZJYTTRNSA-N	CCCCC\C=C/C\C=C/CCCCCCCC(O)=O		null	null	69.5	75	100	21.15	IDA-NEG-240627-CM0024_29_B1_R1	279.15735:1839 280.1607:406 281.16406:73	183.13576:36 231.13353:143 279.15872:1800	15.3	0	18.5	0	12.1	0	22.4	0	8.5	0	13.5	0	17.2	0	11.9	0	16.7	0	15	0	4.1	0	6.1	0	-2	0	1.1	0
3905	2.821	328.0451	HMDB0000058, Cyclic AMP	[M-H]-		0.06	True	C10H12N5O6P		IVOMOUWHDPKRLL-KQYNXXCUSA-N	[H][C@@]12COP(O)(=O)O[C@@]1([H])[C@@H](O)[C@@H](O2)N1C=NC2=C1N=CN=C2N		null	null	80.1	86.9	100	45.25	IDA-NEG-240627-CM0024_24_B1_R1	328.04446:1218 329.04781:188 330.05117:63	78.95917:143 124.00505:73 134.04546:693 190.95232:36 192.0005:73 204.06349:36 328.04175:1009	14.3	0	12.9	0	11.1	0	14	0	12.6	0	11.4	0	13.2	0	15.5	0	-6.3	0	-73	0	6.4	0	2.2	0	-0.1	0	-157.2	0
2027	17.19	275.20053	HMDB0006547, Stearidonic acid	[M-H]-	found in higher mz's MsMs_4446; similar chromatogram in higher mz_3454; found in higher mz's MsMs_6386	0.22	True	C18H28O2		JIWBIWFOSCKQMA-LTKCOYKYSA-N	CC\C=C/C\C=C/C\C=C/C\C=C/CCCCC(O)=O		null	null	85.1	78.1	50	267.79	IDA-NEG-240627-CM0024_23_B1_R1	275.20157:7739 276.20492:2125 277.20828:637	177.16335:107 231.21368:251	9.3	0	12.8	0	19.9	0	11.4	0	20.4	0	16	0	10.8	0	10.3	0	9.4	0	12.2	0	3.2	0	-0.3	0	0.5	1363	-3.8	0
1268	1.51	229.01164	HMDB0000618, D-Ribulose 5-phosphate	[M-H]-	ion correlated with 1804; ion correlated with 3861; ion correlated with 9468; ion correlated with 4098; ion correlated with 6282; ion correlated with 5950; ion correlated with 9086; ion correlated with 1458; ion correlated with 5997; ion correlated with 1994; ion correlated with 1473; ion correlated with 616; ion correlated with 1737; ion correlated with 8847; ion correlated with 13174; ion corre…	0.04	True	C5H11O8P		FNZLKVNUWIIPSJ-UHNVWZDZSA-N	OCC(=O)[C@H](O)[C@H](O)COP(O)(O)=O		null	null	61	90.9	100	33.14	IDA-NEG-240627-QC_B1_10	229.01321:2063 230.01656:1843 231.01992:263	78.9607:1579 88.0427:74 96.9719:942 114.02109:36 114.05722:37 114.99283:38 132.03093:434 138.9828:143 193.00336:36 211.00209:107 229.01166:179	102.6	0	-70.4	0	-69.9	0	-69.5	0	-79.8	0	-71.9	0	-78.3	0	-74.2	0	-45.5	0	-82.1	0	-20.2	0	-73.4	0	-1.1	0	1.6	0
2551	12.795	291.19501	HMDB0060949, 2-hydroxyflutamide	[M-H]-		0.08	True	C11H11F3N2O4		YPQLFJODEKMJEF-UHFFFAOYSA-N	CC(C)(O)C(O)=NC1=CC(=C(C=C1)N(=O)=O)C(F)(F)F		null	null	73.2	69.8	50	26.44	IDA-NEG-240627-QC_B1_07	291.19724:1328 292.20059:515 293.20395:2058	59.014:215 291.19385:215	20.5	0	19.7	0	10.6	0	17.1	0	18.7	0	11	0	16.1	0	19.8	0	18.7	0	15.8	0	7.3	0	8.9	0	8.7	0	3.6	0
4268	15.554	337.20551	HMDB0001517, AICAR	[M-H]-	ion correlated with 16051; ion correlated with 2617; ion correlated with 11301; ion correlated with 5025; ion correlated with 16134; ion correlated with 15146; ion correlated with 15348; ion correlated with 10904; ion correlated with 12706	0.02	True	C9H15N4O8P		NOTGFIUVDGNKRI-UUOKFMHZSA-N	NC(=O)C1=C(N)N(C=N1)[C@@H]1O[C@H](COP(O)(O)=O)[C@@H](O)[C@H]1O		null	null	84	66.2	50	22.39	IDA-NEG-240627-CM0024_33_B1_R1	337.20551:4628 338.20886:683 339.21222:5462	79.95812:107 95.95384:73 96.96058:516 122.97692:143 140.98737:36 183.00912:215 184.03661:36 325.20001:107 336.09952:36 336.12982:72 337.20566:4431	-16.8	0	-33.6	0	-55.7	0	-25.5	0	-57.4	0	-18.8	0	-29.1	0	-22.8	0	-6.3	0	-57.1	0	-41.7	0	-64.7	0	-51.3	0	-5.3	0
2548	8.093	291.16043	HMDB0060949, 2-hydroxyflutamide	[M-H]-	ion correlated with 2509	0.02	True	C11H11F3N2O4		YPQLFJODEKMJEF-UHFFFAOYSA-N	CC(C)(O)C(O)=NC1=CC(=C(C=C1)N(=O)=O)C(F)(F)F		null	null	83.7	69.8	50	113.96	IDA-NEG-240627-CM0024_33_B1_R1	291.16043:13448 292.16378:2792 293.16714:810	187.1265:36 217.15382:107 229.16113:971 261.14758:73 291.16101:14769	7.7	0	0.8	0	10.2	0	7.1	0	6.8	0	-0.4	0	11.3	0	-2.8	0	18	0	18.2	0	3.1	0	-3	0	5.2	0	1.7	0
4718	10.933	351.21716	HMDB0001509, 20-Hydroxy-leukotriene B4	[M-H]-		0.06	True	C20H32O5		PTJFJXLGRSTECQ-PSPARDEHSA-N	OCCCCC\C=C/C[C@@H](O)\C=C\C=C\C=C/[C@@H](O)CCCC(O)=O		null	null	63.2	75	100	34.74	IDA-NEG-240627-QC_B1_06	351.21783:3684 352.22118:1000 353.22454:1892	85.03256:36 95.0481:36 119.08713:36 146.96481:96 151.11154:48 161.0966:24 165.09074:131 173.12833:12 177.09518:48 189.17236:12 245.19733:24 271.207:48 297.18561:24 351.21442:1412	-56.9	0	14.4	0	15.8	0	12	0	11.4	0	17	0	11.9	0	13.9	0	13.4	0	20.6	0	2	0	4.5	0	5.8	0	3	0
2226	12.397	281.2121	HMDB0000207, Oleic acid	[M-H]-	found in higher mz's MsMs_4636	0.1	True	C18H34O2		ZQPPMHVWECSIRJ-KTKRTIGZSA-N	CCCCCCCC\C=C/CCCCCCCC(O)=O		null	null	93.4	76.1	50	190.87	IDA-NEG-240627-CM0024_23_B1_R1	281.21204:8523 282.21539:2218 283.21875:271	145.09897:24 167.11125:24 237.22731:36 263.20102:1558 281.21286:3194	16.3	0	11.6	0	8.4	0	11.5	0	24.8	0	12.6	0	16.4	0	12.7	0	13.1	0	14.8	0	1	0	4.4	0	3.6	0	7.2	0
1203	16.237	225.18471	HMDB0000033, Carnosine	[M-H]-		0.12	True	C9H14N4O3		CQOVPNPJLQNMDC-ZETCQYMHSA-N	NCCC(=O)N[C@@H](CC1=CN=CN1)C(O)=O		null	null	75	75	100	171.58	IDA-NEG-240627-CM0024_22_R1	225.18626:2204 226.18961:301 227.19297:92	225.18797:1216	20.2	0	7.9	0	12.9	0	10.6	0	17.3	0	17.5	0	12	0	11.5	0	13	0	13.9	0	5.7	0	9.5	0	6.7	0	8.6	0
4712	9.213	351.21622	HMDB0001403, Prostaglandin D2	[M-H]-	adduct linked to 4123_[M-H2O-H]-; adduct linked to 5288_[M-H]-; found in higher mz's MsMs_6586	0.12	True	C20H32O5		BHMBVRSPMRCCGG-OUTUXVNYSA-N	[H][C@](O)(CCCCC)\C=C\[C@@]1([H])C(=O)C[C@]([H])(O)[C@]1([H])C\C=C/CCCC(O)=O		null	null	70	43.8	42.9	43.07	IDA-NEG-240627-CM0024_27_B1_R1	351.21744:4804 352.22079:1401 353.22415:6806	106.03863:18 135.08395:54 137.10458:36 158.07481:36 187.11633:90 203.13965:54 217.13055:36 229.16373:36 255.18324:18 271.20721:1665 297.19199:90 315.19485:1221	-54.2	0	15.6	0	15.6	0	18.9	0	10.6	0	12.1	0	15.9	0	17.1	0	9.5	0	9.5	0	-1.5	0	0.2	0	7.3	0	7.8	0
656	1.217	174.08908	HMDB0000904, Citrulline	[M-H]-		0.08	True	C6H13N3O3		RHGKLRLOHDJJDR-BYPYZUCNSA-N	N[C@@H](CCCNC(N)=O)C(O)=O		null	null	74.9	74.9	100	136.26	IDA-NEG-240627-QC_05	174.08737:1113 175.09072:140 176.09408:0	131.08479:1115 174.08528:73	-53.5	0	1.3	0	0.3	0	0.9	0	-1.7	0	-0.3	0	1.2	0	0.7	0	4.4	0	-0.6	0	0.5	0	0.4	0	0.2	0	-0.9	0
214	1.002	115.00349	HMDB0000134, Fumaric acid	[M-H]-	found in higher mz's MsMs_6463	0.08	True	C4H4O4		VZCYOOQTPOCHFL-OWOJBTEDSA-N	OC(=O)\C=C\C(O)=O		null	null	87.3	87.3	100	149.69	IDA-NEG-240627-CM0024_26_B1_R1	115.00309:7421 116.00644:602 117.0098:602	71.01361:399 115.00115:107	-124.4	0	-181.2	0	-13.7	0	161.8	0	-45.5	0	0.5	0	-0.1	0	0.6	0	0.2	0	-1.6	0	-0.1	0	5.9	0	1.4	0	-0.7	0
692	1.538	180.06654	HMDB0000158, L-Tyrosine	[M-H]-		0.3	True	C9H11NO3		OUYCCCASQSFEME-QMMMGPOBSA-N	N[C@@H](CC1=CC=C(O)C=C1)C(O)=O		null	null	74.6	42.7	50	71.8	IDA-NEG-240627-CM0024_24_B1_R1	180.06685:2688 181.0702:479 182.07356:48	119.04884:466 136.07533:73	2.4	0	5.5	1327	5.6	0	8.4	0	6.8	0	6.7	0	7.5	0	6.2	0	5.2	0	7.7	0	2.2	0	2	0	4.5	0	4.3	0
322	1.578	130.08672	HMDB0000064, Creatine	[M-H]-		0.16	True	C4H9N3O2		CVSVTCORWBXHQV-UHFFFAOYSA-N	CN(CC(O)=O)C(N)=N		null	null	75	75	100	42.48	IDA-NEG-240627-CM0024_25_B1_R1	130.08723:4133 131.09058:1084 132.09394:131	88.0406:36 130.04753:72 130.08319:824	-170.1	0	3.9	0	4.6	0	5.8	0	4.3	0	4.9	0	6.2	0	5.6	0	5.1	0	4.9	0	6.5	0	6.5	0	7.6	0	7	0
144	1.198	110.89803	HMDB0000300, Uracil	[M-H]-	similar chromatogram in higher mz_440	0.32	True	C4H4N2O2		ISAKRJDGNUQOIC-UHFFFAOYSA-N	O=C1NC=CC(=O)N1		null	null	75	75	100	160	IDA-NEG-240627-CM0024_15_R1	110.90016:1096 111.90351:0 112.90687:0	110.90194:72	62.1	0	2.6	2000	1.6	0	4.9	1414	0.5	1180	1	1403	-0.7	0	-0.4	0	-2.4	0	9.8	0	11.1	0	7.7	0	2.2	0	24.9	0
5936	12.043	391.28336	HMDB0000518, Chenodeoxycholic acid	[M-H]-		0.02	True	C24H40O4		RUDATBOHQWOJDD-BSWAIDMHSA-N	[H][C@@]1(CC[C@@]2([H])[C@]3([H])[C@H](O)C[C@]4([H])C[C@H](O)CC[C@]4(C)[C@@]3([H])CC[C@]12C)[C@H](C)CCC(O)=O		null	null	63.9	74	50	27.45	IDA-NEG-240627-CM0024_26_B1_R1	391.28336:2080 392.28671:449 393.29007:134	327.27689:72 343.25977:72 345.29242:72 347.28983:107 390.00385:36 391.2851:1828	35.6	0	18.1	0	17.6	0	11.1	0	15.7	0	13.7	0	16.6	0	17.2	0	17	0	17.3	0	3.5	0	4.9	0	6	0	2.2	0
1204	15.803	225.18497	HMDB0000033, Carnosine	[M-H]-		0.04	True	C9H14N4O3		CQOVPNPJLQNMDC-ZETCQYMHSA-N	NCCC(=O)N[C@@H](CC1=CN=CN1)C(O)=O		null	null	75	75	100	158.18	IDA-NEG-240627-CM0024_21_R1	225.18575:1547 226.1891:375 227.19246:214	225.18887:1405	19.1	0	6.8	0	13.1	0	11.3	0	7.8	0	11.8	0	11.4	0	12.4	0	11.6	0	10.5	0	5	0	3.8	0	2	0	-0.7	0
233	1.128	117.01819	HMDB0000254, Succinic acid	[M-H]-	adduct linked to 371_[M-H]-	0.14	True	C4H6O4		KDYFGRWQOYBRFD-UHFFFAOYSA-N	OC(=O)CCC(O)=O		null	null	92.5	92.5	100	79.02	IDA-NEG-240627-CM0024_11_R1	117.02031:1576 118.02366:0 119.02702:342	73.03167:322 99.00859:36 117.02185:107	203.3	0	5.8	0	4.1	0	12.6	0	4	0	2.1	1783	3.4	0	0.2	0	5.6	0	3.2	0	1.5	0	6.9	1576	5.1	0	6.2	0
4542	1.325	346.05588	HMDB0000045, Adenosine monophosphate	[M-H]-	similar chromatogram in higher mz_6291	0.3	True	C10H14N5O7P		UDMBCSSLTHHNCD-KQYNXXCUSA-N	NC1=C2N=CN([C@@H]3O[C@H](COP(O)(O)=O)[C@@H](O)[C@H]3O)C2=NC=N1		null	null	58.1	86.1	60	169.01	IDA-NEG-240627-QC_B1_07	346.05676:4874 347.06011:1296 348.06347:370	78.96012:1265 124.01106:179 150.98138:72 192.98669:72 211.00148:1017	83.6	0	12	0	9.5	0	11.9	0	7.1	0	14.2	0	14.1	0	-45.2	0	-36.2	0	-59.4	0	-4.7	0	1.9	0	-5.4	0	-1	0
1653	13.415	255.06702	HMDB0000220, Palmitic acid	[M-H]-		0.02	True	C16H32O2		IPCSVZSSVZVIGE-UHFFFAOYSA-N	CCCCCCCCCCCCCCCC(O)=O		null	null	76.7	79.1	50	135.71	IDA-NEG-240627-CM0024_33_B1_R1	255.06702:16046 256.07037:3365 257.07373:324	103.05881:74 136.01543:143 141.07253:251 164.009:322 169.06615:655 183.07791:433 209.05949:145 211.07375:919 255.06602:13835	32.1	0	3.6	0	19.8	0	25	0	-10.4	0	3.1	0	52	0	18.7	0	17.6	0	-4.1	0	12.1	0	4.9	0	-3.1	0	33	0
1884	16.183	269.21265	HMDB0000145, Estrone	[M-H]-	ion correlated with 10409; ion correlated with 12028; ion correlated with 1771	0.12	True	C18H22O2		DNXHEGUUPJUMQT-CBZIJGRNSA-N	[H][C@@]12CCC(=O)[C@@]1(C)CC[C@]1([H])C3=C(CC[C@@]21[H])C=C(O)C=C3		null	null	88	69.3	50	63.18	IDA-NEG-240627-CM0024_34_B1_R1	269.21027:2449 270.21362:683 271.21698:342	269.14322:74	20.3	0	8.6	0	15.6	0	-67	0	5.8	0	19.1	0	17.5	0	15.5	0	2.1	0	1.6	0	20.1	0	16	0	-16	0	41.7	0
6732	1.223	426.02051	HMDB0001341, ADP	[M-H]-	ion correlated with 4552; ion correlated with 5007; ion correlated with 7049; ion correlated with 8577; ion correlated with 11665; ion correlated with 3601; ion correlated with 4324; ion correlated with 5395; ion correlated with 9141; ion correlated with 11527; ion correlated with 12083; ion correlated with 3196; ion correlated with 2378; ion correlated with 3717; ion correlated with 9513; ion co…	0.02	True	C10H15N5O10P2		XTWYTFMLZFPYCI-KQYNXXCUSA-N	NC1=NC=NC2=C1N=CN2[C@@H]1O[C@H](COP(O)(=O)OP(O)(O)=O)[C@@H](O)[C@H]1O		null	null	66.4	65.2	60	267.73	IDA-NEG-240627-CM0024_31_B1_R1	426.02051:2284 427.02386:684 428.02722:342	124.01158:143 290.96216:72 328.04688:360 408.01312:251	-38.1	0	12.6	0	10.1	0	13.4	0	8.6	0	7.7	0	15.2	0	-36.1	0	-37	0	-37.8	0	-44.6	0	-48.2	0	-6.9	0	-50.7	0
215	1.334	115.00361	HMDB0000134, Fumaric acid	[M-H]-	similar chromatogram in higher mz_2684; found in higher mz's MsMs_8171	0.08	True	C4H4O4		VZCYOOQTPOCHFL-OWOJBTEDSA-N	OC(=O)\C=C\C(O)=O		null	null	86.3	86.3	100	28.88	IDA-NEG-240627-QC_B1_09	115.00361:2484 116.00696:569 117.01032:0	71.01137:108 115.05999:36	-125.5	0	-182.2	0	-14.7	0	160.8	0	-46.6	0	-0.5	0	0.7	0	-0.4	0	-0.9	0	-2.6	0	-1.1	0	-3.9	0	-113.4	0	0.6	0
2227	12.423	281.21249	HMDB0000207, Oleic acid	[M-H]-	found in higher mz's MsMs_4638	0.08	True	C18H34O2		ZQPPMHVWECSIRJ-KTKRTIGZSA-N	CCCCCCCC\C=C/CCCCCCCC(O)=O		null	null	94	76.2	50	220.53	IDA-NEG-240627-CM0024_32_B1_R1	281.21246:2691 282.21581:670 283.21917:114	99.07855:7 144.94838:7 167.11925:5 213.07043:5 245.19106:7 263.20087:637 281.21359:1268	11.2	0	8.2	0	7.1	0	10.1	0	23.4	0	11.2	0	15	0	11.3	0	10.8	0	13.4	0	-0.4	0	3.1	0	4.2	0	2	0
2264	2.159	282.08484	HMDB0000133, Guanosine	[M-H]-	found in higher mz's MsMs_8514	0.12	True	C10H13N5O5		NYHBQMYGNKIUIF-UUOKFMHZSA-N	NC1=NC2=C(N=CN2[C@@H]2O[C@H](CO)[C@@H](O)[C@H]2O)C(=O)N1		null	null	49	64.1	66.7	102.61	IDA-NEG-240627-CM0024_37_B1_R1	282.08627:2408 283.08962:0 284.09298:317	108.01903:107 133.01572:288 185.01965:107	40.9	0	-33.6	0	77.5	0	-51.1	0	38.8	0	-68	0	-62.2	0	8.1	0	8.5	0	7.2	0	-21.4	0	-71.8	0	0.9	0	0.7	0
328	1.164	131.04633	HMDB0000168, L-Asparagine	[M-H]-		0.14	True	C4H8N2O3		DCXYFEDJOCDNAF-REOHCLBHSA-N	N[C@@H](CC(N)=O)C(O)=O		null	null	88	79.7	50	48.08	IDA-NEG-240627-CM0024_31_B1_R1	131.04633:4928 132.04968:0 133.05304:0	113.03669:508	187	0	-8.7	0	3.1	0	11.5	0	-4.4	0	0.2	1358	3.5	0	0.2	0	-0.4	1102	0.3	0	16.6	0	0.4	0	-0.1	0	6.5	0
693	1.753	180.0667	HMDB0000158, L-Tyrosine	[M-H]-	adduct linked to 947_[M+Na-2H]-; found in higher mz's MsMs_6684; found in higher mz's MsMs_1501; found in higher mz's MsMs_10153; found in higher mz's MsMs_1225; found in higher mz's MsMs_3424; similar chromatogram in higher mz_1909; found in higher mz's MsMs_11027; similar chromatogram in higher mz_11057; similar chromatogram in higher mz_12551; found in higher mz's MsMs_7785	0.8	True	C9H11NO3		OUYCCCASQSFEME-QMMMGPOBSA-N	N[C@@H](CC1=CC=C(O)C=C1)C(O)=O		null	null	93.4	94.9	100	730.43	IDA-NEG-240627-QC_B1_09	180.06712:19397 181.07047:2822 182.07383:770	65.04018:10 71.78673:12 74.02568:117 81.03483:2 93.03544:836 105.03284:12 110.03496:5 119.05159:3032 121.02993:21 132.04633:7 134.06223:160 160.04288:5 162.05754:81 163.04187:4049 164.04518:21 170.29733:2 180.06868:5320	27.3	0	4.6	35800	4.7	44408	7.5	32291	6	31514	5.8	0	6.6	30380	5.3	26707	4.3	28930	6.8	18041	1.3	25266	1.1	12781	3.6	2814	3.4	13690
694	1.721	180.0667	HMDB0000158, L-Tyrosine	[M-H]-	found in higher mz's MsMs_5656; found in higher mz's MsMs_3425; found in higher mz's MsMs_6684; found in higher mz's MsMs_1224; similar chromatogram in higher mz_4252; found in higher mz's MsMs_4109; found in higher mz's MsMs_1780; found in higher mz's MsMs_1502	0.18	True	C9H11NO3		OUYCCCASQSFEME-QMMMGPOBSA-N	N[C@@H](CC1=CC=C(O)C=C1)C(O)=O		null	null	92.6	89.6	75	893.81	IDA-NEG-240627-CM0024_24_B1_R1	180.0667:56771 181.07005:9126 182.07341:987	72.00835:3867 81.03848:96 119.04947:9255 133.02544:72 134.06091:444 163.03922:10841 179.5:236	27.3	0	4.6	0	4.7	0	7.5	0	6	0	5.8	36941	6.6	0	5.3	0	4.3	0	6.8	0	1.3	0	1.1	0	3.6	0	3.4	0
220	1.832	115.04009	HMDB0000019, alpha-Ketoisovaleric acid	[M-H]-	similar chromatogram in higher mz_12124; found in higher mz's MsMs_723	0.08	True	C5H8O3		QHKABHOOEWYVLI-UHFFFAOYSA-N	CC(C)C(=O)C(O)=O		null	null	75	71.8	50	35.1	IDA-NEG-240627-CM0024_05_R1	115.04009:1826 116.04344:134 117.0468:0	115.04399:72	-1.7	0	-0.7	0	0	0	-1	0	0.4	0	-1.3	1826	0.1	0	-2.2	0	-0.2	0	0	1143	0.1	0	0.7	0	-0.4	0	0.2	0
2885	13.991	301.21585	HMDB0001999, Eicosapentaenoic acid	[M-H]-	similar chromatogram in higher mz_3631; found in higher mz's MsMs_3631; found in higher mz's MsMs_11854; found in higher mz's MsMs_10715; found in higher mz's MsMs_8999	0.1	True	C20H30O2		JAZBEHYOTPTENJ-JLNKQSITSA-N	CC\C=C/C\C=C/C\C=C/C\C=C/C\C=C/CCCC(O)=O		null	null	71	72.2	50	180.51	IDA-NEG-240627-CM0024_26_B1_R1	301.2168:12207 302.22015:3405 303.22351:929	177.16086:36 255.21635:109 301.21997:2020	-76.3	0	13.9	0	-36.8	0	56.7	0	-42.8	0	7	0	8.1	0	4.2	0	14.3	0	16.9	0	20.2	0	1.5	0	19.4	0	7.8	0
1395	10.044	241.04958	HMDB0000273, Thymidine	[M-H]-	ion correlated with 509; ion correlated with 8853	0.02	True	C10H14N2O5		IQFYYKKMVGJFEH-XLPZGREQSA-N	CC1=CN([C@H]2C[C@H](O)[C@@H](CO)O2)C(=O)NC1=O		null	null	63.5	73.3	50	41.28	IDA-NEG-240627-CM0024_15_R1	241.04958:1280 242.05293:173 243.05629:0	94.93765:107 184.9894:90 241.05045:616	6.3	0	5.7	0	6.7	0	3.7	0	4.8	0	4.6	0	5	0	3.8	0	2.5	0	4.8	0	0.4	0	-0.6	0	0.5	0	-0.5	0
323	1.787	130.08684	HMDB0001149, 5-Aminolevulinic acid	[M-H]-	similar chromatogram in higher mz_6181; similar chromatogram in higher mz_7788; found in higher mz's MsMs_7788; found in higher mz's MsMs_6181; found in higher mz's MsMs_4146; found in higher mz's MsMs_897; similar chromatogram in higher mz_3841; found in higher mz's MsMs_10588; found in higher mz's MsMs_5991; found in higher mz's MsMs_4710; found in higher mz's MsMs_2323; found in higher mz's Ms…	0.34	True	C5H9NO3		ZGXJTSGNIOSYLO-UHFFFAOYSA-N	NCC(=O)CCC(O)=O		null	null	88	73.8	50	1214.74	IDA-NEG-240627-QC_05	130.08693:9458 131.09028:700 132.09364:120	130.08687:1034	-171	0	3	0	3.7	0	4.8	24771	3.4	0	4	60815	5.3	26504	4.7	22489	4.2	23990	4	27083	5.5	16472	5.2	0	6.7	0	6.1	0
224	6.092	116.05002	HMDB0000128, Guanidoacetic acid	[M-H]-	ion correlated with 6098; found in higher mz's MsMs_789	0.04	True	C3H7N3O2		BPMFZUMJYQTVII-UHFFFAOYSA-N	NC(=N)NCC(O)=O		null	null	53.4	75	100	78.86	IDA-NEG-240627-CM0024_02_R1	116.05002:1729 117.05337:259 118.05673:0	99.92498:305 115.92184:72 116.05096:580	186.7	0	-0.3	0	0.4	1729	1.7	1176	0.8	0	1.1	0	1.9	0	3.4	0	3.1	0	-0.8	0	4.8	0	9.5	0	18	0	5.8	0
2555	21.393	291.23285	HMDB0060949, 2-hydroxyflutamide	[M-H]-		0.18	True	C11H11F3N2O4		YPQLFJODEKMJEF-UHFFFAOYSA-N	CC(C)(O)C(O)=NC1=CC(=C(C=C1)N(=O)=O)C(F)(F)F		null	null	88	69.8	50	96.84	IDA-NEG-240627-CM0024_30_B1_R1	291.23346:1921 292.23681:312 293.24017:0	291.22958:540	-111	0	10.5	0	7.7	0	10.6	0	7.9	0	10.4	0	1.8	0	6.1	0	5	0	5.1	0	-0.5	0	1	0	0.7	0	0.9	0
2560	21.199	291.23727	HMDB0060949, 2-hydroxyflutamide	[M-H]-	found in higher mz's MsMs_10783	0.26	True	C11H11F3N2O4		YPQLFJODEKMJEF-UHFFFAOYSA-N	CC(C)(O)C(O)=NC1=CC(=C(C=C1)N(=O)=O)C(F)(F)F		null	null	88	69.8	50	505.77	IDA-NEG-240627-CM0024_20_R1	291.23059:1323 292.23394:661 293.2373:661	291.07245:72 291.19958:107 291.23965:143	73.6	0	-1.3	8992	0	2096	-0.5	5638	0.6	3316	-0.5	8163	0.2	3432	0.8	0	-0.3	4571	0.3	0	-8.1	3457	-4.7	3320	-1.9	0	-8.1	2900
612	1.113	170.88542	HMDB0000126, Glycerol 3-phosphate	[M-H]-	ion correlated with 15917; found in higher mz's MsMs_1110	0.04	True	C3H9O6P		AWUCVROLDVIAJX-GSVOUGTGSA-N	OC[C@@H](O)COP(O)(O)=O		null	null	73.9	64.2	66.7	118.55	IDA-NEG-240627-CM0024_13_R1	170.88518:1064 171.88853:0 172.89189:1162	78.96094:430 170.83401:325 170.88622:690		0	57.7	0	99	0	20.6	0	91.2	0	81.4	0	61.8	0	-1.8	1139	-4.2	0	-0.9	0	-12	0	-0.2	0		0	2.1	1064
1444	10.727	243.19588	HMDB0000296, Uridine	[M-H]-		0.08	True	C9H12N2O6		DRTQHJPVMGBUCF-XVFCMESISA-N	OC[C@H]1O[C@H]([C@H](O)[C@@H]1O)N1C=CC(=O)NC1=O		null	null	75	73	50	105.85	IDA-NEG-240627-CM0024_28_B1_R1	243.19785:2744 244.2012:437 245.20456:175	86.97653:7 181.15622:12 223.17307:5 227.1609:5 243.19734:3268	19.2	0	10.5	0	9.2	0	10.6	0	13	0	7.8	0	11.8	0	12.3	0	13.7	0	12.7	0	6.4	0	4	0	6	0	1.9	0
1443	10.615	243.19588	HMDB0000296, Uridine	[M-H]-	ion correlated with 3220; found in higher mz's MsMs_3220	0.02	True	C9H12N2O6		DRTQHJPVMGBUCF-XVFCMESISA-N	OC[C@H]1O[C@H]([C@H](O)[C@@H]1O)N1C=CC(=O)NC1=O		null	null	75	73	50	199.7	IDA-NEG-240627-CM0024_23_B1_R1	243.19588:7419 244.19923:1549 245.20259:184	195.17863:36 243.19858:6259	16	0	11.3	0	11.1	0	12.2	0	11.7	0	10.6	0	9.3	0	11.9	0	11.4	0	8.7	0	2.3	0	4	0	0.7	0	1.8	0
150	1.121	111.00819	HMDB0000300, Uracil	[M-H]-	found in higher mz's MsMs_636; found in higher mz's MsMs_816; found in higher mz's MsMs_494; similar chromatogram in higher mz_816; similar chromatogram in higher mz_1863; similar chromatogram in higher mz_1998; found in higher mz's MsMs_734; found in higher mz's MsMs_4537	0.82	True	C4H4N2O2		ISAKRJDGNUQOIC-UHFFFAOYSA-N	O=C1NC=CC(=O)N1		null	null	83.9	83.9	100	126.09	IDA-NEG-240627-CM0024_11_R1	111.00888:3657 112.01223:310 113.01559:0	67.01784:72 111.00693:107	0	0	0.3	3260	0.1	5462	2.2	5310	3.3	5615	-0.6	4933	3.2	3945	0.6	7545	0.5	8075	-0.5	8386	4	4514	4.2	3657	6.6	0	6.2	6117
340	1.13	132.03012	HMDB0000191, L-Aspartic acid	[M-H]-	similar chromatogram in higher mz_432; found in higher mz's MsMs_5790; found in higher mz's MsMs_1993; found in higher mz's MsMs_5949; found in higher mz's MsMs_765; similar chromatogram in higher mz_568; similar chromatogram in higher mz_1993; similar chromatogram in higher mz_2506	0.66	True	C4H7NO4		CKLJMWTZIZZHCS-REOHCLBHSA-N	N[C@@H](CC(O)=O)C(O)=O		null	null	82.6	82.6	100	720.08	IDA-NEG-240627-CM0024_23_B1_R1	132.03012:47046 133.03347:0 134.03683:5662	71.01486:1903 88.04113:6999 115.00467:2014	109.8	0	-1.8	2504	0.7	1973	-0.2	1935	-0.8	2135	-1.2	2163	3.1	1938	0.2	1693	-0.7	3402	0.8	2590	1.2	1093	0.3	1811	5.9	0	-0.5	2181
1847	21.92	267.23218	HMDB0000195, Inosine	[M-H]-	similar chromatogram in higher mz_7806; found in higher mz's MsMs_7806; found in higher mz's MsMs_10892	0.26	True	C10H12N4O5		UGQMRVRMYYASKQ-KQYNXXCUSA-N	OC[C@H]1O[C@H]([C@H](O)[C@@H]1O)N1C=NC2=C(O)N=CN=C12		null	null	88	67.4	50	536.78	IDA-NEG-240627-QC_B1_08	267.23312:21819 268.23647:4097 269.23983:1024	267.23083:12378	16.3	0	12.6	6516	11.8	0	14.1	8194	11.9	0	13.2	4373	12.7	10998	12.2	6362	11.4	7528	13.1	0	4	0	3.7	4461	3.4	0	4	3891
684	1.233	179.05701	HMDB0000143, D-Galactose	[M-H]-	adduct linked to 685_[2M-H]-; found in higher mz's MsMs_1195; found in higher mz's MsMs_5803	0.22	True	C6H12O6		WQZGKKKJIJFFOK-PHYPRBDBSA-N	OC[C@H]1O[C@H](O)[C@H](O)[C@@H](O)[C@H]1O		null	null	83.8	63.1	50	178.54	IDA-NEG-240627-CM0024_05_R1	179.05722:9505 180.06057:640 181.06393:343	59.01434:3086 85.0322:107	4.8	0	0	0	0.6	0	0.9	0	0.3	0	0.2	9505	0.5	0	0.8	0	0.6	0	0.4	9565	0	0	-0.3	0	-0.3	10926	-0.5	0
5666	12.991	383.18234	HMDB0000939, S-Adenosylhomocysteine	[M-H]-	ion correlated with 1953; ion correlated with 3393; ion correlated with 3385	0.04	True	C14H20N6O5S		ZJUKTBDSGOFHSH-WFMPWKQPSA-N	N[C@@H](CCSC[C@H]1O[C@H]([C@H](O)[C@@H]1O)N1C=NC2=C1N=CN=C2N)C(O)=O		null	null	40.2	75	100	59.55	IDA-NEG-240627-CM0024_31_B1_R1	383.18393:1469 384.18728:523 385.19064:327	145.04919:7 153.08968:2 179.07356:2 183.0957:5 185.10236:7 201.13907:5 215.14702:7 229.16443:7 231.12622:2 241.16086:7 253.19713:10 269.19135:5 285.18234:2 315.19659:330 337.17834:193 383.18213:540	-80	0	18.4	0	17.1	0	15.7	0	15.9	0	16.2	0	15.7	0	15.6	0	14.4	0	16.5	0	5.6	0	3.9	0	3.7	0	4.3	0
341	1.408	132.03015	HMDB0000191, L-Aspartic acid	[M-H]-	found in higher mz's MsMs_8171; found in higher mz's MsMs_7817; found in higher mz's MsMs_7789; found in higher mz's MsMs_2446; found in higher mz's MsMs_4780; found in higher mz's MsMs_4098; found in higher mz's MsMs_3790	0.06	True	C4H7NO4		CKLJMWTZIZZHCS-REOHCLBHSA-N	N[C@@H](CC(O)=O)C(O)=O		null	null	82.3	82.3	100	3071.68	IDA-NEG-240627-CM0024_36_B1_R1	132.03015:80260 133.0335:5193 134.03686:1421	71.01609:3471 88.04204:10581 115.00619:3234	109.6	0	-2.1	0	0.5	0	-0.5	0	1	0	1	0	2.9	0	0	0	-0.9	0	0.6	0	0.9	0	0.1	0	5.7	0	-0.7	0
1877	12.967	269.21164	HMDB0000145, Estrone	[M-H]-		0.02	True	C18H22O2		DNXHEGUUPJUMQT-CBZIJGRNSA-N	[H][C@@]12CCC(=O)[C@@]1(C)CC[C@]1([H])C3=C(CC[C@@]21[H])C=C(O)C=C3		null	null	88	69.3	50	34.76	IDA-NEG-240627-CM0024_26_B1_R1	269.21164:2263 270.21499:419 271.21835:3054	269.06644:150	11.6	0	10.3	0	10.7	0	12.1	0	10.4	0	8.9	0	6.4	0	11.7	0	11.9	0	10.2	0	2.1	0	3.7	0	0.5	0	2.9	0
413	1.092	143.08276	HMDB0000482, Caprylic acid	[M-H]-	ion correlated with 15604; ion correlated with 264; ion correlated with 765; ion correlated with 420; found in higher mz's MsMs_6717; found in higher mz's MsMs_2539; found in higher mz's MsMs_2537; found in higher mz's MsMs_1998; found in higher mz's MsMs_765; found in higher mz's MsMs_1488	0.26	True	C8H16O2		WWZKQHOCKIZLMA-UHFFFAOYSA-N	CCCCCCCC(O)=O		null	null	28.3	75	100	170.06	IDA-NEG-240627-CM0024_02_R1	143.08205:8421 144.0854:683 145.08876:341	88.03874:287 143.08592:107	-65.2	0	-0.4	18236	-0.4	8421	-0.1	12215	0.7	10166	-0.8	7058	-0.9	2997	0	0	-16.8	0	-23.4	0	-0.8	2314	0.6	0	19.3	0	10.8	0
3630	20.711	319.22791	HMDB0011134, 5-HETE	[M-H]-		0.22	True	C20H32O3		KGIJOOYOSFUGPC-JGKLHWIESA-N	CCCCC\C=C/C\C=C/C\C=C/C=C/[C@@H](O)CCCC(O)=O		null	null	88	68	50	158.68	IDA-NEG-240627-CM0024_11_R1	319.22757:1816 320.23092:1024 321.23428:683	114.99134:72	4	0	3.6	0	9.3	0	7.5	0	5.6	0	5.4	1783	7	0	6.9	0	6.2	0	6.1	0	1.4	0	7.2	1816	0.4	0	0.9	2883
1583	17.611	251.20068	HMDB0060651, 2-Hydroxycarbamazepine	[M-H]-	found in higher mz's MsMs_3605; found in higher mz's MsMs_14762; found in higher mz's MsMs_13769; found in higher mz's MsMs_5804	0.3	True	C15H12N2O2		VPZIYMMSJFWLSP-UHFFFAOYSA-N	NC(=O)N1C2=CC=CC=C2C=CC2=CC(O)=CC=C12		null	null	88	47.6	50	334.03	IDA-NEG-240627-CM0024_33_B1_R1	251.1998:17017 252.20315:4097 253.20651:341	207.21089:18 251.19939:9244	-25.7	0	8.5	0	8.8	0	0.5	0	6.7	0	-1.2	0	8.5	0	10.9	0	3.6	0	4.4	0	1.5	0	-0.1	0	-0.8	0	-0.5	0
2736	5.891	296.08173	HMDB0001173, 5'-Methylthioadenosine	[M-H]-	ion correlated with 357; found in higher mz's MsMs_4415; adduct linked to 10774_[M-H]-	0.28	True	C11H15N5O3S		WUUGFSXJNOTRMR-IOSLPCCCSA-N	CSC[C@H]1O[C@H]([C@H](O)[C@@H]1O)N1C=NC2=C1N=CN=C2N		null	null	93.4	87.5	66.7	276.04	IDA-NEG-240627-CM0024_32_B1_R1	296.08276:7734 297.08611:1326 298.08947:773	92.02521:67 134.04733:6747 159.97762:5 296.08185:592	-19.3	0	3.4	0	13.3	0	13.3	0	13.5	0	11.8	0	11.6	0	11.5	0	13.3	0	11.4	0	5.5	0	2	0	10	0	3.5	0
2890	14.024	301.21695	HMDB0001999, Eicosapentaenoic acid	[M-H]-	found in higher mz's MsMs_3631; similar chromatogram in higher mz_11854; found in higher mz's MsMs_7434; found in higher mz's MsMs_5816; found in higher mz's MsMs_3590; similar chromatogram in higher mz_12309; found in higher mz's MsMs_8996; found in higher mz's MsMs_13086	0.18	True	C20H30O2		JAZBEHYOTPTENJ-JLNKQSITSA-N	CC\C=C/C\C=C/C\C=C/C\C=C/C\C=C/CCCC(O)=O		null	null	61.3	81.8	66.7	140.58	IDA-NEG-240627-CM0024_32_B1_R1	301.2179:1121 302.22125:383 303.22461:0	255.22658:72 257.23761:72 301.17029:36 301.2171:72	82.7	0	10.2	0	-40.4	0	53.1	0	-46.5	0	3.4	0	4.4	0	0.6	0	10.7	0	13.3	0	16.5	0	-2.2	0	15.7	0	4.1	0
4556	21.594	346.17697	HMDB0000045, Adenosine monophosphate	[M-H]-	similar chromatogram in higher mz_15011; found in higher mz's MsMs_14114; found in higher mz's MsMs_12989	0.56	True	C10H14N5O7P		UDMBCSSLTHHNCD-KQYNXXCUSA-N	NC1=C2N=CN([C@@H]3O[C@H](COP(O)(O)=O)[C@@H](O)[C@H]3O)C2=NC=N1		null	null	75	68.1	50	100.65	IDA-NEG-240627-CM0024_11_R1	346.17654:1579 347.17989:547 348.18325:0	346.17667:852	42.7	0	11	3094	11.1	2656	11.2	2109	10	2323	12.8	1947	11.5	2531	11.9	2572	10.7	3072	14.6	2785	0.1	3345	-0.3	1579	0.8	1225	-0.9	0
1837	12.658	267.19577	HMDB0000195, Inosine	[M-H]-		0.14	True	C10H12N4O5		UGQMRVRMYYASKQ-KQYNXXCUSA-N	OC[C@H]1O[C@H]([C@H](O)[C@@H]1O)N1C=NC2=C(O)N=CN=C12		null	null	88	67.4	50	24.7	IDA-NEG-240627-CM0024_25_B1_R1	267.19672:1507 268.20007:260 269.20343:455	267.11481:590	15	0	10.6	0	14.5	0	12.8	0	13.8	0	11.3	0	14.2	0	13.5	0	11.7	0	15.1	0	2.5	0	8.2	0	4.5	0	3.2	0
350	1.032	133.01411	HMDB0000156, Malic acid	[M-H]-	similar chromatogram in higher mz_3985; similar chromatogram in higher mz_6375; similar chromatogram in higher mz_10275; similar chromatogram in higher mz_14856; similar chromatogram in higher mz_15586; found in higher mz's MsMs_5964; found in higher mz's MsMs_3862	0.32	True	C4H6O5		BJEPYKJPYRNKOW-REOHCLBHSA-N	O[C@@H](CC(O)=O)C(O)=O		null	null	89.3	84.4	57.1	1263.34	IDA-NEG-240627-QC_02	133.01443:1929 134.01778:0 135.02114:1032	71.01574:143 72.99317:72 115.00534:107 133.01868:72	-11.5	0	0.2	0	-0.1	0	-0.7	0	-1	0	0.9	0	0.7	0	-0.7	0	0.6	0	-0.7	0	0.3	0	-0.4	2854	1.2	0	1.5	0
449	1.73	148.04349	HMDB0000696, Methionine	[M-H]-	found in higher mz's MsMs_4162; found in higher mz's MsMs_3599; found in higher mz's MsMs_1300; found in higher mz's MsMs_2875; found in higher mz's MsMs_1106; found in higher mz's MsMs_6604; found in higher mz's MsMs_8210	0.22	True	C5H11NO2S		FFEARJCKVFRZRR-BYPYZUCNSA-N	CSCC[C@H](N)C(O)=O		null	null	87	87	100	318.14	IDA-NEG-240627-QC_01	148.04367:3172 149.04702:328 150.05038:205	100.03937:36 148.0451:107	-65.5	0	3.3	0	3.1	0	3.2	0	3.9	3894	1.9	0	3.7	0	2	0	0.3	0	0.8	0	4	0	-0.4	0	13.3	0	2.3	2650
450	1.681	148.04349	HMDB0000696, Methionine	[M-H]-	found in higher mz's MsMs_6606; found in higher mz's MsMs_1104; found in higher mz's MsMs_1300; found in higher mz's MsMs_2308; found in higher mz's MsMs_7743; found in higher mz's MsMs_12529	0.52	True	C5H11NO2S		FFEARJCKVFRZRR-BYPYZUCNSA-N	CSCC[C@H](N)C(O)=O		null	null	87	87	100	468.99	IDA-NEG-240627-CM0024_14_R1	148.04456:2508 149.04791:262 150.05127:305	100.04327:36 148.04102:107	-65.5	0	3.3	5874	3.1	4550	3.2	2702	3.9	0	1.9	0	3.7	1920	2	0	0.3	0	0.8	1565	4	0	-0.4	0	13.3	0	2.3	0
2131	12.024	279.19629	HMDB0000673, Linoleic acid	[M-H]-	found in higher mz's MsMs_6467; adduct linked to 1770_[M-H2O-H]-; found in higher mz's MsMs_4578; found in higher mz's MsMs_9663	0.06	True	C18H32O2		OYHQOLUKZRVURQ-HZJYTTRNSA-N	CCCCC\C=C/C\C=C/CCCCCCCC(O)=O		null	null	42	75	100	1219.92	IDA-NEG-240627-CM0024_31_B1_R1	279.19699:66027 280.20034:19125 281.2037:1994	57.03551:79 67.05617:33 79.05585:5 91.05433:10 97.06542:21 99.08264:186 107.08666:67 113.09798:339 119.04917:7 123.11999:21 127.07872:14 133.06374:7 133.10304:189 137.13496:14 146.07256:2 147.11774:12 159.08253:24 163.14902:629 165.09349:31 171.0892:5 175.14996:55 179.10864:3095 181.12608:41 186.10461:5 187.15038:12 191.13918:10 201.16557:5 207.17728:10 213.16957:5 215.18105:41 218.20161:19 223.1…	-44.4	0	12.7	0	15.8	0	12.6	0	-4.5	0	-35.4	0	3.5	0	7.8	0	5.7	0	-10.6	0	-0.5	0	1.4	0	-10.1	0	3.4	0
5937	10.069	391.28467	HMDB0000518, Chenodeoxycholic acid	[M-H]-		0.02	True	C24H40O4		RUDATBOHQWOJDD-BSWAIDMHSA-N	[H][C@@]1(CC[C@@]2([H])[C@]3([H])[C@H](O)C[C@]4([H])C[C@H](O)CC[C@]4(C)[C@@]3([H])CC[C@]12C)[C@H](C)CCC(O)=O		null	null	75	74	50	96.89	IDA-NEG-240627-CM0024_17_R1	391.28467:3325 392.28802:818 393.29138:234	295.18713:36 345.19562:36 391.28696:4104	-21.6	0	15	0	13.4	0	11.9	0	13.4	0	6.9	0	10.3	0	13.7	0	13.3	0	14.7	0	13.6	0	0.5	0	-1.1	0	6.4	0
3884	19.937	327.23209	HMDB0002183, Docosahexaenoic acid	[M-H]-	found in higher mz's MsMs_13747; found in higher mz's MsMs_12145; found in higher mz's MsMs_15749; found in higher mz's MsMs_12522; found in higher mz's MsMs_6013; found in higher mz's MsMs_15152; found in higher mz's MsMs_10417; found in higher mz's MsMs_15928; found in higher mz's MsMs_10915; found in higher mz's MsMs_5984; found in higher mz's MsMs_16091	0.12	True	C22H32O2		MBMBGCFOFBJSGT-KUBAVDMBSA-N	CC\C=C/C\C=C/C\C=C/C\C=C/C\C=C/C\C=C/CCC(O)=O		null	null	78.7	89.4	100	5333.7	IDA-NEG-240627-CM0024_33_B1_R1	327.23245:506534 328.2358:166466 329.23916:23501	59.01391:10180 81.03468:215 91.05563:251 93.07094:440 104.05869:109 105.07016:475 107.08623:1109 113.06216:215 121.1025:1529 127.07802:251 129.0741:179 131.08687:394 141.09312:287 145.10297:288 147.11884:1082 158.11433:143 161.10091:145 167.11119:358 173.13664:322 177.16606:2284 187.1517:394 191.18192:1770 199.14909:143 200.11922:143 201.16452:537 213.16866:107 215.18098:358 229.19704:8013 241.19…	21.5	0	14.4	0	14.6	0	13.2	0	14.6	0	12.4	0	12.4	0	14.8	158458	13.3	171342	12.7	0	2.6	0	2.3	0	2.8	0	2.8	0
3886	20.005	327.23236	HMDB0002183, Docosahexaenoic acid	[M-H]-	found in higher mz's MsMs_15153; found in higher mz's MsMs_13746; found in higher mz's MsMs_12145; found in higher mz's MsMs_11015; found in higher mz's MsMs_6010; found in higher mz's MsMs_12629; found in higher mz's MsMs_6012; found in higher mz's MsMs_12144; found in higher mz's MsMs_12628; found in higher mz's MsMs_10420; found in higher mz's MsMs_13748; found in higher mz's MsMs_14753	0.32	True	C22H32O2		MBMBGCFOFBJSGT-KUBAVDMBSA-N	CC\C=C/C\C=C/C\C=C/C\C=C/C\C=C/C\C=C/CCC(O)=O		null	null	81.5	89.6	83.3	4348.06	IDA-NEG-240627-CM0024_26_B1_R1	327.233:455445 328.23635:225519 329.23971:18980	57.03566:215 81.03374:179 91.05645:215 93.07273:443 99.08405:72 105.07038:433 115.0559:358 119.08682:734 129.07228:107 131.08929:397 133.10342:1054 147.08237:182 149.13525:1338 157.10384:215 161.13638:1443 167.10988:540 171.11955:72 175.15057:2024 185.1369:143 189.16638:970 191.18262:1340 199.1483:215 213.16663:179 229.19815:8182 241.19608:650 245.15599:251 249.18829:2156 261.19006:107 281.22928:…	20.7	0	13.6	0	13.8	50035	12.4	0	13.7	44428	11.6	0	11.6	109690	13.9	0	12.4	0	11.9	130187	1.8	140307	1.5	0	2	0	2	0
4279	12.532	337.23764	HMDB0001517, AICAR	[M-H]-		0.06	True	C9H15N4O8P		NOTGFIUVDGNKRI-UUOKFMHZSA-N	NC(=O)C1=C(N)N(C=N1)[C@@H]1O[C@H](COP(O)(O)=O)[C@@H](O)[C@H]1O		null	null	87.3	84.7	50	36.2	IDA-NEG-240627-CM0024_26_B1_R1	337.23764:4590 338.24099:1333 339.24435:258	69.0333:26 109.06498:20 113.09957:15 125.0588:5 135.12369:10 139.07455:41 151.15236:20 155.0735:72 183.10155:20 203.17905:20 253.1993:5 275.24286:36 291.19754:41 301.21725:46 337.23743:2115	-84.5	0	9.9	0	15.6	0	14.7	0	15.5	0	16.9	0	14.1	0	13.9	0	14.7	0	18.2	0	1.1	0	2.9	0	1.5	0	-0.7	0
649	1.321	174.03032	HMDB0000904, Citrulline	[M-H]-	found in higher mz's MsMs_6291; found in higher mz's MsMs_5516; found in higher mz's MsMs_3726	0.36	True	C6H13N3O3		RHGKLRLOHDJJDR-BYPYZUCNSA-N	N[C@@H](CCCNC(N)=O)C(O)=O		null	null	46.8	71.3	100	93.58	IDA-NEG-240627-CM0024_06_R1	174.03198:1157 175.03533:210 176.03869:471	61.98705:322 89.02256:72 131.08083:358 132.08176:36 174.00294:36 174.08305:36	-140.9	0	1.2	1827	5.9	0	0.8	0	3.5	1311	2.4	1093	0.1	1157	4.1	0	0.1	1341	1.8	0	2	0	1.5	0	57.7	0	0.2	1473
3875	9.017	327.18118	HMDB0002183, Docosahexaenoic acid	[M-H]-		0.02	True	C22H32O2		MBMBGCFOFBJSGT-KUBAVDMBSA-N	CC\C=C/C\C=C/C\C=C/C\C=C/C\C=C/C\C=C/CCC(O)=O		null	null	53.4	79.3	50	46.09	IDA-NEG-240627-CM0024_20_R1	327.18118:1885 328.18453:451 329.18789:305	84.99218:21 99.01262:21 101.064:43 128.08821:14 150.96082:14 153.12614:29 179.11057:115 183.10104:36 190.95522:807 205.08884:7 209.15736:14 241.10677:29 256.93307:7 265.18457:43 286.94452:14 309.16943:72 327.18192:1156	10.4	0	11.3	0	8.6	0	10.8	0	12.1	0	12.4	0	13.1	0	8.7	0	9	0	11.5	0	0.4	0	0.2	0	-1	0	2	0
426	1.422	145.09805	HMDB0000641, Glutamine	[M-H]-	ion correlated with 804; ion correlated with 1510; ion correlated with 3485	0.02	True	C5H10N2O3		ZDXPYRJPNDTMRX-VKHMYHEASA-N	N[C@@H](CCC(N)=O)C(O)=O		null	null	64.7	75	100	336.11	IDA-NEG-240627-CM0024_31_B1_R1	145.09805:5926 146.1014:518 147.10476:76	101.07801:36 127.05039:179	-63.5	0	3.8	0	0.8	0	1.1	0	1.7	0	0.8	0	1.2	0	0.1	0	2.5	0	-1	0	1.4	0	0	0	2.7	0	-0.1	0
7666	21.327	464.31625	HMDB0000138, Glycocholic acid	[M-H]-		0.1	True	C26H43NO6		RFDAIACWWDREDC-FRVQLJSFSA-N	C[C@H](CCC(O)=NCC(O)=O)[C@H]1CC[C@H]2[C@@H]3[C@H](O)C[C@@H]4C[C@H](O)CC[C@]4(C)[C@H]3C[C@H](O)[C@]12C		null	null	71.6	75	100	1269.38	IDA-NEG-240627-QC_B1_Tissue_Pooledd	464.31659:51301 465.31994:19416 466.3233:3860	137.00488:152 166.03172:251 265.2605:430 403.26877:1603 464.31982:34944	2.7	0	6.3	0	3.8	0	-7.2	0	5.6	0	-0.1	0	4.5	0	4.1	0	4.5	0	5.7	0	0.4	0	0	0	-0.3	0	-0.6	0
4265	16.502	337.2045	HMDB0001517, AICAR	[M-H]-	ion correlated with 10928; ion correlated with 9023	0.02	True	C9H15N4O8P		NOTGFIUVDGNKRI-UUOKFMHZSA-N	NC(=O)C1=C(N)N(C=N1)[C@@H]1O[C@H](COP(O)(O)=O)[C@@H](O)[C@H]1O		null	null	93.4	68.1	50	185.53	IDA-NEG-240627-CM0024_33_B1_R1	337.2045:32214 338.20785:9900 339.21121:28211	79.9574:1098 96.96031:8655 109.96831:20 122.97643:537 195.0302:20 211.20837:51 336.12177:287 336.76535:15 337.20432:37361	9.8	0	14.5	0	14	0	11.7	0	14.2	0	14.2	0	13.3	0	13.8	0	13.2	0	12.5	0	1	0	2.1	0	2.8	0	1.8	0
2145	21.155	279.23251	HMDB0000673, Linoleic acid	[M-H]-	found in higher mz's MsMs_12033; found in higher mz's MsMs_9900; found in higher mz's MsMs_8100; found in higher mz's MsMs_6479; found in higher mz's MsMs_4586	0.08	True	C18H32O2		OYHQOLUKZRVURQ-HZJYTTRNSA-N	CCCCC\C=C/C\C=C/CCCCCCCC(O)=O		null	null	84.6	82.3	100	11227.87	IDA-NEG-240627-QC_05	279.23361:289054 280.23696:79915 281.24032:7190	71.01516:50 123.08734:14 165.13152:14 175.11287:7 205.1581:14 233.22421:29 259.20853:64 278.34167:1341 279.23569:33424	9.7	0	12.1	0	11.9	0	12.1	0	10.8	0	11.4	0	10.8	0	10.5	0	10.9	0	12	0	1.8	0	3.2	0	2.6	0	3.6	0
1678	22.276	255.27852	HMDB0000220, Palmitic acid	[M-H]-	found in higher mz's MsMs_3718	0.04	True	C16H32O2		IPCSVZSSVZVIGE-UHFFFAOYSA-N	CCCCCCCCCCCCCCCC(O)=O		null	null	82.4	79.1	50	375.16	IDA-NEG-240627-CM0024_03_R1	255.27608:1093 256.27943:0 257.28279:0	139.18927:36 254.41968:3457 255.23627:50689	23.8	0	-3.2	0	4.8	0	0.3	1093	-5.1	0	-9.5	0	0.8	0	-0.2	0	0.1	0	-0.6	0	-1.4	0	26.6	0	1.5	0	-2.2	0
1849	21.852	267.23273	HMDB0000195, Inosine	[M-H]-	found in higher mz's MsMs_6219; found in higher mz's MsMs_4216	0.16	True	C10H12N4O5		UGQMRVRMYYASKQ-KQYNXXCUSA-N	OC[C@H]1O[C@H]([C@H](O)[C@@H]1O)N1C=NC2=C(O)N=CN=C12		null	null	88	67.4	50	1055.8	IDA-NEG-240627-CM0024_31_B1_R1	267.23233:21690 268.23568:3540 269.23904:1931	267.23062:11401	14.2	0	10.6	0	9.7	0	12	0	9.9	0	11.2	0	10.7	0	10.2	0	9.4	0	11.1	0	1.9	0	1.6	0	1.4	0	1.9	0
1585	18.02	251.20132	HMDB0060651, 2-Hydroxycarbamazepine	[M-H]-		0.08	True	C15H12N2O2		VPZIYMMSJFWLSP-UHFFFAOYSA-N	NC(=O)N1C2=CC=CC=C2C=CC2=CC(O)=CC=C12		null	null	88	47.6	50	52.11	IDA-NEG-240627-QC_B1_07	251.20142:4096 252.20477:847 253.20813:231	251.20216:2558	-28.2	0	5.9	0	6.3	0	-0.8	0	4.1	0	2.9	0	9.4	0	12.7	0	2.1	0	1.9	0	0.9	0	3.9	0	-0.7	0	-0.3	0
1587	17.672	251.20187	HMDB0060651, 2-Hydroxycarbamazepine	[M-H]-		0.14	True	C15H12N2O2		VPZIYMMSJFWLSP-UHFFFAOYSA-N	NC(=O)N1C2=CC=CC=C2C=CC2=CC(O)=CC=C12		null	null	88	47.6	50	373.98	IDA-NEG-240627-CM0024_27_B1_R1	251.2021:5464 252.20545:1025 253.20881:342	251.20338:2936	-30.4	0	3.7	0	4.1	0	1.4	0	1.9	0	0.7	0	3.8	0	6.2	0	0.9	0	-0.3	0	0.2	0	-0.6	0	1.7	0	1.1	0
1366	10.757	239.06789	HMDB0000194, Anserine	[M-H]-		0.08	True	C10H16N4O3		MYYIAHXIVFADCU-QMMMGPOBSA-N	CN1C=NC=C1C[C@H](NC(=O)CCN)C(O)=O		null	null	91.1	60.2	42.9	24.45	IDA-NEG-240627-CM0024_23_B1_R1	239.06789:1829 240.07124:287 241.0746:91	136.0554:15 146.02951:10 164.07318:61 166.04652:20 176.03548:133 195.13881:589 239.0677:2960	4.5	0	5.1	0	6	0	5.7	0	6.4	0	6.3	0	6	0	6.2	0	6	0	6.1	0	0.9	0	0.4	1209	0.2	0	0.5	0
2892	14.494	301.2171	HMDB0001999, Eicosapentaenoic acid	[M-H]-	found in higher mz's MsMs_8994; found in higher mz's MsMs_7436; found in higher mz's MsMs_3620; similar chromatogram in higher mz_12731; similar chromatogram in higher mz_15822; found in higher mz's MsMs_12315; found in higher mz's MsMs_11855; found in higher mz's MsMs_3591; similar chromatogram in higher mz_12250	0.08	True	C20H30O2		JAZBEHYOTPTENJ-JLNKQSITSA-N	CC\C=C/C\C=C/C\C=C/C\C=C/C\C=C/CCCC(O)=O		null	null	70.8	72.2	50	199.13	IDA-NEG-240627-QC_B1_08	301.21786:9921 302.22121:2731 303.22457:1024	163.07542:36 255.24171:73 301.21323:1355	82.2	0	9.7	0	-40.9	0	7.2	0	-47	0	14.6	0	13.7	0	9.4	0	10.2	0	12.8	0	16	0	4.7	0	2.7	0	3.6	0
1900	23.519	269.24835	HMDB0000145, Estrone	[M-H]-	found in higher mz's MsMs_10934; found in higher mz's MsMs_6256; found in higher mz's MsMs_4285	0.08	True	C18H22O2		DNXHEGUUPJUMQT-CBZIJGRNSA-N	[H][C@@]12CCC(=O)[C@@]1(C)CC[C@]1([H])C3=C(CC[C@@]21[H])C=C(O)C=C3		null	null	88	69.3	50	234.41	IDA-NEG-240627-CM0024_24_B1_R1	269.24771:10282 270.25106:2048 271.25442:0	269.24921:6954	8	0	12.5	0	11.3	0	11.3	0	10.7	0	10.7	0	10.6	0	9.7	0	10.8	0	10.8	0	2.5	0	2.4	0	1	0	0.3	0
399	1.237	140.01186	HMDB0000224, O-Phosphoethanolamine	[M-H]-	ion correlated with 2361; found in higher mz's MsMs_2927; found in higher mz's MsMs_2565; found in higher mz's MsMs_1580; found in higher mz's MsMs_1919	0.12	True	C2H8NO4P		SUHOOTKUPISOBE-UHFFFAOYSA-N	NCCOP(O)(O)=O		null	null	81.2	86.3	100	125	IDA-NEG-240627-CM0024_36_B1_R1	140.01181:3830 141.01516:194 142.01852:387	62.96678:194 78.96102:6677 78.98799:49 95.93776:251 139.98589:143 140.01366:215	171.6	0	32.4	0	-9.8	0	-4	0	-4.7	0	2.3	0	-0.5	0	-7	0	9.4	0	-24.3	0	-2.3	0	-10.5	0	-34.2	0	18.4	0
1245	18.783	227.20171	HMDB0000806, Myristic acid	[M-H]-	found in higher mz's MsMs_11278; found in higher mz's MsMs_7956; found in higher mz's MsMs_7461; found in higher mz's MsMs_5089; found in higher mz's MsMs_2692; found in higher mz's MsMs_2005; found in higher mz's MsMs_6844; found in higher mz's MsMs_8431; found in higher mz's MsMs_7462; found in higher mz's MsMs_13841	0.46	True	C14H28O2		TUNFSRHWOTWDNC-UHFFFAOYSA-N	CCCCCCCCCCCCCC(O)=O		null	null	86.9	75.6	66.7	1661.44	IDA-NEG-240627-QC_B1_07	227.20171:91452 228.20506:18926 229.20842:1438	209.18822:401 227.19868:18118	6.1	0	8	29078	7	29801	9	0	8.3	24535	8	16292	8.7	0	7.4	0	7.5	0	8.5	0	1.2	0	0.3	0	2.4	28180	1.6	19840
2334	19.911	283.24219	HMDB0000827, Stearic acid	[M-H]-	ion correlated with 6013; found in higher mz's MsMs_15152; found in higher mz's MsMs_13747; found in higher mz's MsMs_13637; found in higher mz's MsMs_12629; found in higher mz's MsMs_10417; found in higher mz's MsMs_3884; found in higher mz's MsMs_12522; found in higher mz's MsMs_2887	0.04	True	C18H36O2		QIQXTHQIDYTFRH-UHFFFAOYSA-N	CCCCCCCCCCCCCCCCCC(O)=O		null	null	88	76.4	50	354.87	IDA-NEG-240627-CM0024_25_B1_R1	283.24219:29837 284.24554:8538 285.2489:1366	283.24664:1914	87.1	0	10	0	12.3	0	11.9	0	3.2	0	10.2	0	9.5	0	10.8	0	8.8	0	10.7	0	2.9	0	0	0	1.7	0	1.7	0
3620	14.473	319.22739	HMDB0011134, 5-HETE	[M-H]-	found in higher mz's MsMs_14519; found in higher mz's MsMs_12316; found in higher mz's MsMs_11855; found in higher mz's MsMs_10714; found in higher mz's MsMs_6344; found in higher mz's MsMs_5812; adduct linked to 4396_[M+Na-2H]-; found in higher mz's MsMs_13894; found in higher mz's MsMs_12315; found in higher mz's MsMs_5814	0.28	True	C20H32O3		KGIJOOYOSFUGPC-JGKLHWIESA-N	CCCCC\C=C/C\C=C/C\C=C/C=C/[C@@H](O)CCCC(O)=O		null	null	68.1	90.6	46.7	4906.02	IDA-NEG-240627-CM0024_26_B1_R1	319.22778:567887 320.23113:178532 321.23449:25748	57.03544:636 81.0368:186 91.05718:251 105.07421:322 113.09796:143 125.06221:251 131.08923:143 135.11929:10489 139.07765:151 143.08759:251 145.06834:217 149.10094:181 153.0956:540 159.08369:466 163.11395:10285 165.09483:624 175.15198:287 177.0929:1330 179.10854:28099 180.11636:2480 181.12515:1478 189.09521:684 201.16611:143 203.18257:8722 206.09772:304 213.16318:73 219.2131:287 221.19363:287 227.1…	8.1	0	12	0	4.6	0	11.3	0	9.1	0	7.3	0	8.2	0	11.7	0	12.6	0	12.5	0	1.6	0	1.8	0	2.3	0	0.6	0
125	1.263	103.03997	HMDB0000011, 3-Hydroxybutyric acid	[M-H]-		0.5	True	C4H8O3		WHBMMWSBFZVSSR-GSVOUGTGSA-N	C[C@@H](O)CC(O)=O		null	null	80.5	88	100	83.44	IDA-NEG-240627-CM0024_32_B1_R1	103.03979:2091 104.04314:1696 105.0465:100	57.03659:36 59.01195:251 103.03688:72	-115	0	-3	1629	-0.1	1056	-0.3	1041	-0.6	0	-0.9	1199	-1.4	0	0	0	-2	0	0.1	0	1.4	2119	2.4	0	5.1	0	2.9	0
584	1.112	166.00778	HMDB0000232, Quinolinic acid	[M-H]-		0.12	True	C7H5NO4		GJAWHXHKYYXBSV-UHFFFAOYSA-N	OC(=O)C1=CC=CN=C1C(O)=O		null	null	88	68.1	50	41.08	IDA-NEG-240627-CM0024_04_R1	166.00912:1631 167.01247:0 168.01583:683	166.01204:179	52.2	0	-0.2	0	1.2	1745	1.9	1252	4.4	1631	-1.2	1974	-1.6	0	0.5	0	47.4	0	18.6	0	0.5	0	0.6	0	1.6	0	4.5	0
122	1.466	102.95627	HMDB0000011, 3-Hydroxybutyric acid	[M-H]-	ion correlated with 3722	0.02	True	C4H8O3		WHBMMWSBFZVSSR-GSVOUGTGSA-N	C[C@@H](O)CC(O)=O		null	null	79.2	79.2	100	27.81	IDA-NEG-240627-CM0024_23_B1_R1	102.95627:1056 103.95962:49 104.96298:588	58.96964:36 102.95386:36	0.1	0	0.4	0	0.6	0	0.7	0	0.3	0	-0.2	0	-0.3	0	-0.8	0	0.8	0	0.1	0	1.4	0	4.4	0	1.8	0	3.4	0
1400	3.371	241.08293	HMDB0000273, Thymidine	[M-H]-		0.14	True	C10H14N2O5		IQFYYKKMVGJFEH-XLPZGREQSA-N	CC1=CN([C@H]2C[C@H](O)[C@@H](CO)O2)C(=O)NC1=O		null	null	66.6	75	100	62.68	IDA-NEG-240627-CM0024_21_R1	241.08293:2350 242.08628:264 243.08964:79	125.03699:61 193.06316:5	38.5	0	9.4	0	8.2	0	9.9	0	8.9	2029	9	0	9.2	1655	9.6	0	9	0	7.7	0	3.2	0	0.8	0	4.2	0	2.4	0
127	1.229	104.0353	HMDB0000187, Serine	[M-H]-	ion correlated with 820; ion correlated with 749; ion correlated with 423; ion correlated with 4769; ion correlated with 158; ion correlated with 1919; ion correlated with 2589; similar chromatogram in higher mz_2361; found in higher mz's MsMs_3797	0.14	True	C3H7NO3		MTCFGRXMJLQNBG-REOHCLBHSA-N	N[C@@H](CO)C(O)=O		null	null	93.8	92.3	60	231	IDA-NEG-240627-QC_B1_Tissue_Pooledd	104.03589:5302 105.03924:384 106.0426:0	72.00888:369 74.02463:800 104.03649:371	88.1	0	7	0	-2.7	0	-10.8	0	-0.5	0	-3.1	0	3.8	0	0.4	0	0.7	0	-4.1	0	-0.3	0	-0.2	0	2.6	0	1.1	0
2977	20.724	303.2327	HMDB0001043, Arachidonic acid	[M-H]-	found in higher mz's MsMs_15621; found in higher mz's MsMs_12957; found in higher mz's MsMs_11114; found in higher mz's MsMs_10260; found in higher mz's MsMs_8605; found in higher mz's MsMs_7056; found in higher mz's MsMs_14065; found in higher mz's MsMs_5335; found in higher mz's MsMs_9566; found in higher mz's MsMs_15936; found in higher mz's MsMs_14979	0.18	True	C20H32O2		YZXBAPSDXZZRGB-DOFZRALJSA-N	CCCCC\C=C/C\C=C/C\C=C/C\C=C/CCCC(O)=O		null	null	86.5	86	75	36621	IDA-NEG-240627-CM0024_21_R1	303.23239:501877 304.23574:179538 305.2391:22173	59.01472:7221 67.05608:286 93.07334:179 121.0685:107 127.07823:250 133.06908:143 141.09264:215 147.11749:107 152.08217:179 163.077:691 175.17426:73 177.09274:1326 181.12445:179 186.09818:36 201.162:143 205.19798:5131 211.17204:72 217.12379:215 225.19221:215 231.2141:2100 245.19434:72 259.24472:10845 267.21078:286 283.2103:179 303.23489:24257	16.7	0	11.5	0	11.1	0	12.4	0	10.5	0	11.8	0	11.3	0	11.6	0	10.2	0	11.6	0	1.5	0	1.2	0	2.3	0	2.3	0
1664	22.082	255.23241	HMDB0000220, Palmitic acid	[M-H]-		0.08	True	C16H32O2		IPCSVZSSVZVIGE-UHFFFAOYSA-N	CCCCCCCCCCCCCCCC(O)=O		null	null	87.7	78.2	66.7	1343.87	IDA-NEG-240627-CM0024_25_B1_R1	255.23302:139655 256.23637:27462 257.23973:3757	235.20662:144 237.222:945 255.23288:29527	11.2	0	10.6	0	11.3	0	11.1	0	10.4	0	10.8	0	10.6	0	10.6	0	9.5	0	11.8	0	3.2	0	3.3	0	4	0	1.7	0
1899	23.437	269.24811	HMDB0000145, Estrone	[M-H]-		0.34	True	C18H22O2		DNXHEGUUPJUMQT-CBZIJGRNSA-N	[H][C@@]12CCC(=O)[C@@]1(C)CC[C@]1([H])C3=C(CC[C@@]21[H])C=C(O)C=C3		null	null	88	69.3	50	290.19	IDA-NEG-240627-CM0024_26_B1_R1	269.24689:8036 270.25024:1707 271.2536:683	268.37766:18 269.10229:18 269.24933:4625	8.9	0	13.4	0	12.2	0	12.2	0	11.6	0	11.5	0	11.5	0	10.6	0	11.7	0	11.7	0	3.3	0	3.3	0	1.9	0	1.2	0
7682	21.419	465.22275	HMDB0000653, Cholesterol sulfate	[M-H]-	found in higher mz's MsMs_14097	0.3	True	C27H46O4S		BHYOQNUELFTYRT-DPAQBDIFSA-N	[H][C@@]12CC[C@H]([C@H](C)CCCC(C)C)[C@@]1(C)CC[C@@]1([H])[C@@]2([H])CC=C2C[C@H](CC[C@]12C)OS(O)(=O)=O		null	null	88.3	70.8	50	191.54	IDA-NEG-240627-CM0024_12_R1	465.22296:2655 466.22631:935 467.22967:401	78.96447:108 96.96121:325 196.0526:36 197.04567:36 268.2681:36 329.25162:72 397.2438:215 463.77805:36 464.36087:36 465.30801:4163	-7.4	0	14.7	0	12.8	0	12.8	0	12.7	0	12.5	0	13.1	0	13.9	0	14.2	0	13.2	0	-0.8	0	0.4	0	-0.4	2655	0.6	0
1839	19.941	267.1965	HMDB0000195, Inosine	[M-H]-	found in higher mz's MsMs_2388	0.08	True	C10H12N4O5		UGQMRVRMYYASKQ-KQYNXXCUSA-N	OC[C@H]1O[C@H]([C@H](O)[C@@H]1O)N1C=NC2=C(O)N=CN=C12		null	null	85.8	67.4	50	83.06	IDA-NEG-240627-CM0024_10_R1	267.1991:1428 268.20245:341 269.20581:1366	83.05196:36 267.19717:431	35.9	0	10.4	0	0.1	0	0.5	0	6.4	0	6.8	0	6.5	0	5.2	0	2.8	0	9.5	0	-0.5	1428	0.9	0	1	0	-4.3	0
331	2.387	131.07137	HMDB0000214, Ornithine	[M-H]-		0.06	True	C5H12N2O2		AHLPHDHHMVZTML-BYPYZUCNSA-N	NCCC[C@H](N)C(O)=O		null	null	50	69.5	50	55.1	IDA-NEG-240627-CM0024_01_R1	131.07137:3417 132.07472:386 133.07808:0	59.01329:36 85.06526:395 131.07173:359	-4.7	0	0.9	3417	1.4	0	2.5	1339	0.8	0	1.7	0	0.9	0	0.8	1375	1.4	0	-0.1	0	0.9	0	0.2	0	82	0	0	0
349	1.109	133.01402	HMDB0000156, Malic acid	[M-H]-	ion correlated with 1731; found in higher mz's MsMs_7102	0.48	True	C4H6O5		BJEPYKJPYRNKOW-REOHCLBHSA-N	O[C@@H](CC(O)=O)C(O)=O		null	null	67.9	88.6	71.4	1594.19	IDA-NEG-240627-CM0024_10_R1	133.01465:2125 134.018:0 135.02136:2391	71.01493:287 72.99482:180 78.96058:256 89.03154:72 96.96859:107 115.00775:287 133.01691:143	-10.8	0	0.9	0	0.6	0	0	1403	-0.3	0	-0.8	2124	0.4	3086	0	0	0.9	0	-0.1	0	1	2125	0.3	0	1.9	0	2.2	2347
1238	7.262	227.07133	HMDB0000012, Deoxyuridine	[M-H]-		0.02	True	C9H12N2O5		MXHRCPNRJAMMIM-SHYZEUOFSA-N	OC[C@H]1O[C@H](C[C@@H]1O)N1C=CC(=O)NC1=O		null	null	64.9	66.8	66.7	39.05	IDA-NEG-240627-CM0024_17_R1	227.07133:1304 228.07468:217 229.07804:32	114.05281:14 128.02254:7 141.03596:7 147.0625:115 184.05386:590 209.06412:7 227.07101:1507	95.8	0	-10.6	0	10.8	0	22.3	0	-3	0	-5.5	0	7.9	0	-458.6	0	-2	0	-8.3	0	-11.3	0	2.7	0	62.2	0	-10	0
5205	18.08	367.18903	HMDB0001032, Dehydroepiandrosterone sulfate	[M-H]-	ion correlated with 2830; ion correlated with 11476; ion correlated with 2828; found in higher mz's MsMs_15076; found in higher mz's MsMs_13980; found in higher mz's MsMs_12849; found in higher mz's MsMs_11848; found in higher mz's MsMs_10932; found in higher mz's MsMs_6952; found in higher mz's MsMs_6299	0.06	True	C19H28O5S		CZWCKYRVOZZJNM-USOAJAOKSA-N	[H][C@@]12CCC(=O)[C@@]1(C)CC[C@@]1([H])[C@@]2([H])CC=C2C[C@H](CC[C@]12C)OS(O)(=O)=O		null	null	88	79.1	50	104.87	IDA-NEG-240627-CM0024_33_B1_R1	367.18903:48289 368.19238:13483 369.19574:2098	301.20279:72 367.18793:13269	16.6	0	10.7	0	8	0	8.9	0	9.6	0	10.7	0	4.6	0	9.5	0	10.5	0	11.1	0	0.9	0	0.5	1494	-2.3	0	0.7	0
324	1.848	130.08711	HMDB0001149, 5-Aminolevulinic acid	[M-H]-	similar chromatogram in higher mz_2323; similar chromatogram in higher mz_2825; similar chromatogram in higher mz_8872; similar chromatogram in higher mz_9330; similar chromatogram in higher mz_11437; found in higher mz's MsMs_10196; found in higher mz's MsMs_8286; found in higher mz's MsMs_6978; found in higher mz's MsMs_3841; found in higher mz's MsMs_1077; similar chromatogram in higher mz_281…	0.86	True	C5H9NO3		ZGXJTSGNIOSYLO-UHFFFAOYSA-N	NCC(=O)CCC(O)=O		null	null	88	73.8	50	1957.51	IDA-NEG-240627-QC_B1_08	130.08727:175026 131.09062:22683 132.09398:2813	72.00781:107 130.08669:12690	-173	0	0.9	91728	1.6	61068	2.8	48784	1.3	52749	1.9	0	3.2	53722	2.6	37048	2.1	46250	1.9	0	3.5	41299	3.1	42464	4.6	3843	4	38123
226	5.805	116.05046	HMDB0000128, Guanidoacetic acid	[M-H]-	ion correlated with 753; ion correlated with 4569; ion correlated with 410; ion correlated with 2079; ion correlated with 3585; ion correlated with 4536; ion correlated with 5464; ion correlated with 5692; ion correlated with 6097; ion correlated with 7568; ion correlated with 8393; ion correlated with 793; ion correlated with 1692; ion correlated with 3771; ion correlated with 5946; ion correlat…	0.02	True	C3H7N3O2		BPMFZUMJYQTVII-UHFFFAOYSA-N	NC(=N)NCC(O)=O		null	null	50.5	75	100	90.11	IDA-NEG-240627-CM0024_01_R1	116.05046:2019 117.05381:417 118.05717:0	99.926:287 115.92083:72 116.05183:437	182.9	0	0.5	2019	-0.8	0	0.7	0	0.9	0	-0.2	0	-0.5	0	-0.4	0	-0.7	0	0.6	0	1	0	5.7	0	14.2	0	2	0
283	1.21	128.03502	HMDB0000267, Pyroglutamic acid	[M-H]-	found in higher mz's MsMs_1872; found in higher mz's MsMs_1455; found in higher mz's MsMs_867	0.66	True	C5H7NO3		ODHCTXKNWHHXJC-VKHMYHEASA-N	OC(=O)[C@@H]1CCC(=O)N1		null	null	93.6	89.1	75	600.01	IDA-NEG-240627-CM0024_30_B1_R1	128.03506:23860 129.03841:1711 130.04177:326	52.02005:36 82.0309:215 127.63459:79 128.03606:4197	-176.3	0	-0.4	0	-0.4	3608	0.2	0	0.2	0	0.8	4138	0.9	0	1	5022	0.2	3328	-0.7	0	0	0	0.3	2264	0.8	0	3.4	3790
358	2.219	134.0471	HMDB0000034, Adenine	[M-H]-		0.44	True	C5H5N5		GFFGJBXGBJISGV-UHFFFAOYSA-N	NC1=C2NC=NC2=NC=N1		null	null	88	74.2	50	242.07	IDA-NEG-240627-CM0024_23_B1_R1	134.0471:17442 135.05045:0 136.05381:514	107.03551:2572	2.2	0	1.7	0	0.5	0	1.8	1305	0.1	0	0.1	1080	2.9	0	0.8	1520	0.2	0	-0.2	1295	0.6	0	1.8	0	4.1	0	0.7	0
717	3.709	182.04562	HMDB0000017, 4-Pyridoxic acid	[M-H]-		0.32	True	C8H9NO4		HXACOUQIXZGNBF-UHFFFAOYSA-N	CC1=NC=C(CO)C(C(O)=O)=C1O		null	null	89.8	82.9	75	50.54	IDA-NEG-240627-QC_B1_07	182.04562:5234 183.04897:651 184.05233:0	79.0188:36 107.03533:48 120.04693:299 138.05736:2558 182.04749:872	22.8	0	5.9	0	7.2	0	7.1	1053	5.4	1100	6.1	0	7.3	0	6.6	0	5	1401	4.4	0	1.8	0	2.9	0	5.8	0	-0.5	0
2895	18.765	301.21777	HMDB0001999, Eicosapentaenoic acid	[M-H]-	similar chromatogram in higher mz_7000; similar chromatogram in higher mz_8549; found in higher mz's MsMs_10214; found in higher mz's MsMs_7000; found in higher mz's MsMs_15397; found in higher mz's MsMs_9188	0.24	True	C20H30O2		JAZBEHYOTPTENJ-JLNKQSITSA-N	CC\C=C/C\C=C/C\C=C/C\C=C/C\C=C/CCCC(O)=O		null	null	85.7	85.6	66.7	1894.12	IDA-NEG-240627-CM0024_22_R1	301.21783:32274 302.22118:7403 303.22454:1312	155.11667:36 195.13655:36 223.17355:179 257.23172:1807 283.20569:215 301.22177:4946	69.3	0	9.7	0	7.6	0	9.8	10271	8	0	9.1	0	9.2	38384	9.5	0	8.9	0	8	0	-0.2	14617	0.7	14617	0.3	0	-0.2	0
2891	18.898	301.21707	HMDB0001999, Eicosapentaenoic acid	[M-H]-		0.04	True	C20H30O2		JAZBEHYOTPTENJ-JLNKQSITSA-N	CC\C=C/C\C=C/C\C=C/C\C=C/C\C=C/CCCC(O)=O		null	null	84.6	69	42.9	258.22	IDA-NEG-240627-CM0024_32_B1_R1	301.21707:3713 302.22042:881 303.22378:273	83.0479:5 107.09069:7 133.09311:5 151.15529:2 167.10518:5 195.13641:5 215.17694:5 223.16972:14 255.23126:36 283.20486:14 301.21777:1026	71.7	0	12.1	0	9.9	0	12.1	0	10.4	0	11.4	0	11.5	0	11.8	0	11.2	0	10.3	0	0.6	0	2	0	1	0	1.9	0
292	1.537	128.95966	HMDB0002092, Itaconic acid	[M-H]-		0.02	True	C5H6O4		LVHBHZANLOWSRM-UHFFFAOYSA-N	OC(=O)CC(=C)C(O)=O		null	null	75	75	100	41.27	IDA-NEG-240627-CM0024_33_B1_R1	128.95966:3291 129.96301:145 130.96637:382	84.99018:107	161.2	0	0.7	0	-0.9	0	-0.6	0	0.6	0	0.1	0	0	0	158.5	0	153.5	0	156.8	0	-0.4	0	4.2	0	164.2	0	157.9	0
2340	22.08	283.26364	HMDB0000827, Stearic acid	[M-H]-		0.08	True	C18H36O2		QIQXTHQIDYTFRH-UHFFFAOYSA-N	CCCCCCCCCCCCCCCCCC(O)=O		null	null	88	76.4	50	284.95	IDA-NEG-240627-CM0024_28_B1_R1	283.26447:13723 284.26782:2927 285.27118:732	283.26614:8687	11.4	0	16.5	0	4.1	0	5.7	0	10.5	0	17.1	0	11.9	0	-16.7	0	-16.6	0	11.7	0	-11.4	0	3.1	0	0.5	0	1.2	0
1445	12.72	243.19659	HMDB0000296, Uridine	[M-H]-		0.16	True	C9H12N2O6		DRTQHJPVMGBUCF-XVFCMESISA-N	OC[C@H]1O[C@H]([C@H](O)[C@@H]1O)N1C=CC(=O)NC1=O		null	null	75	73	50	74.49	IDA-NEG-240627-CM0024_17_R1	243.19633:1120 244.19968:204 245.20304:43	243.19838:374	10.6	0	8.7	0	10.3	0	8.7	1439	10.6	0	7.4	0	8.1	0	7.9	1182	7.4	1531	8.5	0	2.1	0	3.1	0	2.5	0	0.5	0
359	3.596	134.04712	HMDB0000034, Adenine	[M-H]-	found in higher mz's MsMs_4149; found in higher mz's MsMs_2923; found in higher mz's MsMs_5536; found in higher mz's MsMs_5641; found in higher mz's MsMs_7229	0.08	True	C5H5N5		GFFGJBXGBJISGV-UHFFFAOYSA-N	NC1=C2NC=NC2=NC=N1		null	null	73.1	74.2	50	286.73	IDA-NEG-240627-CM0024_25_B1_R1	134.04712:10718 135.05047:735 136.05383:46	68.02507:72 107.0412:224	2.1	0	106.1	0	103.3	1622	104.5	0	104.5	0	108.4	0	105.2	0	2.1	0	1.7	0	0.2	0	105.9	0	105.8	0	-0.4	0	1.8	0
8777	8.949	514.28387	HMDB0000036, Taurocholic acid	[M-H]-	found in higher mz's MsMs_10433	0.48	True	C26H45NO7S		WBWWGRHZICKQGZ-HZAMXZRMSA-N	[H][C@@]1(CC[C@@]2([H])[C@]3([H])[C@H](O)C[C@]4([H])C[C@H](O)CC[C@]4(C)[C@@]3([H])C[C@H](O)[C@]12C)[C@H](C)CCC(=O)NCCS(O)(=O)=O		null	null	88	70.7	50	250.68	IDA-NEG-240627-CM0024_18_R1	514.28302:7465 515.28637:2694 516.28973:1021	512.62659:107	20.6	0	14.6	0	9.3	0	12.8	0	14.4	0	9.5	0	4	0	15.2	0	10.2	0	14.7	0	0.9	3138	0.1	0	-0.5	0	0.9	5846
339	1.099	132.02982	HMDB0000191, L-Aspartic acid	[M-H]-	similar chromatogram in higher mz_432; similar chromatogram in higher mz_4093; found in higher mz's MsMs_2170; found in higher mz's MsMs_1284	0.18	True	C4H7NO4		CKLJMWTZIZZHCS-REOHCLBHSA-N	N[C@@H](CC(O)=O)C(O)=O		null	null	89.5	74.1	66.7	2084.46	IDA-NEG-240627-CM0024_27_B1_R1	132.02982:48916 133.03317:0 134.03653:3307	70.03182:147 88.04088:7158 115.00436:3028	112.1	0	-0.5	0	0.6	0	-0.7	1935	0.4	0	-0.7	0	5.4	0	2.5	0	0.1	0	0.6	0	3.4	0	2.6	0	8.2	0	1.8	0
2889	18.231	301.21674	HMDB0001999, Eicosapentaenoic acid	[M-H]-		0.06	True	C20H30O2		JAZBEHYOTPTENJ-JLNKQSITSA-N	CC\C=C/C\C=C/C\C=C/C\C=C/C\C=C/CCCC(O)=O		null	null	80	86.2	66.7	19.21	IDA-NEG-240627-CM0024_25_B1_R1	301.21674:1345 302.22009:242 303.22345:242	255.23051:36 257.23038:72 301.2164:251	-18.4	0	-3.6	0	16.2	0	4.8	0	8.6	0	-22.3	0	12.6	0	12.9	0	14.6	0	13.9	0	72.2	0	72.2	0	8	0	3	0
1875	22.462	269.21136	HMDB0000145, Estrone	[M-H]-		0.12	True	C18H22O2		DNXHEGUUPJUMQT-CBZIJGRNSA-N	[H][C@@]12CCC(=O)[C@@]1(C)CC[C@]1([H])C3=C(CC[C@@]21[H])C=C(O)C=C3		null	null	87.2	69.3	50	75.71	IDA-NEG-240627-QC_05	269.21371:1502 270.21706:1286 271.22042:643	169.15904:12 269.21121:844	6.3	0	9.1	0	4.6	0	10.8	0	8.1	0	2.3	0	5.9	0	12.8	0	9	0	3.9	0	0.9	0	0.5	0	0.8	0	-0.3	0
1836	20.027	267.19559	HMDB0000195, Inosine	[M-H]-		0.08	True	C10H12N4O5		UGQMRVRMYYASKQ-KQYNXXCUSA-N	OC[C@H]1O[C@H]([C@H](O)[C@@H]1O)N1C=NC2=C(O)N=CN=C12		null	null	88	67.4	50	61.4	IDA-NEG-240627-QC_Plasma_Pooled	267.19418:1332 268.19753:341 269.20089:1366	267.19421:324	39.3	0	13.8	0	3.5	0	3.9	0	9.8	0	10.2	0	9.9	0	8.6	0	6.2	0	12.9	0	0.5	0	3.6	0	1.5	0	-0.9	0
2028	17.233	275.20163	HMDB0001316, 6-Phosphogluconic acid	[M-H]-	found in higher mz's MsMs_4446	0.1	True	C6H13O10P		BIRSGZKFKXLSJQ-SQOUGZDYSA-N	O[C@H](COP(O)(O)=O)[C@@H](O)[C@H](O)[C@@H](O)C(O)=O		null	null	75	75	100	187.27	IDA-NEG-240627-QC_B1_07	275.20117:4656 276.20452:1164 277.20788:233	275.20209:1624	5.3	0	8.8	0	15.9	0	7.4	0	16.5	0	12	0	6.8	0	6.3	0	5.4	0	8.2	0	-0.8	0	-0.2	0	2.4	0	-7.8	0
2978	20.669	303.23279	HMDB0001043, Arachidonic acid	[M-H]-	found in higher mz's MsMs_12957; found in higher mz's MsMs_11632; found in higher mz's MsMs_11114; found in higher mz's MsMs_5309; found in higher mz's MsMs_4659; found in higher mz's MsMs_11633; found in higher mz's MsMs_11116; found in higher mz's MsMs_7056; found in higher mz's MsMs_10264; found in higher mz's MsMs_14066; found in higher mz's MsMs_13183; found in higher mz's MsMs_4664; found i…	0.48	True	C20H32O2		YZXBAPSDXZZRGB-DOFZRALJSA-N	CCCCC\C=C/C\C=C/C\C=C/C\C=C/CCCC(O)=O		null	null	92	89.9	62.5	30977.73	IDA-NEG-240627-CM0024_18_R1	303.23352:551312 304.23687:158837 305.24023:22926	59.01465:2287 121.10875:72 149.05379:72 159.07841:36 174.11208:107 189.15955:72 205.12155:290 217.20131:215 231.21198:585 259.24326:5028 267.21252:107 283.21225:143 303.23248:18248	14.8	0	11.2	553788	10.8	586232	12.1	553552	10.2	561281	11.5	417691	11	0	11.3	0	9.9	0	11.3	0	1.2	578805	0.9	346690	2	426019	2	576491
2979	20.607	303.23309	HMDB0001043, Arachidonic acid	[M-H]-	found in higher mz's MsMs_12954; found in higher mz's MsMs_11631; found in higher mz's MsMs_11117; found in higher mz's MsMs_5338; found in higher mz's MsMs_4664; found in higher mz's MsMs_7064; found in higher mz's MsMs_15624	0.16	True	C20H32O2		YZXBAPSDXZZRGB-DOFZRALJSA-N	CCCCC\C=C/C\C=C/C\C=C/C\C=C/CCCC(O)=O		null	null	86.6	89.1	75	20834.58	IDA-NEG-240627-CM0024_09_R1	303.23599:569523 304.23934:163689 305.2427:24168	59.01498:7447 65.04104:90 67.05602:287 79.05666:54 81.0365:215 87.05071:75 93.07266:143 101.06055:54 105.07503:107 117.07383:36 121.06644:90 127.07833:251 133.06911:143 141.0945:251 145.06784:36 149.10046:215 159.08516:251 160.09528:72 163.08067:649 166.10309:125 173.10008:143 175.15707:108 181.12712:125 189.17096:215 201.16887:107 203.18661:322 205.20152:5313 211.17213:107 214.13344:36 217.20053…	15.4	0	10.2	0	9.9	0	11.1	0	9.2	0	10.5	0	10	612840	10.3	714885	9	733212	10.4	569523	0.2	0	0.9	0	1	0	1	0
2232	21.045	281.23917	HMDB0000207, Oleic acid	[M-H]-		0.16	True	C18H34O2		ZQPPMHVWECSIRJ-KTKRTIGZSA-N	CCCCCCCC\C=C/CCCCCCCC(O)=O		null	null	87.2	77.1	50	451.52	IDA-NEG-240627-CM0024_30_B1_R1	281.23816:22476 282.24151:2390 283.24487:341	263.2301:107 281.24051:10290	39.3	0	9.5	0	9.9	0	9.3	22929	7	0	9	0	8.7	0	7.4	0	8.2	0	9.1	0	0.9	0	-0.1	0	0.7	0	-0.2	0
516	6.093	159.10245	HMDB0000225, Oxoadipic acid	[M-H]-		0.24	True	C6H8O5		FGSBNBBHOZHUBO-UHFFFAOYSA-N	OC(=O)CCCC(=O)C(O)=O		null	null	84	80.6	62.5	52.26	IDA-NEG-240627-CM0024_24_B1_R1	159.10234:1755 160.10569:186 161.10905:0	59.01262:623 70.99876:287 86.98935:36 114.98626:251 158.97607:72 159.1022:179	14.2	0	6.7	0	3.7	1470	3.7	1432	3.7	0	4.8	0	5.2	0	6.5	0	2.8	0	4.7	0	3.1	0	5.6	0	-1	0	1.4	0
2153	23.202	279.23401	HMDB0000673, Linoleic acid	[M-H]-	found in higher mz's MsMs_14441	0.04	True	C18H32O2		OYHQOLUKZRVURQ-HZJYTTRNSA-N	CCCCC\C=C/C\C=C/CCCCCCCC(O)=O		null	null	78.4	78.4	100	244.66	IDA-NEG-240627-QC_B1_Tissue_Pooledd	279.23401:21948 280.23736:5730 281.24072:1685	235.16347:36 261.1496:90 279.23578:9992	13.6	0	4.7	0	6.1	0	-2.7	0	2.6	0	2.6	0	7.9	0	0.2	0	0.1	0	7.1	0	0.5	0	-1.2	0	-0.5	0	4	0
236	1.544	117.05592	HMDB0000254, Succinic acid	[M-H]-		0.04	True	C4H6O4		KDYFGRWQOYBRFD-UHFFFAOYSA-N	OC(=O)CCC(O)=O		null	null	68.6	85.4	50	83.2	IDA-NEG-240627-CM0024_01_R1	117.05592:2012 118.05927:240 119.06263:0	71.04807:72 99.92914:72 117.0551:72	3.5	0	-0.5	2012	-2.1	0	-0.6	0	-2.9	0	-0.5	1399	1	0	-2.2	0	-0.4	0	-4.7	0	2.3	0	156	0	2.4	0	-0.3	0
304	1.128	129.01852	HMDB0002092, Itaconic acid	[M-H]-	similar chromatogram in higher mz_442; found in higher mz's MsMs_636; found in higher mz's MsMs_816; found in higher mz's MsMs_1008	0.38	True	C5H6O4		LVHBHZANLOWSRM-UHFFFAOYSA-N	OC(=O)CC(=C)C(O)=O		null	null	38.4	84.9	100	23.11	IDA-NEG-240627-CM0024_03_R1	129.01788:1138 130.02123:0 131.02459:0	58.99271:107 68.99374:215 74.02331:215 85.02841:143 128.99883:107 129.02284:36	-161.4	0	22.3	0	1.2	1328	-0.8	1138	-0.4	1668	-0.6	1252	1.6	1108	0.7	1469	-0.3	1370	-0.4	1221	-1.7	0	0.1	0	12	0	1.1	1290
1367	10.653	239.06801	HMDB0000194, Anserine	[M-H]-		0.06	True	C10H16N4O3		MYYIAHXIVFADCU-QMMMGPOBSA-N	CN1C=NC=C1C[C@H](NC(=O)CCN)C(O)=O		null	null	57.8	74.5	50	32.55	IDA-NEG-240627-CM0024_22_R1	239.06738:1590 240.07073:338 241.07409:64	111.08173:7 130.04807:5 149.04901:72 164.07263:43 166.056:12 171.14191:10 179.07237:60 192.06696:7 194.04549:57 207.04144:784 223.03383:17 239.06885:2838	4	0	4.6	0	5.5	0	5.2	0	5.9	0	5.8	0	5.5	0	5.7	0	5.5	0	5.6	0	0.4	0	-0.1	0	0.6	0	0.5	0
386	4.351	137.02432	HMDB0000301, Urocanic acid	[M-H]-		0.04	True	C6H6N2O2		LOIYMIARKYCTBW-OWOJBTEDSA-N	OC(=O)\C=C\C1=CNC=N1		null	null	80.5	88	100	44.85	IDA-NEG-240627-CM0024_04_R1	137.02573:1301 138.02908:134 139.03244:0	65.04035:183 93.03424:1061 137.02528:215	13.4	0	-0.1	2891	0.3	0	3.9	0	1.2	1301	-0.6	0	0.4	0	-1.4	0	4.1	0	-0.4	0	2.8	0	3.6	0	8.9	0	1.5	0
1876	19.89	269.21136	HMDB0000145, Estrone	[M-H]-		0.14	True	C18H22O2		DNXHEGUUPJUMQT-CBZIJGRNSA-N	[H][C@@]12CCC(=O)[C@@]1(C)CC[C@]1([H])C3=C(CC[C@@]21[H])C=C(O)C=C3		null	null	87	69.3	50	48.61	IDA-NEG-240627-CM0024_03_R1	269.21756:2009 270.22091:683 271.22427:0	139.11476:10 155.1076:26 233.19398:5 269.215:1264	7.6	0	10.5	0	9.3	0	6.9	2009	8.1	0	0.6	0	10.4	0	9.1	0	7.8	0	4.6	0	0	1934	0.5	0	1.1	0	2.9	0
2344	24.971	283.26456	HMDB0000827, Stearic acid	[M-H]-	found in higher mz's MsMs_10676; found in higher mz's MsMs_10103; found in higher mz's MsMs_4758; found in higher mz's MsMs_10675; found in higher mz's MsMs_3978; found in higher mz's MsMs_13502; found in higher mz's MsMs_3977; found in higher mz's MsMs_10102; found in higher mz's MsMs_4403	0.46	True	C18H36O2		QIQXTHQIDYTFRH-UHFFFAOYSA-N	CCCCCCCCCCCCCCCCCC(O)=O		null	null	74.9	74.9	100	4516.41	IDA-NEG-240627-CM0024_19_R1	283.26392:291683 284.26727:76150 285.27063:9392	263.23318:108 265.25299:1166 283.26425:36499	8.2	0	9.2	0	9	0	9	0	7.5	0	9	0	8.6	0	7.8	0	8.2	0	8.5	0	-0.1	0	0.5	0	0.9	0	-0.1	0
432	1.12	146.04611	HMDB0000148, Glutamic acid	[M-H]-	found in higher mz's MsMs_664; found in higher mz's MsMs_2015	0.58	True	C5H9NO4		WHUUTDBJXJRKMK-VKHMYHEASA-N	N[C@@H](CCC(O)=O)C(O)=O		null	null	93.6	93.6	100	1356.55	IDA-NEG-240627-CM0024_14_R1	146.04559:3468 147.04894:341 148.0523:341	102.0584:251 128.03799:107 146.04424:143	-145.7	0	0.6	0	-0.2	0	0.6	0	-1	0	0.4	0	0.6	4376	0.2	0	0.7	0	-0.2	8604	0.1	5707	0.6	0	0.7	0	-0.9	5859
4750	24.769	351.25177	HMDB0001509, 20-Hydroxy-leukotriene B4	[M-H]-		0.16	True	C20H32O5		PTJFJXLGRSTECQ-PSPARDEHSA-N	OCCCCC\C=C/C[C@@H](O)\C=C\C=C\C=C/[C@@H](O)CCCC(O)=O		null	null	30.6	75	100	1850.27	IDA-NEG-240627-CM0024_10_R1	351.25177:36461 352.25512:9221 353.25848:1708	112.98569:2 255.23521:24 282.35742:45 283.26608:7266 284.27338:21 305.23288:2 333.20953:5 351.25351:4037	10.5	0	11.8	35348	11.3	36290	10.6	32979	9.7	0	10.3	0	10.6	35776	9.6	0	10.1	0	10.1	31936	0.2	36461	0.3	34454	0	0	0.3	0
2896	18.813	301.21783	HMDB0001999, Eicosapentaenoic acid	[M-H]-	similar chromatogram in higher mz_4129; similar chromatogram in higher mz_5273; similar chromatogram in higher mz_9695; similar chromatogram in higher mz_14576; similar chromatogram in higher mz_14681; found in higher mz's MsMs_11558; found in higher mz's MsMs_8548; found in higher mz's MsMs_10213; found in higher mz's MsMs_15392; found in higher mz's MsMs_13558; found in higher mz's MsMs_12904; …	0.54	True	C20H30O2		JAZBEHYOTPTENJ-JLNKQSITSA-N	CC\C=C/C\C=C/C\C=C/C\C=C/C\C=C/CCCC(O)=O		null	null	80.5	84.6	66.7	1716.41	IDA-NEG-240627-QC_B1_07	301.21768:194760 302.22103:56046 303.22439:5804	95.08812:72 113.0936:36 135.07526:107 149.13383:394 155.10333:72 173.13417:107 183.13374:72 203.18103:1556 209.15953:36 217.15489:72 257.22723:5840 281.19763:73 301.21558:12744	69.1	0	9.5	12948	7.4	8330	9.6	0	7.8	7580	8.9	11106	9	0	9.3	0	8.7	0	7.8	0	-0.4	0	1	0	0.1	8086	-0.4	24964
2124	14.681	279.16241	HMDB0000673, Linoleic acid	[M-H]-	ion correlated with 11895; ion correlated with 7141; ion correlated with 8758	0.12	True	C18H32O2		OYHQOLUKZRVURQ-HZJYTTRNSA-N	CCCCC\C=C/C\C=C/CCCCCCCC(O)=O		null	null	88	81.4	50	56.43	IDA-NEG-240627-CM0024_23_B1_R1	279.16241:7766 280.16576:1730 281.16912:1038	279.1618:5664	6.5	0	18.6	0	11.7	0	9.9	0	13.3	0	12.3	0	8.3	0	19.7	0	17.3	0	18.4	0	0.8	0	10.6	0	0.7	0	16.9	0
1667	22.177	255.23273	HMDB0000220, Palmitic acid	[M-H]-		0.02	True	C16H32O2		IPCSVZSSVZVIGE-UHFFFAOYSA-N	CCCCCCCCCCCCCCCC(O)=O		null	null	88	79.1	50	594.6	IDA-NEG-240627-CM0024_27_B1_R1	255.23273:42458 256.23608:6714 257.23944:959	255.23334:14583	10	0	9.3	0	10.1	0	9.8	0	9.1	0	9.6	0	9.3	0	9.4	0	8.3	0	10.5	0	2	0	2.1	0	2.7	0	0.5	0
7654	21.141	464.31061	HMDB0000138, Glycocholic acid	[M-H]-		0.08	True	C26H43NO6		RFDAIACWWDREDC-FRVQLJSFSA-N	C[C@H](CCC(O)=NCC(O)=O)[C@H]1CC[C@H]2[C@@H]3[C@H](O)C[C@@H]4C[C@H](O)CC[C@]4(C)[C@H]3C[C@H](O)[C@]12C		null	null	57.4	75	100	89.56	IDA-NEG-240627-CM0024_11_R1	464.3179:1322 465.32125:341 466.32461:341	78.95908:72 140.01706:72 196.04202:125 267.27505:90 403.2572:18 421.27817:18 446.3248:36 464.31915:667	14.9	0	20.8	0	15.9	0	26.3	0	17.7	0	12	0	16.6	0	16.2	0	18.7	0	17.9	2807	6.9	0	3.1	1322	6	0	3.6	2807
1821	2.082	267.07294	HMDB0000195, Inosine	[M-H]-	found in higher mz's MsMs_6191; similar chromatogram in higher mz_2948	0.16	True	C10H12N4O5		UGQMRVRMYYASKQ-KQYNXXCUSA-N	OC[C@H]1O[C@H]([C@H](O)[C@@H]1O)N1C=NC2=C(O)N=CN=C12		null	null	97	86.9	50	449.77	IDA-NEG-240627-QC_B1_09	267.07391:14767 268.07726:2500 269.08062:279	74.007:107 80.02357:107 135.03136:18856 149.05022:107 266.2142:72 267.07419:7272	46.4	0	-13.7	0	-16.8	0	-15.2	0	-14.6	0	-12.9	0	-14	0	12.1	0	11	5246	11.5	0	-25.6	0	-20.2	0	3.7	0	3.3	4327
7668	21.265	464.31659	HMDB0000138, Glycocholic acid	[M-H]-		0.1	True	C26H43NO6		RFDAIACWWDREDC-FRVQLJSFSA-N	C[C@H](CCC(O)=NCC(O)=O)[C@H]1CC[C@H]2[C@@H]3[C@H](O)C[C@@H]4C[C@H](O)CC[C@]4(C)[C@H]3C[C@H](O)[C@]12C		null	null	75	75	100	493.44	IDA-NEG-240627-CM0024_32_B1_R1	464.31253:3006 465.31588:1258 466.31924:419	464.3136:2576	2	0	5.6	0	3	0	0.7	0	4.9	0	-0.9	0	3.7	0	3.4	0	3.7	0	5	0	-0.3	0	-0.7	0	0.3	0	-1.3	0
2231	21.105	281.2388	HMDB0000207, Oleic acid	[M-H]-		0.04	True	C18H34O2		ZQPPMHVWECSIRJ-KTKRTIGZSA-N	CCCCCCCC\C=C/CCCCCCCC(O)=O		null	null	88	77.1	50	705.78	IDA-NEG-240627-CM0024_27_B1_R1	281.24008:17289 282.24343:2390 283.24679:341	281.24036:962	46.1	0	10.8	0	11.2	0	10.6	0	8.3	0	10.3	0	10	0	8.8	0	9.6	0	10.4	0	-0.3	0	1	0	0.8	17620	1.1	0
1446	12.826	243.19679	HMDB0000296, Uridine	[M-H]-	ion correlated with 9595; ion correlated with 1035; ion correlated with 3043	0.02	True	C9H12N2O6		DRTQHJPVMGBUCF-XVFCMESISA-N	OC[C@H]1O[C@H]([C@H](O)[C@@H]1O)N1C=CC(=O)NC1=O		null	null	75	73	50	15.35	IDA-NEG-240627-CM0024_33_B1_R1	243.19679:1495 244.20014:325 245.2035:0	243.19753:502	9.7	0	7.8	0	9.4	0	7.9	0	9.8	0	6.6	0	7.3	0	7.1	0	6.5	0	7.7	0	1.3	0	2.2	0	1.7	0	0.2	0
4257	15.612	337.15152	HMDB0001517, AICAR	[M-H]-		0.28	True	C9H15N4O8P		NOTGFIUVDGNKRI-UUOKFMHZSA-N	NC(=O)C1=C(N)N(C=N1)[C@@H]1O[C@H](COP(O)(O)=O)[C@@H](O)[C@H]1O		null	null	97	69.9	50	66.14	IDA-NEG-240627-CM0024_17_R1	337.15149:1123 338.15484:367 339.1582:184	96.9426:251 337.15402:358	18.6	0	11.7	0	12.5	0	8.2	0	9.1	0	11.8	0	11.5	0	9	1193	4.8	1613	11.9	0	0.3	1097	-0.7	0	0.8	0	0.3	0
86	1.101	88.04011	HMDB0000271, Sarcosine	[M-H]-	found in higher mz's MsMs_1285; found in higher mz's MsMs_339; found in higher mz's MsMs_340; found in higher mz's MsMs_413; found in higher mz's MsMs_2537; found in higher mz's MsMs_2539; found in higher mz's MsMs_118	0.34	True	C3H7NO2		FSYKKLYZXJSNPZ-UHFFFAOYSA-N	CNCC(O)=O		null	null	75	75	100	111.73	IDA-NEG-240627-CM0024_33_B1_R1	88.04041:3732 89.04376:0 90.04712:1062	88.0413:179	15.4	0	-4.2	1934	-1.1	1821	0.1	1442	-1.7	1632	-0.5	1214	0	0	0.7	0	1.3	0	-0.4	0	1.7	0	-0.2	0	5.2	0	4.2	0
325	1.541	130.08723	HMDB0000064, Creatine	[M-H]-	similar chromatogram in higher mz_1079; found in higher mz's MsMs_1079	0.06	True	C4H9N3O2		CVSVTCORWBXHQV-UHFFFAOYSA-N	CN(CC(O)=O)C(N)=N		null	null	70	75	100	52.58	IDA-NEG-240627-QC_B1_08	130.08659:4561 131.08994:1924 132.0933:327	61.98858:73 88.04078:36 130.08566:468	-174	0	0.8	0	0.7	0	1.8	0	0.5	0	1	0	2.3	0	1.7	0	1.2	0	1	0	2.5	0	2.6	0	3.7	0	3.1	0
266	0.923	124.00716	HMDB0000251, Taurine	[M-H]-	ion correlated with 430	0.02	True	C2H7NO3S		XOAAWQZATWQOTB-UHFFFAOYSA-N	NCCS(O)(=O)=O		null	null	75	68.5	50	135.15	IDA-NEG-240627-CM0024_33_B1_R1	124.00716:8890 125.01051:406 126.01387:587	64.97037:107	-49.2	0	-0.1	0	-0.1	0	-0.4	0	0.3	0	0.5	0	1	0	-0.6	0	1.4	0	0.5	0	0.9	0	0.4	0	3	0	3.6	0
2557	21.313	291.23401	HMDB0060949, 2-hydroxyflutamide	[M-H]-		0.1	True	C11H11F3N2O4		YPQLFJODEKMJEF-UHFFFAOYSA-N	CC(C)(O)C(O)=NC1=CC(=C(C=C1)N(=O)=O)C(F)(F)F		null	null	88	69.8	50	146	IDA-NEG-240627-CM0024_21_R1	291.23563:1731 292.23898:683 293.24234:0	291.23471:612	29	0	6.5	0	3.7	0	6.6	0	4	0	6.4	0	2.2	0	2.1	0	1	0	1.1	0	0.2	0	-0.7	0	-0.8	0	-0.5	0
360	1.873	134.04716	HMDB0000034, Adenine	[M-H]-	ion correlated with 3715; ion correlated with 2021	0.06	True	C5H5N5		GFFGJBXGBJISGV-UHFFFAOYSA-N	NC1=C2NC=NC2=NC=N1		null	null	88	74.2	50	31.47	IDA-NEG-240627-QC_B1_10	134.04643:1924 135.04978:323 136.05314:807	107.04041:216	1.8	0	1.2	0	0.7	0	1.4	0	0.8	0	-0.4	0	2.4	0	0.4	0	-0.3	0	-0.6	0	0.1	0	1.4	0	3.6	0	0.9	0
345	1.44	132.0311	HMDB0006483, D-Aspartic acid	[M-H]-	ion correlated with 1737; found in higher mz's MsMs_4098; found in higher mz's MsMs_7124	0.04	True	C4H7NO4		CKLJMWTZIZZHCS-UWTATZPHSA-N	N[C@H](CC(O)=O)C(O)=O		null	null	87.2	86.6	66.7	293.63	IDA-NEG-240627-CM0024_37_B1_R1	132.0311:49862 133.03445:3287 134.03781:369	71.01462:2221 88.04068:7832	102.4	0	0.9	0	-2.8	0	0.6	0	-0.1	0	-3.7	0	0.5	0	-0.1	0	-1.8	0	0.4	0	1.9	0	0.3	0	0.4	0	1.9	0
5668	12.748	383.1832	HMDB0000939, S-Adenosylhomocysteine	[M-H]-		0.04	True	C14H20N6O5S		ZJUKTBDSGOFHSH-WFMPWKQPSA-N	N[C@@H](CCSC[C@H]1O[C@H]([C@H](O)[C@@H]1O)N1C=NC2=C1N=CN=C2N)C(O)=O		null	null	45.3	75	100	19.89	IDA-NEG-240627-CM0024_23_B1_R1	383.1832:1996 384.18655:592 385.18991:182	147.08035:5 158.07494:24 171.07805:10 180.09296:2 186.10333:5 188.12146:10 200.12459:5 215.14191:14 229.16656:7 243.17628:26 263.13077:2 269.1947:14 295.17441:5 315.19565:510 326.08875:5 381.94507:10 383.18262:735	-82.3	0	16.2	0	14.8	0	13.5	0	13.6	0	14	0	13.5	0	13.4	0	12.2	0	14.2	0	3.3	0	1.7	0	1.5	0	2.1	0
225	4.336	116.05014	HMDB0000128, Guanidoacetic acid	[M-H]-	found in higher mz's MsMs_411; found in higher mz's MsMs_4323; found in higher mz's MsMs_967	0.38	True	C3H7N3O2		BPMFZUMJYQTVII-UHFFFAOYSA-N	NC(=N)NCC(O)=O		null	null	75	75	100	102.99	IDA-NEG-240627-QC_B1_08	116.04936:2784 117.05271:412 118.05607:0	116.04914:472	70.2	0	1.3	0	0.1	0	0.5	0	0.4	0	1.5	0	1.3	0	2.2	0	-0.8	0	1.1	0	0.6	0	4.8	2789	3.3	0	3.8	0
1424	1.733	242.07816	HMDB0000089, Cytidine	[M-H]-	similar chromatogram in higher mz_2415; similar chromatogram in higher mz_4475	0.3	True	C9H13N3O5		UHDGCWIWMRVCDJ-XVFCMESISA-N	NC1=NC(=O)N(C=C1)[C@@H]1O[C@H](CO)[C@@H](O)[C@H]1O		null	null	71.6	75	100	364.67	IDA-NEG-240627-CM0024_29_B1_R1	242.07816:13142 243.08151:2668 244.08487:562	109.04039:4709 121.03751:36 132.08499:72 199.07866:74	-95.2	0	9.9	0	12.3	0	14.1	0	9.2	0	4.8	0	9	0	8.5	0	10.3	0	5.9	0	1.1	1179	-0.5	0	14.7	0	-0.2	0
3894	22.972	327.25381	HMDB0002183, Docosahexaenoic acid	[M-H]-	similar chromatogram in higher mz_9988; similar chromatogram in higher mz_15552; similar chromatogram in higher mz_14002; similar chromatogram in higher mz_13463	0.22	True	C22H32O2		MBMBGCFOFBJSGT-KUBAVDMBSA-N	CC\C=C/C\C=C/C\C=C/C\C=C/C\C=C/C\C=C/CCC(O)=O		null	null	97	25.3	50	815.25	IDA-NEG-240627-CM0024_27_B1_R1	327.25363:22200 328.25698:6145 329.26034:3072	242.9817:36 263.23682:144 281.24988:65956 283.23676:72 327.18246:107	9.7	0	11.3	0	12	0	10.4	0	9	0	9.4	0	10	0	9	0	8.6	0	10.1	0	0.6	0	-0.3	0	-0.5	0	-0.2	0
291	1.108	128.95953	HMDB0002092, Itaconic acid	[M-H]-	ion correlated with 15350; ion correlated with 13588; ion correlated with 10490; ion correlated with 10136; ion correlated with 12119; ion correlated with 13915; ion correlated with 14830; ion correlated with 6513; ion correlated with 10544; ion correlated with 8837; ion correlated with 12473; ion correlated with 6130; ion correlated with 8460; ion correlated with 8811; ion correlated with 10952;…	0.14	True	C5H6O4		LVHBHZANLOWSRM-UHFFFAOYSA-N	OC(=O)CC(=C)C(O)=O		null	null	75	75	100	98.98	IDA-NEG-240627-CM0024_35_B1_R1	128.95956:3255 129.96291:0 130.96627:405	84.99153:36	163.9	0	0.5	0	-0.7	0	1.1	0	0.5	0	-0.9	0	0	0	159.5	0	154.5	0	157.8	0	0.6	0	5.2	0	133.6	0	158.9	0
128	1.166	104.03552	HMDB0000187, Serine	[M-H]-	found in higher mz's MsMs_5007; similar chromatogram in higher mz_7159	0.52	True	C3H7NO3		MTCFGRXMJLQNBG-REOHCLBHSA-N	N[C@@H](CO)C(O)=O		null	null	93.9	92.3	60	271.36	IDA-NEG-240627-QC_01	104.03492:1321 105.03827:0 106.04163:0	72.00695:143 74.02486:215 104.03361:107	85.9	0	4.9	0	-4.8	1227	-4.2	0	-2.1	1822	-5.2	1128	1.7	1922	-1.3	1405	-0.8	2144	-6.2	1807	-1.1	2020	0.3	0	0.5	0	-1	1519
1224	1.75	226.08398	HMDB0000014, Deoxycytidine	[M-H]-	adduct linked to 1502_[M+Na-2H]-; similar chromatogram in higher mz_1984; adduct linked to 1501_[M+Na-2H]-; similar chromatogram in higher mz_2500	0.16	True	C9H13N3O4		CKTSBUTUHBMZGZ-SHYZEUOFSA-N	NC1=NC(=O)N(C=C1)[C@H]1C[C@H](O)[C@@H](CO)O1		null	null	69.2	92	100	136.32	IDA-NEG-240627-CM0024_16_R1	226.08356:2985 227.08691:746 228.09027:186	66.03716:145 93.0474:668 94.035:73 110.03908:36 135.05856:143 136.05019:36 158.97124:36 180.06726:107 183.07635:36 226.08658:143	37.4	0	2.7	0	5.3	0	6	0	7.3	0	4.7	2358	7.5	0	7	0	5.5	0	4.8	2961	-0.8	0	1.5	0	0.7	0	0.5	0
2229	19.936	281.2247	HMDB0000207, Oleic acid	[M-H]-	ion correlated with 13637; ion correlated with 2334; ion correlated with 9218	0.04	True	C18H34O2		ZQPPMHVWECSIRJ-KTKRTIGZSA-N	CCCCCCCC\C=C/CCCCCCCC(O)=O		null	null	88	77.1	50	12.95	IDA-NEG-240627-CM0024_33_B1_R1	281.22525:1331 282.2286:683 283.23196:22168	281.17612:36 281.24551:322	87.9	0	93.2	0	89.5	0	87.1	0	24.1	0	83.7	0	-12.4	0	-0.4	0	8.3	0	39.4	0	-3.6	0	89.7	0	-1.4	0	42.3	0
1838	19.806	267.19592	HMDB0000195, Inosine	[M-H]-	ion correlated with 13542; found in higher mz's MsMs_2380; adduct linked to 2380_[M-H]-	0.06	True	C10H12N4O5		UGQMRVRMYYASKQ-KQYNXXCUSA-N	OC[C@H]1O[C@H]([C@H](O)[C@@H]1O)N1C=NC2=C(O)N=CN=C12		null	null	80.2	67.4	50	41.03	IDA-NEG-240627-CM0024_25_B1_R1	267.19238:2004 268.19573:655 269.19909:2621	249.18404:72 267.11008:73 267.19717:616	-24.6	0	12.6	0	2.3	0	2.6	0	8.6	0	8.9	0	8.6	0	7.3	0	5	1628	11.7	0	-0.8	0	2.4	0	0.5	0	-2.1	0
2342	22.03	283.26407	HMDB0000827, Stearic acid	[M-H]-	found in higher mz's MsMs_10105; found in higher mz's MsMs_4746; found in higher mz's MsMs_10678	0.18	True	C18H36O2		QIQXTHQIDYTFRH-UHFFFAOYSA-N	CCCCCCCCCCCCCCCCCC(O)=O		null	null	75	74.1	100	769.67	IDA-NEG-240627-CM0024_30_B1_R1	283.26431:37486 284.26766:8237 285.27102:1680	265.27011:143 283.26538:16947	9.9	0	15	0	2.5	0	4.2	0	9	0	15.5	0	10.4	0	9.6	0	-19.8	0	10.2	0	3	0	1.6	0	-9.2	0	0.2	0
3628	14.047	319.22781	HMDB0003876, 15-HETE	[M-H]-	found in higher mz's MsMs_13085; found in higher mz's MsMs_11857; found in higher mz's MsMs_5809; adduct linked to 4395_[M+Na-2H]-; found in higher mz's MsMs_13086	0.28	True	C20H32O3		JSFATNQSLKRBCI-VAEKSGALSA-N	CCCCC[C@H](O)\C=C\C=C/C\C=C/C\C=C/CCCC(O)=O		null	null	19.7	85.6	100	847.73	IDA-NEG-240627-CM0024_31_B1_R1	319.22824:103310 320.23159:25947 321.23495:3365	83.04912:179 99.08187:255 112.98435:145 121.10374:1217 137.13425:72 145.10524:73 157.08572:107 173.12549:112 175.14993:3374 188.94028:72 201.18684:36 203.1832:1086 219.1404:5385 257.2291:5350 300.26434:163 318.20511:143	6.8	0	10.7	6136	3.3	0	8.5	0	7.8	0	6	0	6	0	10.4	0	11.3	0	11.2	0	0.2	0	0.5	0	1	0	-0.7	0
419	1.254	144.96739	HMDB0000641, Glutamine	[M-H]-		0.1	True	C5H10N2O3		ZDXPYRJPNDTMRX-VKHMYHEASA-N	N[C@@H](CCC(N)=O)C(O)=O		null	null	68.4	75	100	58.59	IDA-NEG-240627-CM0024_08_R1	144.96695:1135 145.9703:0 146.97366:11047	72.9812:36 127.04883:215	63.1	0	0.9	0	-0.7	0	2.4	1242	0	1387	0.1	0	0.8	0	-0.3	0	-0.4	1135	-0.8	0	0.2	1026	5.4	0	1.2	0	-0.3	0
1586	17.967	251.20154	HMDB0060651, 2-Hydroxycarbamazepine	[M-H]-	found in higher mz's MsMs_3608	0.1	True	C15H12N2O2		VPZIYMMSJFWLSP-UHFFFAOYSA-N	NC(=O)N1C2=CC=CC=C2C=CC2=CC(O)=CC=C12		null	null	88	47.6	50	137.37	IDA-NEG-240627-CM0024_25_B1_R1	251.20146:5936 252.20481:1414 253.20817:212	251.2016:2793	-29.1	0	5.1	0	5.4	0	-1.6	0	3.2	0	2.1	0	5.6	0	12.8	0	0.2	0	1	0	0	0	3.1	0	-0.4	0	-0.7	0
581	5.936	166.00067	HMDB0000232, Quinolinic acid	[M-H]-	found in higher mz's MsMs_983; found in higher mz's MsMs_984	0.18	True	C7H5NO4		GJAWHXHKYYXBSV-UHFFFAOYSA-N	OC(=O)C1=CC=CN=C1C(O)=O		null	null	76.1	68.1	50	108.73	IDA-NEG-240627-CM0024_14_R1	166.0014:1758 167.00475:189 168.00811:0	121.03543:12 136.06091:12 166.00192:119	111.7	0	1.9	0	1.2	10003	2.8	5658	2.7	6711	2.5	8426	3.1	0	1.4	1181	2.4	3524	2.9	2068	0.4	0	0.7	0	3	0	0.4	0
1811	3.633	266.08981	HMDB0000050, Adenosine	[M-H]-	found in higher mz's MsMs_6183; found in higher mz's MsMs_6761; found in higher mz's MsMs_6182	0.3	True	C10H13N5O4		OIRDTQYFTABQOQ-KQYNXXCUSA-N	NC1=C2N=CN([C@@H]3O[C@H](CO)[C@@H](O)[C@H]3O)C2=NC=N1		null	null	88.7	90.6	100	187.63	IDA-NEG-240627-QC_B1_08	266.08954:3015 267.09289:386 268.09625:77	92.02584:72 107.03464:186 134.0453:3499 134.12291:40 135.05193:41 266.08578:215	61.5	0	12	0	8.7	0	9.1	0	9.5	0	10.9	0	8.3	0	7.9	0	7.4	0	8.2	1196	4.1	0	8.2	0	0.3	0	-0.3	0
231	1.328	116.07148	HMDB0000128, Guanidoacetic acid	[M-H]-	found in higher mz's MsMs_727; found in higher mz's MsMs_4258; found in higher mz's MsMs_1932; found in higher mz's MsMs_1262; found in higher mz's MsMs_649; found in higher mz's MsMs_1658; found in higher mz's MsMs_2443	0.98	True	C3H7N3O2		BPMFZUMJYQTVII-UHFFFAOYSA-N	NC(=N)NCC(O)=O		null	null	75	75	100	588.44	IDA-NEG-240627-CM0024_07_R1	116.07147:7931 117.07482:681 118.07818:114	116.06839:251	9	0	0.8	20522	0.4	12136	0.3	11064	0.9	12196	-0.2	13494	0.7	10321	0.3	7931	0.7	8533	-0.7	6157	2.4	7781	3.7	8535	5.4	1235	4.3	8567
267	1.17	124.0074	HMDB0000251, Taurine	[M-H]-	found in higher mz's MsMs_1427; found in higher mz's MsMs_7049; found in higher mz's MsMs_5395; found in higher mz's MsMs_3601; found in higher mz's MsMs_7804; found in higher mz's MsMs_3117; found in higher mz's MsMs_3120; found in higher mz's MsMs_845; found in higher mz's MsMs_2588; found in higher mz's MsMs_2436	0.68	True	C2H7NO3S		XOAAWQZATWQOTB-UHFFFAOYSA-N	NCCS(O)(=O)=O		null	null	80.2	81.1	100	836.22	IDA-NEG-240627-CM0024_11_R1	124.00765:3476 125.011:0 126.01436:0	64.97605:81 79.70879:82 79.9593:4435 80.96624:72 106.98076:74 124.00723:1612	-51.2	0	0.6	0	0.8	0	0.8	0	0	0	0.6	1129	-0.2	2400	-0.1	0	-0.6	2938	0.4	2511	-1	2507	0.2	3476	1	2633	1.6	2532
845	1.142	195.05138	HMDB0000625, Gluconic acid	[M-H]-		0.8	True	C6H12O7		RGHNJXZEOKUKBD-SQOUGZDYSA-N	OC[C@@H](O)[C@@H](O)[C@H](O)[C@@H](O)C(O)=O		null	null	92.8	82.9	50	136.41	IDA-NEG-240627-CM0024_30_B1_R1	195.05081:4302 196.05416:544 197.05752:763	59.0145:287 74.77256:145 75.01039:1070 89.02488:179 129.01952:358 176.93771:394 195.05215:1517	59.1	0	5.6	1146	-0.6	1912	6.3	2044	4.5	2088	7	2431	0.6	2343	1.8	3455	2.9	3206	4.2	3315	-1.3	1903	-1	2598	-2.2	0	1.7	3242
1247	18.965	227.20247	HMDB0000806, Myristic acid	[M-H]-		0.02	True	C14H28O2		TUNFSRHWOTWDNC-UHFFFAOYSA-N	CCCCCCCCCCCCCC(O)=O		null	null	88	80	50	247.62	IDA-NEG-240627-CM0024_32_B1_R1	227.20247:6301 228.20582:1144 229.20918:220	227.20042:3370	2.8	0	4.7	0	3.7	0	5.6	0	5	0	4.7	0	5.4	0	4	0	5.2	0	5.1	0	-0.5	0	-0.8	0	0.8	0	0	0
1669	22.53	255.23296	HMDB0000220, Palmitic acid	[M-H]-	found in higher mz's MsMs_13016; found in higher mz's MsMs_9287; found in higher mz's MsMs_8721; found in higher mz's MsMs_2905; found in higher mz's MsMs_4744; found in higher mz's MsMs_10574; found in higher mz's MsMs_13297	0.1	True	C16H32O2		IPCSVZSSVZVIGE-UHFFFAOYSA-N	CCCCCCCCCCCCCCCC(O)=O		null	null	87.7	78.2	66.7	9293.01	IDA-NEG-240627-QC_B1_08	255.23254:368468 256.23589:107878 257.23925:14301	235.21306:148 237.22073:1206 255.23244:36967	7.4	0	8.4	0	9.2	0	8.9	0	8.2	0	8.7	0	8.4	0	8.5	0	7.4	0	9.6	0	1.1	0	1.2	0	1.8	0	-0.4	0
4725	11.054	351.21783	HMDB0001509, 20-Hydroxy-leukotriene B4	[M-H]-		0.1	True	C20H32O5		PTJFJXLGRSTECQ-PSPARDEHSA-N	OCCCCC\C=C/C[C@@H](O)\C=C\C=C\C=C/[C@@H](O)CCCC(O)=O		null	null	69.2	75	100	64.32	IDA-NEG-240627-CM0024_31_B1_R1	351.21722:5823 352.22057:1218 353.22393:2272	59.01409:93 93.0346:21 107.09072:21 119.0848:14 133.0995:29 139.07582:43 147.11856:7 161.09642:36 173.10464:7 179.06927:72 189.12875:14 205.12209:14 219.10715:21 301.1795:14 351.21771:1465	-58.8	0	14.3	0	11	0	17.3	0	-1.9	0	11.1	0	9.7	0	12.2	0	7.8	0	9.5	0	-38.4	0	3.3	0	3.3	0	-0.4	0
1206	15.976	225.18582	HMDB0000033, Carnosine	[M-H]-		0.24	True	C9H14N4O3		CQOVPNPJLQNMDC-ZETCQYMHSA-N	NCCC(=O)N[C@@H](CC1=CN=CN1)C(O)=O		null	null	75	75	100	266.28	IDA-NEG-240627-QC_B1_07	225.18546:5098 226.18881:797 227.19217:342	225.18677:3730	15.3	0	3	0	9.3	0	7.6	0	4	0	8.1	0	7.6	0	8.6	0	7.8	0	6.7	0	1.2	0	0	0	-0.2	0	-0.7	0
2235	22.686	281.24841	HMDB0000207, Oleic acid	[M-H]-	found in higher mz's MsMs_13754	0.12	True	C18H34O2		ZQPPMHVWECSIRJ-KTKRTIGZSA-N	CCCCCCCC\C=C/CCCCCCCC(O)=O		null	null	88	77.1	50	1459.56	IDA-NEG-240627-CM0024_30_B1_R1	281.24854:86414 282.25189:25670 283.25525:8750	263.23587:72 281.24631:20179	10	0	11.3	0	10.8	0	10	0	10.7	0	9.5	0	9.2	0	9.6	0	10	0	10.8	0	1.4	0	1.6	0	2.3	0	2.5	0
636	1.118	173.00983	HMDB0000072, cis-Aconitic acid	[M-H]-	found in higher mz's MsMs_4470; found in higher mz's MsMs_816; similar chromatogram in higher mz_15617	0.5	True	C6H6O6		GTZCVFVGUGFEME-IWQZZHSRSA-N	OC(=O)C\C(=C\C(O)=O)C(O)=O		null	null	87.9	81.7	66.7	63.72	IDA-NEG-240627-QC_Plasma_Pooled	173.00983:1613 174.01318:342 175.01654:1025	85.03153:143 129.01903:36	45.2	0	-1.2	0	0.4	1821	-0.1	1404	-1.3	1973	0	2011	-0.9	1442	0.8	2278	0.3	2129	0.8	2111	0.4	1745	-0.5	1483	-3.8	0	-0.1	2237
1418	20.934	241.21774	HMDB0000273, Thymidine	[M-H]-	similar chromatogram in higher mz_13247; found in higher mz's MsMs_5475; similar chromatogram in higher mz_7144; found in higher mz's MsMs_7144; found in higher mz's MsMs_3158; similar chromatogram in higher mz_5475; similar chromatogram in higher mz_7143; found in higher mz's MsMs_13249; found in higher mz's MsMs_7143	0.22	True	C10H14N2O5		IQFYYKKMVGJFEH-XLPZGREQSA-N	CC1=CN([C@H]2C[C@H](O)[C@@H](CO)O2)C(=O)NC1=O		null	null	75	73.3	50	915.18	IDA-NEG-240627-QC_Plasma_Pooled	241.21674:17863 242.22009:2971 243.22345:660	241.21558:9848	3.8	0	5.3	0	3.6	0	6.9	0	3.1	0	5.2	0	2	0	6.7	0	3.4	0	6	0	0.2	0	-0.3	0	-0.6	6902	-0.2	0
282	1.11	128.03484	HMDB0000267, Pyroglutamic acid	[M-H]-	found in higher mz's MsMs_1719; found in higher mz's MsMs_963; found in higher mz's MsMs_2170; found in higher mz's MsMs_5257; found in higher mz's MsMs_431; found in higher mz's MsMs_1993; found in higher mz's MsMs_432; found in higher mz's MsMs_3076; found in higher mz's MsMs_964; found in higher mz's MsMs_3423; found in higher mz's MsMs_2669; found in higher mz's MsMs_3135	0.4	True	C5H7NO3		ODHCTXKNWHHXJC-VKHMYHEASA-N	OC(=O)[C@@H]1CCC(=O)N1		null	null	96.8	88.5	50	657.44	IDA-NEG-240627-CM0024_23_B1_R1	128.03522:17750 129.03857:940 130.04193:1316	81.95245:36 82.02983:184 128.03445:1819	-174.9	0	0.3	0	1	0	1.6	0	1.2	0	2.2	0	2.3	0	2.4	4745	-1.1	6042	0.7	5651	0.6	2345	1.7	0	2.2	0	4.8	4180
398	1.116	140.01129	HMDB0000224, O-Phosphoethanolamine	[M-H]-	ion correlated with 119; similar chromatogram in higher mz_816; found in higher mz's MsMs_2170; found in higher mz's MsMs_2919; similar chromatogram in higher mz_8398	0.3	True	C2H8NO4P		SUHOOTKUPISOBE-UHFFFAOYSA-N	NCCOP(O)(O)=O		null	null	82.8	84.9	100	366.63	IDA-NEG-240627-QC_B1_07	140.01128:6965 141.01463:226 142.01799:113	62.96485:466 78.71097:134 78.95963:13815 140.01146:502	-61.6	0	36.4	0	-5.7	0	0.1	0	-0.6	0	6.4	0	1.1	0	-2.9	0	13.5	0	-20.2	0	0.4	0	-6.4	0	-30.1	0	22.5	0
2345	24.902	283.26471	HMDB0000827, Stearic acid	[M-H]-	found in higher mz's MsMs_10675; found in higher mz's MsMs_3978; similar chromatogram in higher mz_10687; similar chromatogram in higher mz_15596; found in higher mz's MsMs_11337; found in higher mz's MsMs_10687; found in higher mz's MsMs_10108; found in higher mz's MsMs_10104; similar chromatogram in higher mz_3978; similar chromatogram in higher mz_3346	0.22	True	C18H36O2		QIQXTHQIDYTFRH-UHFFFAOYSA-N	CCCCCCCCCCCCCCCCCC(O)=O		null	null	74.8	74.8	100	10051.11	IDA-NEG-240627-CM0024_17_R1	283.26428:522035 284.26763:139664 285.27099:18304	183.01222:36 265.25491:1003 283.26611:38270	7.6	0	8.7	0	8.4	0	9.2	0	7	0	8.5	318040	8.1	422093	7.3	0	7.7	0	7.9	427914	-0.7	522170	0	0	0.4	148286	-0.6	363667
4704	2.907	351.13251	HMDB0001509, 20-Hydroxy-leukotriene B4	[M-H]-	ion correlated with 554; adduct linked to 13427_[M+Na-2H]-; found in higher mz's MsMs_11083; found in higher mz's MsMs_10314; found in higher mz's MsMs_6573; found in higher mz's MsMs_14457; found in higher mz's MsMs_8186; found in higher mz's MsMs_16061; found in higher mz's MsMs_14062; found in higher mz's MsMs_13670; found in higher mz's MsMs_13427; found in higher mz's MsMs_8187; found in hig…	0.06	True	C20H32O5		PTJFJXLGRSTECQ-PSPARDEHSA-N	OCCCCC\C=C/C[C@@H](O)\C=C\C=C\C=C/[C@@H](O)CCCC(O)=O		null	null	73	75	100	2057.31	IDA-NEG-240627-CM0024_25_B1_R1	351.13242:79175 352.13577:17760 353.13913:2569	119.05076:287 163.54836:398 166.95129:72 351.1329:10527	16.8	0	11.9	0	11.9	0	11.6	0	11.4	0	11.8	0	12	0	11.5	0	10.3	0	10.6	0	1	0	0.4	0	0.1	0	0.7	0
4705	2.962	351.13251	HMDB0001509, 20-Hydroxy-leukotriene B4	[M-H]-	found in higher mz's MsMs_6575; adduct linked to 3934_[M-H]-; found in higher mz's MsMs_14323; found in higher mz's MsMs_13427; found in higher mz's MsMs_11083; found in higher mz's MsMs_9761; found in higher mz's MsMs_9386; found in higher mz's MsMs_8801; found in higher mz's MsMs_6573; found in higher mz's MsMs_6571; found in higher mz's MsMs_15706; found in higher mz's MsMs_12566; found in hig…	0.44	True	C20H32O5		PTJFJXLGRSTECQ-PSPARDEHSA-N	OCCCCC\C=C/C[C@@H](O)\C=C\C=C\C=C/[C@@H](O)CCCC(O)=O		null	null	60.2	75	100	1170.93	IDA-NEG-240627-CM0024_19_R1	351.13187:3804 352.13522:671 353.13858:210	91.05522:10 147.04521:736 163.55035:32 351.13382:1316	16.8	0	11.9	0	11.9	0	11.6	0	11.4	0	11.8	8646	12	10333	11.5	0	10.3	0	10.6	6061	1	0	0.4	4098	0.1	0	0.7	0
7647	9.78	464.30225	HMDB0000138, Glycocholic acid	[M-H]-		0.16	True	C26H43NO6		RFDAIACWWDREDC-FRVQLJSFSA-N	C[C@H](CCC(O)=NCC(O)=O)[C@H]1CC[C@H]2[C@@H]3[C@H](O)C[C@@H]4C[C@H](O)CC[C@]4(C)[C@H]3C[C@H](O)[C@]12C		null	null	84.8	84.8	100	136.19	IDA-NEG-240627-CM0024_26_B1_R1	464.3013:1093 465.30465:418 466.30801:63	74.02531:103 197.11105:2 262.17401:2 310.23462:2 344.22552:2 353.24402:7 380.24457:2 395.92004:7 402.30615:33 420.31226:7 464.30118:2263	32.9	0	11.2	0	10.8	0	12.3	0	10.2	0	9.5	0	10.4	0	12.2	0	10.6	0	12.1	0	-0.3	0	-0.3	3428	-1	1286	-0.8	0
92	1.222	89.02455	HMDB0000190, Lactic acid	[M-H]-	found in higher mz's MsMs_2298; found in higher mz's MsMs_1872; found in higher mz's MsMs_2267; found in higher mz's MsMs_941; found in higher mz's MsMs_799; found in higher mz's MsMs_541; found in higher mz's MsMs_746; found in higher mz's MsMs_1870; found in higher mz's MsMs_1684; found in higher mz's MsMs_924; found in higher mz's MsMs_1158	0.78	True	C3H6O3		JVTAAEKCZFNVCJ-REOHCLBHSA-N	C[C@H](O)C(O)=O		null	null	71.1	75	100	422.16	IDA-NEG-240627-CM0024_09_R1	89.02468:13336 90.02803:1083 91.03139:361	71.01917:109 89.02523:1132	1.9	0	-6.7	14305	-5.2	23651	-3.4	25283	0.2	27728	-2.6	26598	-3.8	21152	-2.6	13901	-3.4	17966	-3.2	13336	0.9	21947	1.2	23026	5.1	0	1.5	17321
93	1.184	89.02455	HMDB0000190, Lactic acid	[M-H]-		0.04	True	C3H6O3		JVTAAEKCZFNVCJ-REOHCLBHSA-N	C[C@H](O)C(O)=O		null	null	77.1	69.5	57.1	346.16	IDA-NEG-240627-CM0024_31_B1_R1	89.02455:23380 90.0279:923 91.03126:277	60.99089:107 71.01512:72 72.99407:36 87.00813:73 88.74566:74 89.02271:903	1.9	0	-6.7	0	-5.2	0	-3.4	0	0.2	0	-2.6	0	-3.8	0	-2.6	0	-3.4	0	-3.2	0	0.9	0	1.2	0	5.1	0	1.5	0
1379	18.186	239.20186	HMDB0000194, Anserine	[M-H]-		0.06	True	C10H16N4O3		MYYIAHXIVFADCU-QMMMGPOBSA-N	CN1C=NC=C1C[C@H](NC(=O)CCN)C(O)=O		null	null	75	74.5	50	102.8	IDA-NEG-240627-CM0024_30_B1_R1	239.20186:2884 240.20521:652 241.20857:217	239.19937:1558	-9	0	7.1	0	3	0	3.9	0	9.6	0	-0.6	0	4.1	0	6.4	0	5.7	0	6.4	0	-0.3	0	0.5	0	5.7	0	0.9	0
611	1.145	170.8325	HMDB0000126, Glycerol 3-phosphate	[M-H]-	similar chromatogram in higher mz_10152	0.26	True	C3H9O6P		AWUCVROLDVIAJX-GSVOUGTGSA-N	OC[C@@H](O)COP(O)(O)=O		null	null	84.4	84.4	100	300.95	IDA-NEG-240627-CM0024_20_R1	170.83424:1335 171.83759:0 172.84095:1213	78.95722:664 96.9647:73 170.83195:215 170.88136:322 171.00066:36 171.02422:72		0	133.9	0	-1.2	0	-17.9	0	120.9	0		0	-0.5	1001	10.5	1133	3.4	0	2.9	1236	2.4	0	1.6	1131	10.8	0	4.7	1089
227	6.162	116.05055	HMDB0000128, Guanidoacetic acid	[M-H]-	ion correlated with 6099; found in higher mz's MsMs_790; similar chromatogram in higher mz_7727; similar chromatogram in higher mz_1025; similar chromatogram in higher mz_5948; similar chromatogram in higher mz_7728; similar chromatogram in higher mz_8397; similar chromatogram in higher mz_11717	0.06	True	C3H7N3O2		BPMFZUMJYQTVII-UHFFFAOYSA-N	NC(=N)NCC(O)=O		null	null	61.8	75	100	68.98	IDA-NEG-240627-QC_01	116.05053:1061 117.05388:153 118.05724:0	99.92792:107 115.92243:72 116.04904:358	182.1	0	-0.2	0	0.9	0	0.5	0	0.6	1471	0.4	1347	0.6	0	0.3	0	-1.5	0	0.8	0	0.2	0	4.9	0	13.4	0	1.2	0
578	9.807	165.97919	HMDB0000232, Quinolinic acid	[M-H]-		0.04	True	C7H5NO4		GJAWHXHKYYXBSV-UHFFFAOYSA-N	OC(=O)C1=CC=CN=C1C(O)=O		null	null	87.6	53.4	50	37	IDA-NEG-240627-CM0024_22_R1	165.97919:1542 166.98254:135 167.9859:173	63.9433:17 122.96621:12 148.03989:5 151.0271:12 165.97977:1427	15.4	0	11.5	0	-11.8	0	116.7	0	132.1	0	131	0	5	0	4.6	0	3	0	0.9	0	0.9	0	0	0	9.1	0	0.8	0
7690	19.409	465.30353	HMDB0000653, Cholesterol sulfate	[M-H]-	similar chromatogram in higher mz_10931	0.14	True	C27H46O4S		BHYOQNUELFTYRT-DPAQBDIFSA-N	[H][C@@]12CC[C@H]([C@H](C)CCCC(C)C)[C@@]1(C)CC[C@@]1([H])[C@@]2([H])CC=C2C[C@H](CC[C@]12C)OS(O)(=O)=O		null	null	82.4	70.8	50	110.11	IDA-NEG-240627-CM0024_30_B1_R1	465.30069:1473 466.30404:703 467.3074:469	96.95866:143 140.00629:72 196.04286:72 268.25998:72 404.26617:36 463.83606:75 465.30728:1470	-2.1	0	15.4	0	21.2	0	-11.1	0	25.4	0	8.2	0	0.6	0	11.2	0	37.3	0	40.8	0	31.6	0	28.9	0	0.6	0	0.1	0
374	1.533	135.0304	HMDB0000157, Hypoxanthine	[M-H]-		0.22	True	C5H4N4O		FDGQSTZJBFJUBT-UHFFFAOYSA-N	OC1=NC=NC2=C1NC=N2		null	null	79.8	82.2	100	144.41	IDA-NEG-240627-CM0024_29_B1_R1	135.03117:2935 136.03452:236 137.03788:141	65.01401:358 66.00969:143 92.0241:948 106.02506:73 133.01682:111 135.02945:908	105	0	-0.8	0	-4.9	0	-0.1	0	-0.4	0	2.1	0	0.9	0	-0.5	0	-1.1	0	0.1	0	-2.7	0	-0.7	0	0.1	0	0.9	0
1901	23.758	269.24863	HMDB0000145, Estrone	[M-H]-	found in higher mz's MsMs_4272; found in higher mz's MsMs_9430; found in higher mz's MsMs_7830; found in higher mz's MsMs_6255; found in higher mz's MsMs_3405	0.38	True	C18H22O2		DNXHEGUUPJUMQT-CBZIJGRNSA-N	[H][C@@]12CCC(=O)[C@@]1(C)CC[C@]1([H])C3=C(CC[C@@]21[H])C=C(O)C=C3		null	null	88	69.3	50	623.44	IDA-NEG-240627-CM0024_27_B1_R1	269.24731:4393 270.25066:961 271.25402:107	269.24908:3194	7.4	0	11.4	0	10.3	0	10.2	0	9.7	0	9.6	0	9.6	0	8.6	0	9.8	0	9.7	0	1.4	0	1.3	0	0.8	0	0.7	0
2346	25.031	283.26474	HMDB0000827, Stearic acid	[M-H]-	found in higher mz's MsMs_10731; found in higher mz's MsMs_3976	0.12	True	C18H36O2		QIQXTHQIDYTFRH-UHFFFAOYSA-N	CCCCCCCCCCCCCCCCCC(O)=O		null	null	75	74.2	100	2046.52	IDA-NEG-240627-CM0024_27_B1_R1	283.26413:69257 284.26748:15495 285.27084:1907	265.25244:179 283.26294:18073	7.5	12053	8.6	0	8.3	0	8.4	0	6.9	0	8.6	0	8	0	7.2	0	7.6	0	7.8	0	-0.8	0	-0.1	0	0.3	0	-0.7	0
342	1.341	132.03056	HMDB0000191, L-Aspartic acid	[M-H]-	found in higher mz's MsMs_2309; found in higher mz's MsMs_1100; found in higher mz's MsMs_3252	0.36	True	C4H7NO4		CKLJMWTZIZZHCS-REOHCLBHSA-N	N[C@@H](CC(O)=O)C(O)=O		null	null	93.3	84.6	42.9	667.08	IDA-NEG-240627-CM0024_32_B1_R1	132.01228:3063 133.01563:525 134.01899:450	88.04079:107 115.00526:72 132.00951:72 132.08904:36	106.5	0	-0.3	0	0	0	0	0	0.2	0	0.2	0	-0.2	0	0.2	0	0.9	0	-1.4	0	1	0	0.8	0	2.6	0	1.2	0
1402	3.313	241.08382	HMDB0000273, Thymidine	[M-H]-	found in higher mz's MsMs_2452	0.14	True	C10H14N2O5		IQFYYKKMVGJFEH-XLPZGREQSA-N	CC1=CN([C@H]2C[C@H](O)[C@@H](CO)O2)C(=O)NC1=O		null	null	93.2	81.9	60	61.53	IDA-NEG-240627-CM0024_16_R1	241.08376:1636 242.08711:243 243.09047:58	112.99045:2 125.03788:33 136.04277:2 168.06493:2 197.0256:2 241.08658:279	34.8	0	5.8	0	4.5	0	6.2	0	5.2	0	5.3	0	5.5	0	5.9	0	5.3	0	4	1584	0.8	0	-0.4	1739	0.5	0	-0.3	0
2897	20.882	301.21829	HMDB0001999, Eicosapentaenoic acid	[M-H]-	found in higher mz's MsMs_10215; found in higher mz's MsMs_5275; found in higher mz's MsMs_12903; found in higher mz's MsMs_11018; found in higher mz's MsMs_8550; similar chromatogram in higher mz_12697; found in higher mz's MsMs_6998; found in higher mz's MsMs_12657; found in higher mz's MsMs_14014	0.3	True	C20H30O2		JAZBEHYOTPTENJ-JLNKQSITSA-N	CC\C=C/C\C=C/C\C=C/C\C=C/C\C=C/CCCC(O)=O		null	null	80.6	83.3	71.4	2095.18	IDA-NEG-240627-CM0024_36_B1_R1	301.21817:167605 302.22152:48020 303.22488:5953	59.01507:2208 65.041:21 67.05635:136 83.0519:179 91.05558:36 93.07324:72 105.06989:43 117.07262:179 121.06662:36 127.0772:86 131.08534:36 133.10472:107 141.09615:72 145.1022:29 147.12242:107 149.13644:279 159.0827:57 159.12041:36 161.1347:172 167.11076:122 173.13611:43 175.14944:150 187.11227:14 187.14812:79 191.10927:115 201.16899:57 203.18307:2356 214.12595:21 221.15424:21 227.17953:43 229.1984…	5.7	0	5.1	0	5.6	0	7.3	0	5.9	0	7.4	0	6.1	0	7.3	0	3.7	0	5.8	0	0.2	0	-0.6	9176	-0.5	3635	0.7	0
414	5.228	144.04575	HMDB0003464, 4-Guanidinobutanoic acid	[M-H]-		0.08	True	C5H11N3O2		TUHVEAJXIMEOSA-UHFFFAOYSA-N	NC(=N)NCCCC(O)=O		null	null	76.1	76.7	50	36.12	IDA-NEG-240627-CM0024_01_R1	144.04541:1084 145.04876:169 146.05212:31	102.03491:72 116.04923:74 144.04749:1368	7.5	0	-0.5	1084	0.2	0	1.3	0	0.3	0	0.8	0	1.2	0	-1.7	0	0.9	0	-0.7	0	-1.4	0	-0.5	0	5.7	0	0.7	0
2146	21.056	279.23285	HMDB0000673, Linoleic acid	[M-H]-	found in higher mz's MsMs_11714; found in higher mz's MsMs_10414; found in higher mz's MsMs_4587; found in higher mz's MsMs_2157; found in higher mz's MsMs_2160; found in higher mz's MsMs_3830; found in higher mz's MsMs_6478; found in higher mz's MsMs_9669; found in higher mz's MsMs_4648; found in higher mz's MsMs_15758; found in higher mz's MsMs_16112; found in higher mz's MsMs_9860; found in hi…	0.6	True	C18H32O2		OYHQOLUKZRVURQ-HZJYTTRNSA-N	CCCCC\C=C/C\C=C/CCCCCCCC(O)=O		null	null	83.2	82.5	100	43837.77	IDA-NEG-240627-CM0024_19_R1	279.23318:575038 280.23653:418020 281.23989:19018	71.01493:107 127.07418:72 168.11902:72 182.12846:72 243.21375:107 278.34363:2626 279.23578:44953	8.4	0	10.9	0	10.7	529661	10.9	685532	9.6	499370	10.2	442028	9.6	0	9.2	0	9.6	0	10.8	0	0.8	0	2	474153	1.4	554189	2.4	422213
382	4.824	135.04536	HMDB0000209, Phenylacetic acid	[M-H]-		0.02	True	C8H8O2		WLJVXDMOQOGPHL-UHFFFAOYSA-N	OC(=O)CC1=CC=CC=C1		null	null	38	75	100	128.21	IDA-NEG-240627-CM0024_01_R1	135.04536:5286 136.04871:470 137.05207:51	90.76953:48 91.05451:598 107.05187:24 108.02042:12 122.03834:12 135.04639:430	-1.2	0	-0.5	5286	0.8	0	1	0	0.3	0	-0.2	0	0.1	0	1	0	0.7	0	0.7	0	-0.4	0	0.7	0	-0.9	0	0.2	0
3879	20.046	327.18945	HMDB0002183, Docosahexaenoic acid	[M-H]-	found in higher mz's MsMs_3887	0.02	True	C22H32O2		MBMBGCFOFBJSGT-KUBAVDMBSA-N	CC\C=C/C\C=C/C\C=C/C\C=C/C\C=C/C\C=C/CCC(O)=O		null	null	83.5	79.3	50	27.67	IDA-NEG-240627-CM0024_03_R1	327.18945:1049 328.1928:0 329.19616:278	133.10277:143 147.11908:251 157.09879:36 161.13864:143 175.15475:322 189.16573:72 227.19653:73 282.3399:114 327.23801:9549	2.7	0	3.3	0	2	0	2.6	1049	2	0	-23.6	0	-8.9	0	0.1	0	-2.6	0	-2.1	0	-8.6	0	-11.2	0	0.3	0	-7.1	0
7663	21.432	464.3157	HMDB0000138, Glycocholic acid	[M-H]-	found in higher mz's MsMs_12466	0.08	True	C26H43NO6		RFDAIACWWDREDC-FRVQLJSFSA-N	C[C@H](CCC(O)=NCC(O)=O)[C@H]1CC[C@H]2[C@@H]3[C@H](O)C[C@@H]4C[C@H](O)CC[C@]4(C)[C@H]3C[C@H](O)[C@]12C		null	null	70.2	75	100	1141.51	IDA-NEG-240627-QC_B1_10	464.31555:70732 465.3189:18018 466.32226:3610	137.00235:179 195.41449:107 265.25644:430 380.17145:36 403.2673:2671 464.31793:37758	3.9	0	9.9	0	5	0	15.4	0	6.8	0	1	0	5.6	0	5.3	0	5.7	0	6.9	0	-0.7	0	-0.2	0	0.2	0	0	0
718	3.664	182.04622	HMDB0000017, 4-Pyridoxic acid	[M-H]-		0.14	True	C8H9NO4		HXACOUQIXZGNBF-UHFFFAOYSA-N	CC1=NC=C(CO)C(C(O)=O)=C1O		null	null	91.2	83.7	75	86.69	IDA-NEG-240627-CM0024_31_B1_R1	182.04578:2234 183.04913:249 184.05249:62	65.00369:7 82.02889:5 97.02971:2 107.03781:31 110.02891:5 110.05982:10 120.0452:148 138.05608:1574 152.03975:5 182.04524:623	19.5	0	2.6	0	3.9	0	3.8	0	2.1	0	2.8	1236	4	0	3.3	0	1.7	0	1.1	0	1	0	0.2	0	2.5	0	-0.2	0
1670	22.397	255.23337	HMDB0000220, Palmitic acid	[M-H]-	similar chromatogram in higher mz_8719; found in higher mz's MsMs_11241; found in higher mz's MsMs_8719; found in higher mz's MsMs_1677; found in higher mz's MsMs_10579; found in higher mz's MsMs_9291; found in higher mz's MsMs_3748	0.26	True	C16H32O2		IPCSVZSSVZVIGE-UHFFFAOYSA-N	CCCCCCCCCCCCCCCC(O)=O		null	null	87.7	78.2	66.7	16183.78	IDA-NEG-240627-CM0024_12_R1	255.23407:314200 256.23742:86197 257.24078:9559	237.22185:968 255.23334:28872	5.8	0	6.8	0	7.6	0	7.3	0	6.6	424950	7	0	6.8	0	6.9	0	5.7	0	8	0	0	0	-0.4	0	0.5	314200	-0.4	0
1191	1.256	224.99966	HMDB0000033, Carnosine	[M-H]-	found in higher mz's MsMs_5002; found in higher mz's MsMs_1870	0.1	True	C9H14N4O3		CQOVPNPJLQNMDC-ZETCQYMHSA-N	NCCC(=O)N[C@@H](CC1=CN=CN1)C(O)=O		null	null	75	75	100	57.93	IDA-NEG-240627-CM0024_05_R1	225.00163:1102 226.00498:195 227.00834:245	225.09442:36	11.5	0	3.6	0	3.3	0	4.1	0	0.8	1021	6.5	1102	5.1	1025	3.8	0	9.2	0	6.9	0	0.2	1281	0.8	1317	5.6	0	1.1	0
307	3.311	129.0558	HMDB0002092, Itaconic acid	[M-H]-	ion correlated with 873; similar chromatogram in higher mz_873; similar chromatogram in higher mz_4086; similar chromatogram in higher mz_6137; found in higher mz's MsMs_6137; found in higher mz's MsMs_4086	0.08	True	C5H6O4		LVHBHZANLOWSRM-UHFFFAOYSA-N	OC(=O)CC(=C)C(O)=O		null	null	77.4	77.4	100	180.22	IDA-NEG-240627-CM0024_10_R1	129.0563:2508 130.05965:200 131.06301:56	84.99285:179 129.05637:143	-16	0	0.4	0	0.3	11577	0.4	0	0.6	0	0.7	0	0.9	0	-0.1	0	0.6	0	-0.1	0	0.9	2508	-0.1	0	0.5	0	1.8	0
912	14.393	199.17096	HMDB0000638, Dodecanoic acid	[M-H]-	similar chromatogram in higher mz_12897; found in higher mz's MsMs_5416; found in higher mz's MsMs_4173	0.14	True	C12H24O2		POULHZVOKOAJMA-UHFFFAOYSA-N	CCCCCCCCCCCC(O)=O		null	null	75	75	100	784.08	IDA-NEG-240627-CM0024_23_B1_R1	199.17096:95352 200.17431:15478 201.17767:2021	199.17085:17766	3.3	0	2.9	0	1.8	0	3.9	0	1.5	0	3.2	0	4	0	2.8	0	0.8	0	-1.5	0	0.7	0	0.7	0	0.5	1297	-0.1	0
582	5.982	166.00107	HMDB0000232, Quinolinic acid	[M-H]-	similar chromatogram in higher mz_1597; similar chromatogram in higher mz_6944; found in higher mz's MsMs_984	0.1	True	C7H5NO4		GJAWHXHKYYXBSV-UHFFFAOYSA-N	OC(=O)C1=CC=CN=C1C(O)=O		null	null	73.2	68.1	50	49.85	IDA-NEG-240627-QC_Plasma_Pooled	166.0004:2529 167.00375:211 168.00711:0	126.02137:29 151.05185:14 166.00183:172	109.3	0	0.8	0	-0.1	0	0.4	0	0.3	0	0.9	0	0.7	0	0.6	0	0.6	0	0.5	0	-0.7	0	0.6	0	0.6	0	0.9	0
1365	10.897	239.06734	HMDB0000194, Anserine	[M-H]-		0.16	True	C10H16N4O3		MYYIAHXIVFADCU-QMMMGPOBSA-N	CN1C=NC=C1C[C@H](NC(=O)CCN)C(O)=O		null	null	69.4	74.5	50	31.45	IDA-NEG-240627-QC_02	239.06863:1917 240.07198:238 241.07534:57	102.96043:5 123.01015:7 134.03099:14 148.03979:55 164.07436:72 174.06258:2 190.03532:2 193.07877:17 195.1431:79 209.07233:74 224.04465:55 239.07019:2965	6.8	0	7.4	0	8.3	0	8	0	8.7	0	8.6	0	8.3	0	8.6	0	8.3	0	8.4	0	2.2	0	-0.1	0	0.6	0	0.8	0
1207	16.191	225.18654	HMDB0000033, Carnosine	[M-H]-		0.1	True	C9H14N4O3		CQOVPNPJLQNMDC-ZETCQYMHSA-N	NCCC(=O)N[C@@H](CC1=CN=CN1)C(O)=O		null	null	75	75	100	178.1	IDA-NEG-240627-CM0024_16_R1	225.18707:1614 226.19042:267 227.19378:38	225.18713:877	12.1	0	-0.2	0	4.8	1274	6.3	0	2.4	0	4.9	0	5	0	5.4	0	4.9	0	5.2	0	-0.2	0	0.7	0	0	0	0.4	0
1401	3.575	241.08369	HMDB0000273, Thymidine	[M-H]-	ion correlated with 2451	0.02	True	C10H14N2O5		IQFYYKKMVGJFEH-XLPZGREQSA-N	CC1=CN([C@H]2C[C@H](O)[C@@H](CO)O2)C(=O)NC1=O		null	null	87.8	81.2	50	43.33	IDA-NEG-240627-CM0024_13_R1	241.08369:1770 242.08704:202 243.0904:64	125.04003:29 241.0863:236	35.3	0	6.3	0	5.1	0	6.8	0	5.7	0	5.9	0	6.1	0	6.5	0	5.8	0	4.6	0	0.9	0	0.1	0	1.1	0	0.3	1770
4267	16.585	337.20544	HMDB0001517, AICAR	[M-H]-	found in higher mz's MsMs_7829; found in higher mz's MsMs_13979; adduct linked to 12953_[M+Na-2H]-; found in higher mz's MsMs_15470; found in higher mz's MsMs_12612; found in higher mz's MsMs_6254; similar chromatogram in higher mz_9390	0.76	True	C9H15N4O8P		NOTGFIUVDGNKRI-UUOKFMHZSA-N	NC(=O)C1=C(N)N(C=N1)[C@@H]1O[C@H](COP(O)(O)=O)[C@@H](O)[C@H]1O		null	null	94.9	68.4	50	182.05	IDA-NEG-240627-CM0024_24_B1_R1	337.20453:84607 338.20788:21334 339.21124:29188	96.95982:9987 195.02998:72 269.22717:36 337.20462:38264	7	0	11.7	2484	11.2	1796	8.9	1371	11.4	1563	11.4	1945	10.5	1939	11	1205	10.4	2060	9.7	1400	-0.6	1550	-0.5	1333	0	1505	-0.1	1702
6312	10.199	407.28094	HMDB0000619, Cholic acid	[M-H]-	ion correlated with 7886; ion correlated with 1577; ion correlated with 7399; found in higher mz's MsMs_7886	0.02	True	C24H40O5		BHQCQFFYRZLCQQ-OELDTZBJSA-N	C[C@H](CCC(O)=O)[C@H]1CC[C@H]2[C@@H]3[C@H](O)C[C@@H]4C[C@H](O)CC[C@]4(C)[C@H]3C[C@H](O)[C@]12C		null	null	74.2	74.7	50	135.02	IDA-NEG-240627-CM0024_11_R1	407.28094:3458 408.28429:896 409.28765:269	325.26294:72 407.28519:5476	-49.4	0	11.5	0	10.4	0	11	0	11.1	0	11.1	0	10.2	0	11.3	0	10.5	0	11.3	0	-0.1	0	-0.9	3458	0.5	0	0.1	0
1380	18.03	239.20233	HMDB0000194, Anserine	[M-H]-	ion correlated with 7624; ion correlated with 2830; ion correlated with 14198; ion correlated with 14478; ion correlated with 5205; ion correlated with 2817; ion correlated with 4503; ion correlated with 8502; ion correlated with 11476; ion correlated with 12849; ion correlated with 13104; ion correlated with 15868	0.02	True	C10H16N4O3		MYYIAHXIVFADCU-QMMMGPOBSA-N	CN1C=NC=C1C[C@H](NC(=O)CCN)C(O)=O		null	null	72.1	74.5	50	104.7	IDA-NEG-240627-CM0024_33_B1_R1	239.20233:2684 240.20568:510 241.20904:0	238.43829:73 239.0573:147 239.20148:1651	-11	0	5.1	0	1.1	0	2	0	7.6	0	0.3	0	2.1	0	4.5	0	3.7	0	4.4	0	0.1	0	0.7	0	3.8	0	0.7	0
123	1.254	102.95678	HMDB0000011, 3-Hydroxybutyric acid	[M-H]-	adduct linked to 1265_[M+Na-2H]-; found in higher mz's MsMs_2746; found in higher mz's MsMs_125; found in higher mz's MsMs_1158	0.46	True	C4H8O3		WHBMMWSBFZVSSR-GSVOUGTGSA-N	C[C@@H](O)CC(O)=O		null	null	75	75	100	104.56	IDA-NEG-240627-CM0024_14_R1	102.95678:3597 103.96013:134 104.96349:1606	57.03607:72	-4.9	0	-4	2728	-1.8	2811	0.4	2601	-0.6	2823	1.1	2599	-0.5	3172	-0.9	3403	-0.3	3106	-0.8	3392	-0.3	3371	-0.6	2929	-1.6	0	0.4	0
124	1.302	102.95709	HMDB0000008, 2-Hydroxybutyric acid	[M-H]-	found in higher mz's MsMs_6409; found in higher mz's MsMs_2045	0.04	True	C4H8O3		AFENDNXGAFYKQO-VKHMYHEASA-N	[H]OC(=O)[C@@]([H])(O[H])C([H])([H])C([H])([H])[H]		null	null	46	88	100	85.01	IDA-NEG-240627-CM0024_13_R1	102.95709:4042 103.96044:56 104.9638:1677	57.03763:143 58.96528:36 59.01487:72 73.03145:107 102.9601:36 103.03893:36	-7.9	0	-7	0	-4.8	0	0.8	0	-1.3	0	-1.9	0	-1.7	0	0.1	0	-3.3	0	-3.8	0	-0.3	0	0.7	0	-1.1	0	-0.4	4042
579	9.743	165.97923	HMDB0000232, Quinolinic acid	[M-H]-		0.02	True	C7H5NO4		GJAWHXHKYYXBSV-UHFFFAOYSA-N	OC(=O)C1=CC=CN=C1C(O)=O		null	null	63.6	53.4	50	42.63	IDA-NEG-240627-CM0024_18_R1	165.97923:1363 166.98258:121 167.98594:167	90.03608:5 134.00822:604 151.02676:7 165.97942:1271	-16.3	0	11.3	0	-12	0	116.5	0	131.8	0	130.8	0	3.5	0	4.1	0	2.7	0	0.9	0	0.6	0	-0.3	0	8.9	0	0.8	0
2335	20.093	283.24283	HMDB0000827, Stearic acid	[M-H]-		0.14	True	C18H36O2		QIQXTHQIDYTFRH-UHFFFAOYSA-N	CCCCCCCCCCCCCCCCCC(O)=O		null	null	88	76.4	50	97.53	IDA-NEG-240627-QC_Plasma_Pooled	283.24368:3228 284.24703:922 285.25039:307	283.20068:36 283.25372:143	84.9	0	7.8	0	10	0	9.6	0	0.9	0	7.9	0	7.3	0	8.5	0	6.6	0	8.4	0	0.7	0	-0.4	0	0.7	0	0.3	0
8778	9.999	514.28522	HMDB0000036, Taurocholic acid	[M-H]-	similar chromatogram in higher mz_12040; found in higher mz's MsMs_12040; found in higher mz's MsMs_10432	0.46	True	C26H45NO7S		WBWWGRHZICKQGZ-HZAMXZRMSA-N	[H][C@@]1(CC[C@@]2([H])[C@]3([H])[C@H](O)C[C@]4([H])C[C@H](O)CC[C@]4(C)[C@@]3([H])C[C@H](O)[C@]12C)[C@H](C)CCC(=O)NCCS(O)(=O)=O		null	null	88	70.7	50	397.73	IDA-NEG-240627-CM0024_29_B1_R1	514.28436:2361 515.28771:833 516.29107:231	512.61823:36	47.2	0	12.9	0	12	0	10.8	0	12	0	10	0	12.4	0	12.3	0	8.3	0	9.2	0	-0.9	0	-1	7760	-0.7	0	0.2	0
1246	18.709	227.20216	HMDB0000806, Myristic acid	[M-H]-	found in higher mz's MsMs_14781; found in higher mz's MsMs_14496; found in higher mz's MsMs_12679; found in higher mz's MsMs_11277; found in higher mz's MsMs_9561; found in higher mz's MsMs_10086; found in higher mz's MsMs_6843; found in higher mz's MsMs_5088; found in higher mz's MsMs_2003; found in higher mz's MsMs_12678	0.3	True	C14H28O2		TUNFSRHWOTWDNC-UHFFFAOYSA-N	CCCCCCCCCCCCCC(O)=O		null	null	87.3	75.9	66.7	2496.52	IDA-NEG-240627-CM0024_23_B1_R1	227.20216:149707 228.20551:28320 229.20887:2466	209.19044:792 227.20023:26014	4.1	0	6	0	5.1	0	7	64357	6.3	0	6	0	6.8	45892	5.4	0	5.6	0	6.5	60165	0.9	41184	0.6	30016	0.5	0	1	0
4706	3.033	351.13297	HMDB0001509, 20-Hydroxy-leukotriene B4	[M-H]-	found in higher mz's MsMs_6571; adduct linked to 3931_[M-H]-; found in higher mz's MsMs_7769; found in higher mz's MsMs_7527; found in higher mz's MsMs_5909; found in higher mz's MsMs_5908; found in higher mz's MsMs_11507; similar chromatogram in higher mz_13429; found in higher mz's MsMs_10315	0.26	True	C20H32O5		PTJFJXLGRSTECQ-PSPARDEHSA-N	OCCCCC\C=C/C[C@@H](O)\C=C\C=C\C=C/[C@@H](O)CCCC(O)=O		null	null	60	75	100	399.66	IDA-NEG-240627-CM0024_17_R1	351.1326:4356 352.13595:1127 353.13931:235	147.0464:1000 351.13409:1681	15.5	0	10.5	21774	10.6	15131	10.3	9745	10.1	11675	10.5	0	10.7	0	10.2	6530	8.9	9557	9.3	0	0.5	0	-0.9	0	-1.2	0	0	0
2319	7.266	283.11935	HMDB0000299, Xanthosine	[M-H]-	found in higher mz's MsMs_3929	0.08	True	C10H12N4O6		UBORTCNDUKBEOP-UUOKFMHZSA-N	OC[C@H]1O[C@H]([C@H](O)[C@@H]1O)N1C=NC2=C1N=C(O)N=C2O		null	null	65.8	74.9	50	19.49	IDA-NEG-240627-CM0024_33_B1_R1	283.11853:1377 284.12188:182 285.12524:153	131.03471:18 151.02838:125 223.10764:18	530.9	0	7.9	0	8.6	0	7.9	0	6.8	0	7.4	0	8.3	0	8.1	0	7.6	0	7	0	-0.7	0	0.7	0	-1.4	0	-0.3	0
685	1.278	179.05737	HMDB0001311, D-Lactic acid	[2M-H]-	adduct linked to 684_[M-H]-; found in higher mz's MsMs_1195	0.8	True	C3H6O3		JVTAAEKCZFNVCJ-UWTATZPHSA-N	C[C@@H](O)C(O)=O		null	null	75	75	100	170.99	IDA-NEG-240627-CM0024_26_B1_R1	179.05513:3130 180.05848:255 181.06184:1021	89.02818:107	2.8	0	-0.8	9515	-0.4	10507	-0.1	11711	-0.2	9095	-0.3	9505	-0.6	8274	-0.5	8754	-0.8	7967	-0.5	9565	-2	6309	-1.7	5285	-1	0	-0.2	6565
434	1.278	146.04662	HMDB0000148, Glutamic acid	[M-H]-	found in higher mz's MsMs_6200; found in higher mz's MsMs_5202; found in higher mz's MsMs_2589; found in higher mz's MsMs_7959	0.1	True	C5H9NO4		WHUUTDBJXJRKMK-VKHMYHEASA-N	N[C@@H](CCC(O)=O)C(O)=O		null	null	81	83.6	100	3122.89	IDA-NEG-240627-CM0024_36_B1_R1	146.04662:123856 147.04997:10203 148.05333:2072	56.05146:251 59.01534:251 74.02718:629 102.05823:13859 127.63236:192 128.03806:13249	-1266.3	0	-0.2	0	0.2	0	-1.2	0	0.9	0	0.4	0	-0.4	0	-0.6	0	-0.9	0	-0.3	0	0.8	0	-0.9	0	0.3	0	-0.9	0
7662	18.225	464.31451	HMDB0000138, Glycocholic acid	[M-H]-	found in higher mz's MsMs_9250; found in higher mz's MsMs_10942	0.12	True	C26H43NO6		RFDAIACWWDREDC-FRVQLJSFSA-N	C[C@H](CCC(O)=NCC(O)=O)[C@H]1CC[C@H]2[C@@H]3[C@H](O)C[C@@H]4C[C@H](O)CC[C@]4(C)[C@H]3C[C@H](O)[C@]12C		null	null	75	75	100	313.61	IDA-NEG-240627-CM0024_30_B1_R1	464.31494:8091 465.31829:2628 466.32165:3286	137.00497:48 168.04257:24 265.25903:60 464.31393:7242	-50.5	0	8.1	0	14.9	0	15.3	0	16.9	0	33.4	0	5.6	0	12.1	0	7.9	0	15	0	-0.9	0	-3.2	0	0.5	0	-0.3	0
4752	25.215	351.25259	HMDB0001509, 20-Hydroxy-leukotriene B4	[M-H]-		0.08	True	C20H32O5		PTJFJXLGRSTECQ-PSPARDEHSA-N	OCCCCC\C=C/C[C@@H](O)\C=C\C=C\C=C/[C@@H](O)CCCC(O)=O		null	null	33.9	75	100	71.89	IDA-NEG-240627-QC_B1_10	351.25204:8766 352.25539:3074 353.25875:683	124.00107:76 282.34882:36 283.26849:4048 350.14365:110 351.03802:36 351.25677:2127	6.4	0	8.5	0	9	0	8.3	0	7.3	0	8	0	8.3	0	8.4	0	7.7	0	7.8	0	-0.7	0	-0.7	0	-0.4	0	-0.8	0
2554	20.663	291.23273	HMDB0060949, 2-hydroxyflutamide	[M-H]-	found in higher mz's MsMs_4182	0.06	True	C11H11F3N2O4		YPQLFJODEKMJEF-UHFFFAOYSA-N	CC(C)(O)C(O)=NC1=CC(=C(C=C1)N(=O)=O)C(F)(F)F		null	null	83.1	69.8	50	123.93	IDA-NEG-240627-CM0024_22_R1	291.23389:1366 292.23724:0 293.2406:683	263.061:36 291.08685:36 291.2352:510	-110.6	0	12.9	0	23.7	0	12.6	0	8.4	0	10.8	0	2.1	0	11.9	0	6.5	0	3.1	0	4.6	1632	1.1	0	-8.9	0	0.4	0
2894	14.461	301.2175	HMDB0001999, Eicosapentaenoic acid	[M-H]-	found in higher mz's MsMs_12731; found in higher mz's MsMs_3620; found in higher mz's MsMs_12315; found in higher mz's MsMs_7438; found in higher mz's MsMs_14813; found in higher mz's MsMs_14519; found in higher mz's MsMs_8994	0.18	True	C20H30O2		JAZBEHYOTPTENJ-JLNKQSITSA-N	CC\C=C/C\C=C/C\C=C/C\C=C/C\C=C/CCCC(O)=O		null	null	68.3	72.2	50	170.55	IDA-NEG-240627-CM0024_24_B1_R1	301.21786:11140 302.22121:3074 303.22457:1366	175.13548:36 229.19119:144 301.21381:1338	76	0	8.4	0	-42.2	0	51.2	0	-48.3	0	13.3	0	2.6	0	3.4	0	8.9	0	11.5	0	14.7	0	13.6	0	1.4	0	2.3	0
2238	22.651	281.24899	HMDB0000207, Oleic acid	[M-H]-	ion correlated with 13294; found in higher mz's MsMs_9375	0.04	True	C18H34O2		ZQPPMHVWECSIRJ-KTKRTIGZSA-N	CCCCCCCC\C=C/CCCCCCCC(O)=O		null	null	88	77.1	50	2785.89	IDA-NEG-240627-CM0024_25_B1_R1	281.2489:178814 282.25225:45760 283.25561:14176	127.07255:36 281.24884:35159	8	0	9.2	0	8.7	0	7.9	0	8.7	0	7.4	0	7.2	0	7.5	0	8	0	8.7	0	0.8	0	-0.1	0	0.2	0	0.7	0
1416	21.028	241.21674	HMDB0000273, Thymidine	[M-H]-		0.04	True	C10H14N2O5		IQFYYKKMVGJFEH-XLPZGREQSA-N	CC1=CN([C@H]2C[C@H](O)[C@@H](CO)O2)C(=O)NC1=O		null	null	75	73.3	50	166.11	IDA-NEG-240627-CM0024_32_B1_R1	241.21741:1410 242.22076:552 243.22412:0	241.21803:1353	7.9	0	9.4	0	7.7	0	11.1	0	7.2	0	9.3	0	6.1	0	10.9	0	7.5	0	10.1	0	2.2	0	2.6	0	0.1	0	3.6	0
2236	23.018	281.24857	HMDB0000207, Oleic acid	[M-H]-	found in higher mz's MsMs_14188; found in higher mz's MsMs_9986; found in higher mz's MsMs_3895; found in higher mz's MsMs_3577; found in higher mz's MsMs_9987; found in higher mz's MsMs_10510; found in higher mz's MsMs_3894; found in higher mz's MsMs_3580	0.14	True	C18H34O2		ZQPPMHVWECSIRJ-KTKRTIGZSA-N	CCCCCCCC\C=C/CCCCCCCC(O)=O		null	null	80.9	77.1	50	14628.37	IDA-NEG-240627-CM0024_25_B1_R1	281.24887:910204 282.25222:306274 283.25558:47351	71.0129:143 205.39532:36 261.22363:181 280.34808:5547 281.24753:62696	9	0	10.7	0	10.2	0	9.4	0	10.2	0	8.9	0	8.7	0	9	0	9.5	0	10.2	0	0.8	0	1.1	0	1.7	0	1.9	0
2338	22.951	283.25464	HMDB0000827, Stearic acid	[M-H]-		0.14	True	C18H36O2		QIQXTHQIDYTFRH-UHFFFAOYSA-N	CCCCCCCCCCCCCCCCCC(O)=O		null	null	75	73.6	100	600.56	IDA-NEG-240627-CM0024_28_B1_R1	283.25464:48040 284.25799:4779 285.26135:683	265.25266:72 283.25519:15699	43.2	0	11.8	0	11.5	0	11	0	9.4	0	10.2	0	9.9	0	10.8	0	10.8	0	11.2	0	1.3	0	1	25996	1.3	0	33.6	0
228	4.368	116.05066	HMDB0000128, Guanidoacetic acid	[M-H]-	found in higher mz's MsMs_6785; found in higher mz's MsMs_4323; similar chromatogram in higher mz_1198; found in higher mz's MsMs_969; found in higher mz's MsMs_6805; found in higher mz's MsMs_8374; found in higher mz's MsMs_11218; similar chromatogram in higher mz_826; similar chromatogram in higher mz_9518; similar chromatogram in higher mz_10032; similar chromatogram in higher mz_385	0.34	True	C3H7N3O2		BPMFZUMJYQTVII-UHFFFAOYSA-N	NC(=N)NCC(O)=O		null	null	75	75	100	145.33	IDA-NEG-240627-CM0024_31_B1_R1	116.05017:1949 117.05352:182 118.05688:0	116.05114:251	65.7	0	-0.7	5089	-1.6	0	-0.9	3399	0.2	3590	-0.5	4403	-0.3	2597	0.4	2320	-0.9	3310	1	2088	0.3	0	0.3	0	-0.2	0	-0.7	0
2893	18.093	301.21729	HMDB0001999, Eicosapentaenoic acid	[M-H]-	ion correlated with 5819; found in higher mz's MsMs_12313; found in higher mz's MsMs_10716; found in higher mz's MsMs_7439; found in higher mz's MsMs_11853	0.14	True	C20H30O2		JAZBEHYOTPTENJ-JLNKQSITSA-N	CC\C=C/C\C=C/C\C=C/C\C=C/C\C=C/CCCC(O)=O		null	null	85.3	85.7	66.7	155.94	IDA-NEG-240627-CM0024_37_B1_R1	301.21811:11451 302.22146:3755 303.22482:683	117.06918:36 189.16039:18 245.16096:36 257.22818:615 301.21826:1745	-7.9	0	14.6	0	14.3	0	2.9	0	6.8	0	17.4	0	7.5	0	3.8	0	4.7	0	3.2	0	0.8	0	6.7	0	-29.5	0	-2.6	0
655	7.806	174.05669	HMDB0000197, Indoleacetic acid	[M-H]-		0.38	True	C10H9NO2		SEOVTRFCIGRIMH-UHFFFAOYSA-N	OC(=O)CC1=CNC2=CC=CC=C12		null	null	82.2	87.9	100	161.92	IDA-NEG-240627-CM0024_08_R1	174.05659:2107 175.05994:260 176.0633:27	94.03447:2 126.03562:14 130.06696:327 137.93422:7 156.04668:53 174.05746:661	-105.9	0	0.6	2359	0.4	1145	0.7	0	-0.4	0	-0.8	1217	0.3	1511	0.7	1463	0.7	2107	1	0	0.8	0	-0.4	1087	3.8	0	-0.9	0
2538	8.093	291.08798	HMDB0060949, 2-hydroxyflutamide	[M-H]-	similar chromatogram in higher mz_3283	0.36	True	C11H11F3N2O4		YPQLFJODEKMJEF-UHFFFAOYSA-N	CC(C)(O)C(O)=NC1=CC(=C(C=C1)N(=O)=O)C(F)(F)F		null	null	85	69.8	50	128.15	IDA-NEG-240627-CM0024_21_R1	291.0867:2084 292.09005:328 293.09341:97	112.98334:31 189.0708:4 222.96912:9 247.17247:9 291.06464:745	-58	0	-2.8	0	-4.4	0	-61.3	0	-60.1	0	-2.1	0	-61.8	0	-61.7	0	-61.5	0	-62.2	0	-72.4	0	-71.9	0	-3	0	-0.7	0
2336	19.964	283.24286	HMDB0000827, Stearic acid	[M-H]-	found in higher mz's MsMs_15153; found in higher mz's MsMs_12629; found in higher mz's MsMs_12521; found in higher mz's MsMs_10417; found in higher mz's MsMs_9220; found in higher mz's MsMs_3886; found in higher mz's MsMs_15152; found in higher mz's MsMs_12145; found in higher mz's MsMs_3843; found in higher mz's MsMs_11015	0.2	True	C18H36O2		QIQXTHQIDYTFRH-UHFFFAOYSA-N	CCCCCCCCCCCCCCCCCC(O)=O		null	null	88	76.4	50	220.7	IDA-NEG-240627-CM0024_08_R1	283.24673:6633 284.25008:2390 285.25344:341	283.18964:107 283.24673:467	84.8	0	7.7	0	9.9	0	9.5	0	0.8	0	7.8	0	7.2	4277	8.4	6143	6.5	6633	8.3	5423	0.6	5175	-0.5	0	0.6	0	0.2	0
1239	7.029	227.07162	HMDB0000012, Deoxyuridine	[M-H]-		0.1	True	C9H12N2O5		MXHRCPNRJAMMIM-SHYZEUOFSA-N	OC[C@H]1O[C@H](C[C@@H]1O)N1C=CC(=O)NC1=O		null	null	66.2	66.6	66.7	87.75	IDA-NEG-240627-CM0024_15_R1	227.07162:3909 228.07497:731 229.07833:181	77.04094:7 116.66751:12 139.05449:5 153.07339:10 156.0899:5 183.05164:7 184.05595:1431 186.03462:84 190.03242:14 211.38274:7 225.06163:10 227.07407:3585	94.6	0	257.3	0	89.3	0	93.3	0	90.3	0	91.9	0	-5.8	0	93.9	0	86.5	0	87.7	0	94.1	0	1.4	0	84	0	85.2	0
2333	20.029	283.24182	HMDB0000827, Stearic acid	[M-H]-	similar chromatogram in higher mz_3887; similar chromatogram in higher mz_6012; similar chromatogram in higher mz_12144; found in higher mz's MsMs_12144; found in higher mz's MsMs_9219; found in higher mz's MsMs_6012; found in higher mz's MsMs_3887; found in higher mz's MsMs_7626; found in higher mz's MsMs_13748; found in higher mz's MsMs_6010	0.44	True	C18H36O2		QIQXTHQIDYTFRH-UHFFFAOYSA-N	CCCCCCCCCCCCCCCCCC(O)=O		null	null	74.6	74.6	100	145.02	IDA-NEG-240627-CM0024_01_R1	283.24698:2614 284.25033:814 285.25369:0	265.18033:36 283.07236:36 283.19983:36 283.26639:358	84.6	0	11.3	2614	13.6	2036	13.2	2782	4.5	1678	11.5	1650	10.8	0	12.1	0	10.1	0	12	0	4.2	0	0	2184	3	3494	3	3517
3887	20.053	327.23306	HMDB0002183, Docosahexaenoic acid	[M-H]-	found in higher mz's MsMs_9219; found in higher mz's MsMs_13748; found in higher mz's MsMs_12144; found in higher mz's MsMs_11016; found in higher mz's MsMs_6012; found in higher mz's MsMs_15926; found in higher mz's MsMs_10916; found in higher mz's MsMs_7628; found in higher mz's MsMs_12143; found in higher mz's MsMs_12626; found in higher mz's MsMs_10422	0.36	True	C22H32O2		MBMBGCFOFBJSGT-KUBAVDMBSA-N	CC\C=C/C\C=C/C\C=C/C\C=C/C\C=C/C\C=C/CCC(O)=O		null	null	89.3	86.9	50	2844.45	IDA-NEG-240627-CM0024_13_R1	327.23331:92192 328.23666:28457 329.24002:2621	83.05349:72 117.07211:143 129.07271:72 145.10271:72 147.11786:322 159.08347:72 161.13568:322 175.15038:251 187.15158:107 227.17497:107 249.18874:432 283.24554:6139 297.23212:107 327.23526:9018	73.8	0	11.5	59824	11.6	0	10.2	74384	11.6	0	9.4	34615	9.5	0	11.8	0	10.3	0	9.8	0	0.7	0	0.9	48995	-0.2	91238	0.3	92192
387	4.403	137.02448	HMDB0000500, 4-Hydroxybenzoic acid	[M-H]-	similar chromatogram in higher mz_14421; similar chromatogram in higher mz_13002; similar chromatogram in higher mz_515; similar chromatogram in higher mz_15387	0.18	True	C7H6O3		FJKROLUGYXJWQN-UHFFFAOYSA-N	OC(=O)C1=CC=C(O)C=C1		null	null	81.8	87.8	100	78.92	IDA-NEG-240627-CM0024_29_B1_R1	137.02327:1158 138.02662:142 139.02998:142	65.04087:73 93.03516:583 137.02367:72	12.3	0	0.9	0	-0.9	1764	2.1	1975	0.1	0	-0.5	1239	-0.8	0	1.4	0	2.9	0	-0.5	0	1.6	0	2.5	0	7.8	0	0.3	0
1417	20.736	241.21719	HMDB0000273, Thymidine	[M-H]-	found in higher mz's MsMs_10100	0.1	True	C10H14N2O5		IQFYYKKMVGJFEH-XLPZGREQSA-N	CC1=CN([C@H]2C[C@H](O)[C@@H](CO)O2)C(=O)NC1=O		null	null	75	73.3	50	602.72	IDA-NEG-240627-CM0024_25_B1_R1	241.21603:17429 242.21938:2731 243.22274:1365	241.21487:12416	6.1	0	7.6	0	5.9	0	9.2	0	5.4	0	8.7	0	4.3	0	9	0	5.7	0	8.2	0	0.3	0	0.7	0	1	0	2	0
3895	23.023	327.25406	HMDB0002183, Docosahexaenoic acid	[M-H]-		0.14	True	C22H32O2		MBMBGCFOFBJSGT-KUBAVDMBSA-N	CC\C=C/C\C=C/C\C=C/C\C=C/C\C=C/C\C=C/CCC(O)=O		null	null	97	25	50	468.64	IDA-NEG-240627-CM0024_26_B1_R1	327.25406:35712 328.25741:7169 329.26077:3072	237.16978:36 263.24533:401 281.24957:108678 282.24451:433 283.22379:107 290.79196:72 327.19727:143	8.9	0	10.5	0	11.3	0	9.6	0	8.2	0	8.6	0	9.3	0	8.2	0	7.9	0	9.3	0	0.4	0	-0.3	0	-0.3	0	1	0
451	1.527	148.04382	HMDB0000696, Methionine	[M-H]-	found in higher mz's MsMs_4764; found in higher mz's MsMs_2353	0.12	True	C5H11NO2S		FFEARJCKVFRZRR-BYPYZUCNSA-N	CSCC[C@H](N)C(O)=O		null	null	66.8	85.8	100	207.06	IDA-NEG-240627-CM0024_36_B1_R1	148.04401:10722 149.04736:773 150.05072:537	100.03813:107 102.05808:72 103.05591:36 130.03848:36 147.58337:36 148.04478:430	-67.7	0	1	0	0.8	0	1	0	1.7	0	0.7	4884	1.5	0	0.2	1994	-0.7	0	0.1	0	1.7	0	0.1	0	11	0	0	0
415	8.76	144.04593	HMDB0003464, 4-Guanidinobutanoic acid	[M-H]-		0.12	True	C5H11N3O2		TUHVEAJXIMEOSA-UHFFFAOYSA-N	NC(=N)NCCCC(O)=O		null	null	83.2	64.2	50	62.44	IDA-NEG-240627-CM0024_35_B1_R1	144.04593:5954 145.04928:719 146.05264:83	100.93138:36 115.0448:233 126.035:269 144.04713:4462	-0.2	0	0.7	0	0.8	0	-0.6	0	-0.3	0	0.6	0	-0.6	0	-0.8	0	-0.6	0	-0.8	0	-0.4	0	-0.3	0	-0.6	0	0	0
1672	22.488	255.23358	HMDB0000220, Palmitic acid	[M-H]-	found in higher mz's MsMs_3748; found in higher mz's MsMs_2906; found in higher mz's MsMs_9284; found in higher mz's MsMs_8718; found in higher mz's MsMs_12908; found in higher mz's MsMs_9378; found in higher mz's MsMs_10972; found in higher mz's MsMs_16095	0.22	True	C16H32O2		IPCSVZSSVZVIGE-UHFFFAOYSA-N	CCCCCCCCCCCCCCCC(O)=O		null	null	87.6	78.1	66.7	6721.25	IDA-NEG-240627-QC_05	255.23332:192481 256.23667:43757 257.24003:4914	80.03236:18 237.22169:888 255.23254:30832	5	13934	6	0	6.8	0	6.5	0	5.8	0	6.2	0	6	0	6	0	4.9	0	7.2	0	-0.9	0	-0.1	0	0.6	0	-0.9	0
120	1.29	102.0562	HMDB0000112, gamma-Aminobutyric acid	[M-H]-	found in higher mz's MsMs_4782; found in higher mz's MsMs_4781; found in higher mz's MsMs_4014; found in higher mz's MsMs_4010; found in higher mz's MsMs_3130; found in higher mz's MsMs_2589; found in higher mz's MsMs_434	0.1	True	C4H9NO2		BTCSSZJGUNDROE-UHFFFAOYSA-N	NCCCC(O)=O		null	null	81.7	86.9	66.7	899.92	IDA-NEG-240627-CM0024_36_B1_R1	102.0562:9264 103.05955:1155 104.06291:144	84.04698:72 101.7382:73 102.0558:938	-133	0	-5.5	0	-16.3	0	1	0	-3.7	0	-4.1	0	1.7	0	-5.3	0	0.9	0	-2.9	0	-1.2	0	-3.8	0	10.2	0	6.4	0
308	3.634	129.05594	HMDB0014684, Fluorouracil	[M-H]-	found in higher mz's MsMs_6086; found in higher mz's MsMs_4084	0.1	True	C4H3FN2O2		GHASVSINZRGABV-UHFFFAOYSA-N	FC1=CNC(=O)NC1=O		null	null	88	74.2	50	222.41	IDA-NEG-240627-QC_Plasma_Pooled	129.05563:5244 130.05898:461 131.06234:53	129.05231:107	-7.4	0	0.3	0	-0.8	17070	0.4	0	-0.5	0	0.3	0	0.9	0	0.2	7794	-0.5	0	-0.3	0	0.2	3235	0.5	0	0.8	0	0.8	0
7691	21.259	465.30368	HMDB0000653, Cholesterol sulfate	[M-H]-		0.06	True	C27H46O4S		BHYOQNUELFTYRT-DPAQBDIFSA-N	[H][C@@]12CC[C@H]([C@H](C)CCCC(C)C)[C@@]1(C)CC[C@@]1([H])[C@@]2([H])CC=C2C[C@H](CC[C@]12C)OS(O)(=O)=O		null	null	91.6	70.8	50	154.82	IDA-NEG-240627-CM0024_20_R1	465.30368:3733 466.30703:1194 467.31039:895	96.96241:323 140.01872:36 196.0452:72 197.03984:36 463.83502:72 465.30557:4599	18.8	0	-0.9	0	14.8	0	14.1	0	20.3	0	6.5	0	14.2	0	28.1	0	23.5	0	24.9	0	-0.6	0	5.4	0	1.5	0	4.8	0
1410	11.901	241.18021	HMDB0000273, Thymidine	[M-H]-	similar chromatogram in higher mz_5927	0.08	True	C10H14N2O5		IQFYYKKMVGJFEH-XLPZGREQSA-N	CC1=CN([C@H]2C[C@H](O)[C@@H](CO)O2)C(=O)NC1=O		null	null	74.5	73.3	50	64.85	IDA-NEG-240627-CM0024_17_R1	241.18021:1769 242.18356:212 243.18692:47	177.16365:10 241.18155:627	13.5	0	15.3	0	13.4	0	11.3	0	12.1	0	14.5	0	12.4	0	10.3	0	9.7	1714	10.1	1566	4.1	0	5.6	0	6.4	0	11.2	0
338	0.882	132.02966	HMDB0000191, L-Aspartic acid	[M-H]-	ion correlated with 430; ion correlated with 266	0.02	True	C4H7NO4		CKLJMWTZIZZHCS-REOHCLBHSA-N	N[C@@H](CC(O)=O)C(O)=O		null	null	96.1	91.6	57.1	51.69	IDA-NEG-240627-CM0024_33_B1_R1	132.02966:2038 133.03301:155 134.03637:78	71.01553:72 88.04031:435 115.00209:107 132.02927:287	113.3	0	0.8	0	-0.8	0	0.5	0	1.6	0	0.5	0	6.6	0	3.7	0	0.3	0	1.8	0	4.6	0	3.8	0	9.4	0	3	0
326	2.293	130.08737	HMDB0000064, Creatine	[M-H]-		0.04	True	C4H9N3O2		CVSVTCORWBXHQV-UHFFFAOYSA-N	CN(CC(O)=O)C(N)=N		null	null	57.3	57.3	100	28.27	IDA-NEG-240627-CM0024_36_B1_R1	130.08768:2317 131.09103:586 132.09439:0	88.04042:663 130.04884:215 130.08754:215	-175	0	0.7	0	-0.1	0	0.8	0	-0.6	0	-0.1	0	1.2	0	0.6	0	0.1	0	0.4	0	1.5	0	1.5	0	2.6	0	2	0
431	1.075	146.04601	HMDB0000148, Glutamic acid	[M-H]-	found in higher mz's MsMs_3122; similar chromatogram in higher mz_4093; similar chromatogram in higher mz_1468	0.06	True	C5H9NO4		WHUUTDBJXJRKMK-VKHMYHEASA-N	N[C@@H](CCC(O)=O)C(O)=O		null	null	81.2	82.5	100	1945.93	IDA-NEG-240627-CM0024_28_B1_R1	146.04601:75294 147.04936:6344 148.05272:1394	71.01377:145 74.02529:365 102.05715:11160 116.0357:107 128.03592:9530	-145	0	1.3	0	0.5	0	-0.1	0	-0.3	0	-0.5	0	1.3	0	0.9	0	0.5	0	0.5	0	0.8	0	0.7	0	1	1343	-0.2	0
87	1.249	88.04046	HMDB0000271, Sarcosine	[M-H]-	found in higher mz's MsMs_319; found in higher mz's MsMs_318; found in higher mz's MsMs_5803	0.2	True	C3H7NO2		FSYKKLYZXJSNPZ-UHFFFAOYSA-N	CNCC(O)=O		null	null	75	75	100	104.96	IDA-NEG-240627-QC_03	88.04038:1161 89.04373:0 90.04709:714	88.03994:107	11.4	0	-8.2	0	-2.1	0	0.6	0	-5.7	0	-1.1	0	-1.6	0	0	0	-0.3	0	-1	0	-0.9	0	2.3	0	1.2	0	0.2	0
335	1.122	131.08279	HMDB0000168, L-Asparagine	[M-H]-	ion correlated with 1175; found in higher mz's MsMs_8491; found in higher mz's MsMs_6559; found in higher mz's MsMs_1408	0.04	True	C4H8N2O3		DCXYFEDJOCDNAF-REOHCLBHSA-N	N[C@@H](CC(N)=O)C(O)=O		null	null	88	79.7	50	40.04	IDA-NEG-240627-CM0024_34_B1_R1	131.08269:2589 132.08604:237 133.0894:0	113.03892:143	-94.2	0	0.1	0	-8.1	0	-0.4	0	3.7	0	0	0	-1.4	0	-0.4	0	-1.2	0	-0.2	0	1.8	0	-0.2	0	-0.4	0	0.2	0
427	0.986	145.09834	HMDB0000641, Glutamine	[M-H]-	found in higher mz's MsMs_4627; found in higher mz's MsMs_1062	0.1	True	C5H10N2O3		ZDXPYRJPNDTMRX-VKHMYHEASA-N	N[C@@H](CCC(N)=O)C(O)=O		null	null	87.3	81.6	60	272.6	IDA-NEG-240627-QC_B1_09	145.09933:8217 146.10268:608 147.10604:87	97.07943:110 128.07599:75 144.64909:109 145.09882:2806	-65.5	0	1.6	0	0.7	0	-1	0	0.1	0	-0.8	0	1	0	4.7	0	-13.3	0	-0.4	0	-0.7	0	-1	0	154.3	0	0.4	0
1885	19.977	269.21274	HMDB0000145, Estrone	[M-H]-	similar chromatogram in higher mz_15329	0.14	True	C18H22O2		DNXHEGUUPJUMQT-CBZIJGRNSA-N	[H][C@@]12CCC(=O)[C@@]1(C)CC[C@]1([H])C3=C(CC[C@@]21[H])C=C(O)C=C3		null	null	80.5	69.3	50	52.79	IDA-NEG-240627-CM0024_16_R1	269.21451:1347 270.21786:0 271.22122:0	251.20071:72 269.06998:72 269.21335:647	2.4	0	2.8	0	4.2	0	1.8	0	3	1208	0.9	0	5.2	0	3.9	0	2.7	0	1.3	0	0.4	0	1.3	1377	0.8	1128	1.2	0
2536	1.009	291.08441	HMDB0060949, 2-hydroxyflutamide	[M-H]-	adduct linked to 3275_[M+Na-2H]-; found in higher mz's MsMs_13145; found in higher mz's MsMs_12500; found in higher mz's MsMs_14039; found in higher mz's MsMs_15586	0.14	True	C11H11F3N2O4		YPQLFJODEKMJEF-UHFFFAOYSA-N	CC(C)(O)C(O)=NC1=CC(=C(C=C1)N(=O)=O)C(F)(F)F		null	null	51.7	69.8	50	3168.8	IDA-NEG-240627-QC_05	291.08386:76345 292.08721:11645 293.09057:3702	74.02687:215 86.02477:440 113.07376:73 124.0471:36 129.06677:573 141.10336:182 157.09979:5642 159.11578:6811 167.08791:146 175.07265:186 187.07365:1424 197.06001:182 272.2049:143 291.08658:12361	-47.2	0	5.8	0	5.9	0	4.2	0	6	0	6.2	0	6.2	0	6.6	93489	7.2	0	7.2	0	-1	0	-0.5	0	-1	16904	-0.7	82563
381	4.966	135.04533	HMDB0000209, Phenylacetic acid	[M-H]-	similar chromatogram in higher mz_1041	0.24	True	C8H8O2		WLJVXDMOQOGPHL-UHFFFAOYSA-N	OC(=O)CC1=CC=CC=C1		null	null	75	75	100	73.26	IDA-NEG-240627-CM0024_18_R1	135.04541:3131 136.04876:257 137.05212:47	91.05548:389	-0.9	0	-0.3	0	0.7	0	0.7	0	0.5	0	0.1	0	0.3	0	-0.4	0	0.9	0	0.9	0	-0.2	4746	0.9	0	-0.7	0	0.4	2045
1378	18.402	239.20093	HMDB0000194, Anserine	[M-H]-		0.04	True	C10H16N4O3		MYYIAHXIVFADCU-QMMMGPOBSA-N	CN1C=NC=C1C[C@H](NC(=O)CCN)C(O)=O		null	null	72.9	74.5	50	43.02	IDA-NEG-240627-CM0024_23_B1_R1	239.20093:1951 240.20428:264 241.20764:0	223.02409:36 239.19965:812	-5.1	0	10.9	0	9.2	0	8.6	0	13.5	0	3.3	0	8	0	10.8	0	7.3	0	11.1	0	3.4	0	0.6	0	9.6	0	0.7	0
219	1.868	115.03997	HMDB0000019, alpha-Ketoisovaleric acid	[M-H]-	similar chromatogram in higher mz_1860; similar chromatogram in higher mz_4233; similar chromatogram in higher mz_5791; similar chromatogram in higher mz_7818; found in higher mz's MsMs_10708; found in higher mz's MsMs_7422; found in higher mz's MsMs_723	0.36	True	C5H8O3		QHKABHOOEWYVLI-UHFFFAOYSA-N	CC(C)C(=O)C(O)=O		null	null	75	71.8	50	37.57	IDA-NEG-240627-CM0024_08_R1	115.03997:3199 116.04332:469 117.04668:0	115.04311:36	-0.7	0	0.4	2862	-0.8	1726	-0.6	2480	1.5	1660	-0.2	0	0.8	2398	-1.2	1610	-1	3199	1	0	-0.1	1323	-1.1	2260	0.6	0	0.7	2049
726	1.194	183.9623	HMDB0000272, Phosphoserine	[M-H]-	ion correlated with 888; found in higher mz's MsMs_5903	0.26	True	C3H8NO6P		BZQFBWGGLXLEPQ-REOHCLBHSA-N	N[C@@H](COP(O)(O)=O)C(O)=O		null	null	69.7	84.7	100	108.14	IDA-NEG-240627-QC_B1_08	183.963:1807 184.96635:288 185.96971:288	78.96:816 96.97033:362 128.03096:36 138.98599:36 146.04608:36 184.05434:36	41.3	0	68.5	0	108.3	0	107.1	0	91.3	0	104.9	0	96.2	0	102.7	0	8.4	0	5.5	0	100	0	2.2	0	21.3	0	1.5	0
85	1.267	87.00856	HMDB0000243, Pyruvic acid	[M-H]-	similar chromatogram in higher mz_493; found in higher mz's MsMs_500; found in higher mz's MsMs_685; found in higher mz's MsMs_3086; similar chromatogram in higher mz_125; similar chromatogram in higher mz_593	0.2	True	C3H4O3		LCTONWCANYUPML-UHFFFAOYSA-N	CC(=O)C(O)=O		null	null	75	75	100	51.37	IDA-NEG-240627-QC_01	87.00806:1504 88.01141:180 89.01477:11766	87.0105:72	-12.6	0	0.3	1218	-0.5	1823	-0.7	2407	-1.4	1889	-3.1	2126	-0.6	0	0.9	0	-1.9	1501	-0.3	0	1.3	0	2.9	1276	8.4	0	0.8	0
152	1.694	111.01949	HMDB0000300, Uracil	[M-H]-	adduct linked to 1472_[M+Na-2H]-; found in higher mz's MsMs_679; found in higher mz's MsMs_2875; found in higher mz's MsMs_1472	0.26	True	C4H4N2O2		ISAKRJDGNUQOIC-UHFFFAOYSA-N	O=C1NC=CC(=O)N1		null	null	78.3	85.7	100	527.91	IDA-NEG-240627-CM0024_33_B1_R1	111.01986:29331 112.02321:1802 113.02657:503	67.02761:72 68.01314:108 78.96351:74 111.01683:1222	5.3	0	1.3	0	0.2	0	2.6	0	2.2	0	12.1	0	1	0	6.5	0	-0.1	0	0	0	9.4	0	4.7	0	-104.8	0	-1.1	0
2237	22.954	281.24866	HMDB0000207, Oleic acid	[M-H]-	similar chromatogram in higher mz_9897; similar chromatogram in higher mz_13326; found in higher mz's MsMs_4650; found in higher mz's MsMs_3894; found in higher mz's MsMs_9986; found in higher mz's MsMs_3883; found in higher mz's MsMs_10511; found in higher mz's MsMs_9988; found in higher mz's MsMs_15552; found in higher mz's MsMs_5481; found in higher mz's MsMs_14812	0.36	True	C18H34O2		ZQPPMHVWECSIRJ-KTKRTIGZSA-N	CCCCCCCC\C=C/CCCCCCCC(O)=O		null	null	88	77.1	50	26759.66	IDA-NEG-240627-QC_05	281.24887:259189 282.25222:60981 283.25558:7901	281.24875:19515	8.6	4840	10.4	0	9.9	0	9.1	0	9.8	0	8.6	0	8.3	0	8.7	0	9.1	0	9.9	0	0.8	0	0.8	0	1.4	0	1.6	0
1731	1.102	259.02246	HMDB0001401, Glucose 6-phosphate	[M-H]-	ion correlated with 349; found in higher mz's MsMs_5528; adduct linked to 1392_[M-H2O-H]-; found in higher mz's MsMs_5987; found in higher mz's MsMs_9305; found in higher mz's MsMs_6122; found in higher mz's MsMs_10848	0.26	True	C6H13O9P		NBSCHQHZLSJFNQ-GASJEMHNSA-N	OC1O[C@H](COP(O)(O)=O)[C@@H](O)[C@H](O)[C@H]1O		null	null	93.8	69.6	55.6	2252.46	IDA-NEG-240627-CM0024_26_B1_R1	259.02191:54650 260.02526:5078 261.02862:1566	59.01355:179 62.96279:179 78.71426:344 87.05361:36 96.96868:40875 101.02279:475 125.0297:72 161.04471:75 198.92122:73 259.02133:6744	-97.9	0	20.6	0	-91.4	0	-84.1	0	-87.7	0	-92.7	0	-90.1	0	3.9	0	-84.9	0	-1.3	0	-93.8	0	-4.5	0	-24.5	0	-1	0
452	1.395	148.04385	HMDB0000696, Methionine	[M-H]-	found in higher mz's MsMs_1102; found in higher mz's MsMs_1105	0.1	True	C5H11NO2S		FFEARJCKVFRZRR-BYPYZUCNSA-N	CSCC[C@H](N)C(O)=O		null	null	85.8	85.8	100	449.76	IDA-NEG-240627-CM0024_32_B1_R1	148.0437:4691 149.04705:379 150.05041:285	100.04142:72 148.04305:287	-67.9	0	0.8	0	0.6	0	0.8	0	1.5	0	0.5	0	1.3	0	0	0	1	0	-0.1	0	1.5	0	0.9	0	10.8	0	-0.2	0
1902	23.814	269.24905	HMDB0000145, Estrone	[M-H]-	found in higher mz's MsMs_9940; found in higher mz's MsMs_9601; found in higher mz's MsMs_9480; found in higher mz's MsMs_7831; found in higher mz's MsMs_6257; found in higher mz's MsMs_4271; found in higher mz's MsMs_3415	0.2	True	C18H22O2		DNXHEGUUPJUMQT-CBZIJGRNSA-N	[H][C@@]12CCC(=O)[C@@]1(C)CC[C@]1([H])C3=C(CC[C@@]21[H])C=C(O)C=C3		null	null	88	69.3	50	333.21	IDA-NEG-240627-QC_B1_07	269.24728:6967 270.25063:1969 271.25399:547	269.24823:4972	7.2	0	9.9	0	8.7	0	8.7	0	8.1	0	8.1	0	8	0	7.1	0	8.2	0	8.2	0	0.9	0	0.9	0	-0.5	0	0.4	0
94	1.097	89.02462	HMDB0000190, Lactic acid	[M-H]-	found in higher mz's MsMs_837; found in higher mz's MsMs_349; found in higher mz's MsMs_660; found in higher mz's MsMs_2015; found in higher mz's MsMs_441	0.52	True	C3H6O3		JVTAAEKCZFNVCJ-REOHCLBHSA-N	C[C@H](O)C(O)=O		null	null	71	75	100	220.7	IDA-NEG-240627-CM0024_10_R1	89.02399:12552 90.02734:352 91.0307:0	71.01636:110 87.00916:75 89.0262:1871	1.1	0	-7.5	0	-6	0	-4.2	0	-0.6	0	-3.4	0	-4.6	12655	-3.4	8037	-4.1	14332	-4	9955	0.8	12552	0.4	0	4.3	12394	0.7	9102
121	1.395	102.05622	HMDB0000452, L-alpha-Aminobutyric acid	[M-H]-	ion correlated with 345; ion correlated with 5696; ion correlated with 1804; found in higher mz's MsMs_4015; found in higher mz's MsMs_3362; found in higher mz's MsMs_436	0.04	True	C4H9NO2		QWCKQJZIFLGMSD-VKHMYHEASA-N	CC[C@H](N)C(O)=O		null	null	75	75	100	485.65	IDA-NEG-240627-QC_B1_10	102.05622:5949 103.05957:379 104.06293:95	102.05472:697	-133.2	0	-5.7	0	-16.5	0	0.8	0	-3.9	0	-4.3	0	1.5	0	-5.5	0	0.7	0	-3.1	0	-1.3	0	-4	0	10	0	6.2	0
1887	22.532	269.21295	HMDB0000145, Estrone	[M-H]-	found in higher mz's MsMs_2420	0.04	True	C18H22O2		DNXHEGUUPJUMQT-CBZIJGRNSA-N	[H][C@@]12CCC(=O)[C@@]1(C)CC[C@]1([H])C3=C(CC[C@@]21[H])C=C(O)C=C3		null	null	84.2	69.3	50	34.12	IDA-NEG-240627-CM0024_24_B1_R1	269.21051:3224 270.21386:683 271.21722:1366	197.19592:107 269.21469:1725	0.4	0	3.2	0	-1.4	0	4.9	0	2.2	0	0.3	0	0	0	6.9	0	3.1	0	1.1	0	0.5	0	0.1	0	0.2	0	-0.8	0
1412	12.003	241.1823	HMDB0000273, Thymidine	[M-H]-		0.06	True	C10H14N2O5		IQFYYKKMVGJFEH-XLPZGREQSA-N	CC1=CN([C@H]2C[C@H](O)[C@@H](CO)O2)C(=O)NC1=O		null	null	63.9	73.3	50	46.3	IDA-NEG-240627-QC_B1_07	241.1823:1767 242.18565:628 243.18901:314	59.01483:358 181.15797:107 241.17897:905	4.9	0	6.6	0	4.7	0	2.6	0	3.4	0	5.8	0	3.7	0	1.6	0	1	0	1.4	0	-1.7	0	-3	0	-2.2	0	2.6	0
1205	16.292	225.18578	HMDB0000033, Carnosine	[M-H]-		0.2	True	C9H14N4O3		CQOVPNPJLQNMDC-ZETCQYMHSA-N	NCCC(=O)N[C@@H](CC1=CN=CN1)C(O)=O		null	null	75	75	100	158.11	IDA-NEG-240627-CM0024_30_B1_R1	225.1859:4389 226.18925:756 227.19261:63	225.18594:3273	15.5	0	3.2	0	8.1	0	5.8	0	12.2	0	0.9	0	7.3	0	6.7	0	8.3	0	8.5	0	1	0	5.9	0	4.6	0	0.9	0
910	14.496	199.16978	HMDB0000638, Dodecanoic acid	[M-H]-	similar chromatogram in higher mz_3591; similar chromatogram in higher mz_12089; found in higher mz's MsMs_4176	0.06	True	C12H24O2		POULHZVOKOAJMA-UHFFFAOYSA-N	CCCCCCCCCCCC(O)=O		null	null	75	75	100	62.9	IDA-NEG-240627-CM0024_31_B1_R1	199.17004:1582 200.17339:0 201.17675:0	199.16907:703	9.2	0	8.8	0	7.7	0	9.9	0	7.5	0	9.1	0	9.9	0	8.8	0	6.7	0	4.4	0	1.9	0	3.1	0	2.5	0	-1.2	0
480	5.818	153.01962	HMDB0000152, Gentisic acid	[M-H]-		0.16	True	C7H6O4		WXTMDXOMEHJXQO-UHFFFAOYSA-N	OC(=O)C1=C(O)C=CC(O)=C1		null	null	87.6	87.6	100	35.13	IDA-NEG-240627-CM0024_19_R1	153.0192:2410 154.02255:209 155.02591:112	109.02984:416 111.04749:2 125.06173:2 153.02:480	119.2	0	0.8	0	0.6	0	-0.7	0	0.9	0	0.2	0	-0.8	0	0.8	0	0.4	0	0.4	0	-0.2	0	-0.5	0	1.4	0	0.6	2010
2519	19.128	289.2186	HMDB0000052, Argininosuccinic acid	[M-H]-		0.1	True	C10H18N4O6		KDZOASGQNOPSCU-WDSKDSINSA-N	N[C@@H](CCCNC(=N)N[C@@H](CC(O)=O)C(O)=O)C(O)=O		null	null	84.1	74	50	76.78	IDA-NEG-240627-CM0024_29_B1_R1	289.21567:2028 290.21902:713 291.22238:178	84.99048:18 163.1449:18 191.18381:36 289.21909:855	-36.6	0	5.5	0	2.3	0	11.5	0	7.2	0	5.3	0	8	0	3.5	0	1.5	0	3.7	0	1.7	0	-4	0	-0.8	0	-1.7	0
2025	8.926	275.16565	HMDB0001316, 6-Phosphogluconic acid	[M-H]-	ion correlated with 4029; adduct linked to 9691_[M-H]-; found in higher mz's MsMs_11814; found in higher mz's MsMs_4496	0.02	True	C6H13O10P		BIRSGZKFKXLSJQ-SQOUGZDYSA-N	O[C@H](COP(O)(O)=O)[C@@H](O)[C@H](O)[C@@H](O)C(O)=O		null	null	74.1	75	100	629.83	IDA-NEG-240627-CM0024_33_B1_R1	275.16565:32326 276.169:7542 277.17236:1093	213.13101:107 274.28867:215 275.16562:18375	23.5	0	83	0	79	0	73.3	0	13.1	0	3.3	0	6.2	0	16.4	0	11.6	0	5.1	0	-5.6	0	0.7	0	-17.3	0	-1.8	0
911	14.463	199.1698	HMDB0000638, Dodecanoic acid	[M-H]-		0.12	True	C12H24O2		POULHZVOKOAJMA-UHFFFAOYSA-N	CCCCCCCCCCCC(O)=O		null	null	75	75	100	89.69	IDA-NEG-240627-CM0024_28_B1_R1	199.17117:2519 200.17452:683 201.17788:0	199.16904:1223	9.1	0	8.7	0	7.6	0	9.8	0	7.4	0	9	0	9.8	0	8.7	0	6.6	0	4.3	0	1.8	0	3	0	2.4	0	-1.3	0
2738	13.769	296.13043	HMDB0060561, Albendazole sulfone	[M-H]-	ion correlated with 11471; ion correlated with 2112; ion correlated with 12845; similar chromatogram in higher mz_8600; similar chromatogram in higher mz_10258; similar chromatogram in higher mz_11471; similar chromatogram in higher mz_11917; similar chromatogram in higher mz_12845	0.06	True	C12H15N3O4S		CLSJYOLYMZNKJB-UHFFFAOYSA-N	CCCS(=O)(=O)C1=CC2=C(C=C1)N=C(N2)N=C(O)OC		null	null	70.4	58.1	50	32.65	IDA-NEG-240627-QC_B1_06	296.1304:1218 297.13375:0 298.13711:648	165.01868:72 171.10266:179 195.14603:107 235.09793:36 263.13409:287 296.23117:1984	-2.5	0	5.8	0	12.4	0	11.2	0	5.9	0	12.4	0	0.2	0	18.8	0	6.5	0	10.9	0	-2.2	0	-10.8	0	1.4	0	-2.6	0
2322	1.9	283.16455	HMDB0000827, Stearic acid	[M-H]-	similar chromatogram in higher mz_3716; similar chromatogram in higher mz_5565; found in higher mz's MsMs_4709	0.12	True	C18H36O2		QIQXTHQIDYTFRH-UHFFFAOYSA-N	CCCCCCCCCCCCCCCCCC(O)=O		null	null	79.2	76.4	50	62.06	IDA-NEG-240627-CM0024_36_B1_R1	283.16522:3390 284.16857:461 285.17193:115	92.92953:72 129.67639:188 152.03877:36 283.16541:1159	-18.5	0	7.8	0	9.2	0	8.2	0	9.1	0	7.7	0	7.8	0	5.6	0	8.9	0	9	0	-0.1	4689	0.2	0	0.7	0	1.3	0
2152	22.164	279.23376	HMDB0000673, Linoleic acid	[M-H]-	ion correlated with 3967; found in higher mz's MsMs_11188; found in higher mz's MsMs_10472; found in higher mz's MsMs_9902; found in higher mz's MsMs_3829; found in higher mz's MsMs_3808; found in higher mz's MsMs_8617; found in higher mz's MsMs_6369; found in higher mz's MsMs_3269; found in higher mz's MsMs_5047	0.14	True	C18H32O2		OYHQOLUKZRVURQ-HZJYTTRNSA-N	CCCCC\C=C/C\C=C/CCCCCCCC(O)=O		null	null	74.1	78.4	100	30604.32	IDA-NEG-240627-CM0024_35_B1_R1	279.23404:1061932 280.23739:342484 281.24075:51603	59.01472:1974 107.05052:107 147.08382:72 182.13017:143 219.20378:72 236.17961:36 259.21246:525 278.34146:5028 279.23569:50775	8.6	0	7.6	0	7.2	0	7.6	0	6.3	0	6.9	0	6.4	0	6	0	3.7	0	6.5	0	-0.7	0	-0.2	0	-0.9	0	-0.9	0
1552	8.773	249.02361	HMDB0001049, gamma-Glutamylcysteine	[M-H]-		0.08	True	C8H14N2O5S		RITKHVBHSGLULN-WHFBIAKZSA-N	N[C@@H](CCC(=O)N[C@@H](CS)C(O)=O)C(O)=O		null	null	85.1	64.1	66.7	36.65	IDA-NEG-240627-CM0024_15_R1	249.02428:2505 250.02763:250 251.03099:313	79.95726:7 95.01507:14 112.62272:12 139.99632:5 155.99052:158 174.9614:2 180.97498:81 231.10605:2 249.0249:1516	3	0	8	0	6.3	0	4.7	0	4.3	0	5.2	0	5.8	0	4.9	0	4.7	0	3	0	-0.2	0	-0.1	3386	-0.2	0	-0.3	0
5926	12.009	391.21362	HMDB0000518, Chenodeoxycholic acid	[M-H]-		0.06	True	C24H40O4		RUDATBOHQWOJDD-BSWAIDMHSA-N	[H][C@@]1(CC[C@@]2([H])[C@]3([H])[C@H](O)C[C@]4([H])C[C@H](O)CC[C@]4(C)[C@@]3([H])CC[C@]12C)[C@H](C)CCC(O)=O		null	null	63.9	74	50	33.85	IDA-NEG-240627-CM0024_35_B1_R1	391.21362:4839 392.21697:1553 393.22033:817	186.94434:36 254.93205:72 322.92624:72 323.23169:36 391.16498:36 391.21634:845	9.4	0	9.9	0	10	0	8.6	0	9.9	0	9.4	0	9.6	0	10.2	0	9.3	0	9.9	0	-1	0	-0.5	0	-0.5	0	-0.9	0
2320	7.337	283.11963	HMDB0000299, Xanthosine	[M-H]-	found in higher mz's MsMs_3928	0.04	True	C10H12N4O6		UBORTCNDUKBEOP-UUOKFMHZSA-N	OC[C@H]1O[C@H]([C@H](O)[C@@H]1O)N1C=NC2=C1N=C(O)N=C2O		null	null	66.6	78.7	50	15.36	IDA-NEG-240627-QC_B1_10	283.11951:1306 284.12286:268 285.12622:77	59.01704:36 71.01597:72 151.03069:60 265.10318:12 283.12247:155	529.9	0	6.9	0	7.7	0	6.9	0	5.8	0	6.4	0	7.3	0	7.1	0	6.6	0	6	0	0.2	0	-0.3	0	-2.4	0	-0.8	0
311	3.718	129.05603	HMDB0014684, Fluorouracil	[M-H]-	ion correlated with 871; found in higher mz's MsMs_871	0.02	True	C4H3FN2O2		GHASVSINZRGABV-UHFFFAOYSA-N	FC1=CNC(=O)NC1=O		null	null	88	74.2	50	156.2	IDA-NEG-240627-CM0024_13_R1	129.05603:6730 130.05938:674 131.06274:232	129.05571:143	-8.1	0	0.5	0	-0.7	0	0.6	0	0.1	0	-0.4	0	0.2	0	-0.5	0	-0.9	0	-1	0	-0.5	0	-0.6	0	0.1	0	0.3	6730
453	1.45	148.04391	HMDB0000696, Methionine	[M-H]-	found in higher mz's MsMs_1102	0.24	True	C5H11NO2S		FFEARJCKVFRZRR-BYPYZUCNSA-N	CSCC[C@H](N)C(O)=O		null	null	87.7	87.7	100	401.96	IDA-NEG-240627-CM0024_31_B1_R1	148.04315:6120 149.0465:618 150.04986:489	100.04396:107 148.04684:251	-68.3	0	0.4	0	0.8	0	0.3	0	1.1	0	0.6	0	0.9	0	-0.4	0	0.6	0	-0.5	0	1.1	0	0.5	0	10.4	0	1	0
1888	22.327	269.21304	HMDB0000145, Estrone	[M-H]-	found in higher mz's MsMs_2423	0.06	True	C18H22O2		DNXHEGUUPJUMQT-CBZIJGRNSA-N	[H][C@@]12CCC(=O)[C@@]1(C)CC[C@]1([H])C3=C(CC[C@@]21[H])C=C(O)C=C3		null	null	88	69.3	50	94.47	IDA-NEG-240627-CM0024_13_R1	269.20874:1806 270.21209:342 271.21545:0	269.05869:73	0.1	0	2.8	0	-1.7	0	4.5	0	1.9	0	0	2845	-0.3	0	6.5	0	2.8	0	0.8	0	0.2	0	-0.3	2505	0.9	0	-0.8	1806
362	3.738	134.04747	HMDB0000034, Adenine	[M-H]-	ion correlated with 3261	0.06	True	C5H5N5		GFFGJBXGBJISGV-UHFFFAOYSA-N	NC1=C2NC=NC2=NC=N1		null	null	88	74.2	50	189.51	IDA-NEG-240627-QC_Plasma_Pooled	134.04723:1436 135.05058:78 136.05394:10	107.03577:239	-0.5	0	103.5	0	100.7	0	101.8	0	101.8	0	105.8	0	102.6	0	0.5	6150	-0.2	4712	-0.9	0	103.3	0	103.2	0	0.4	0	0.8	0
2270	21.068	282.24237	HMDB0000133, Guanosine	[M-H]-		0.04	True	C10H13N5O5		NYHBQMYGNKIUIF-UUOKFMHZSA-N	NC1=NC2=C(N=CN2[C@@H]2O[C@H](CO)[C@@H](O)[C@H]2O)C(=O)N1		null	null	75	74.4	50	239.81	IDA-NEG-240627-CM0024_16_R1	282.24237:3187 283.24572:683 284.24908:0	282.24368:1839	29.8	0	0	0	4.9	0	2.9	0	3.9	0	1.4	0	2.2	0	2.7	0	2.7	0	-0.5	0	-0.6	0	0	0	-0.9	0	0.6	0
416	8.682	144.04619	HMDB0003464, 4-Guanidinobutanoic acid	[M-H]-	similar chromatogram in higher mz_5286; similar chromatogram in higher mz_3816; similar chromatogram in higher mz_10221	0.72	True	C5H11N3O2		TUHVEAJXIMEOSA-UHFFFAOYSA-N	NC(=N)NCCCC(O)=O		null	null	87.5	65	50	64.46	IDA-NEG-240627-CM0024_32_B1_R1	144.04526:1368 145.04861:392 146.05197:0	90.03736:2 126.03538:50 144.04578:1463	-2	0	-0.8	4713	-1	2505	-0.1	2736	1	3303	-0.5	2175	-1	2039	0.3	1689	0.9	2369	-0.1	1111	0.2	1213	-0.8	1953	-0.7	0	1	1278
634	4.674	172.99211	HMDB0000517, L-Arginine	[M-H]-		0.3	True	C6H14N4O2		ODKSFYDXXFIFQN-BYPYZUCNSA-N	N[C@@H](CCCNC(N)=N)C(O)=O		null	null	67.6	75	100	156.2	IDA-NEG-240627-CM0024_25_B1_R1	172.99089:1697 173.99424:145 174.9976:91	79.958:143 94.51768:7 172.99068:643	33	0	0.4	9751	0.6	0	0.8	0	0.9	7387	0.9	5897	0.9	5355	0.6	0	1	0	0.9	2367	-0.7	0	-0.7	3249	2	0	0.2	0
2323	1.837	283.16464	HMDB0000827, Stearic acid	[M-H]-	found in higher mz's MsMs_5201; similar chromatogram in higher mz_14407; found in higher mz's MsMs_12553; found in higher mz's MsMs_11062; adduct linked to 1767_[M-H]-; found in higher mz's MsMs_15697; found in higher mz's MsMs_11470; found in higher mz's MsMs_10669; found in higher mz's MsMs_7296; found in higher mz's MsMs_6978; found in higher mz's MsMs_7257; found in higher mz's MsMs_4710; fou…	0.74	True	C18H36O2		QIQXTHQIDYTFRH-UHFFFAOYSA-N	CCCCCCCCCCCCCCCCCC(O)=O		null	null	83.3	76.4	50	582.98	IDA-NEG-240627-CM0024_33_B1_R1	283.164:81257 284.16735:17954 285.17071:1577	84.08165:179 129.67751:358 130.78871:107 131.09065:215 152.02553:107 282.26614:117 283.16495:9542	-18.8	0	7.5	14770	8.9	8356	7.8	5340	8.8	8820	7.3	8135	7.5	9061	5.3	4525	8.6	6894	8.6	0	-0.4	0	-0.1	6320	0.4	0	1	4264
2511	14.729	289.18167	HMDB0000052, Argininosuccinic acid	[M-H]-	ion correlated with 3103	0.1	True	C10H18N4O6		KDZOASGQNOPSCU-WDSKDSINSA-N	N[C@@H](CCCNC(=N)N[C@@H](CC(O)=O)C(O)=O)C(O)=O		null	null	79.6	74	50	31.99	IDA-NEG-240627-QC_B1_09	289.18216:1366 290.18551:419 291.18887:105	65.04296:12 112.98977:24 177.13045:24 231.09303:12 289.18359:346	25.6	0	-15.3	0	81.2	0	-67.1	0	-70.7	0	-46.4	0	-19.6	0	41	0	10.1	0	-2.1	0	9.4	0	24.5	0	54.1	0	-33.5	0
436	1.375	146.04675	HMDB0000148, Glutamic acid	[M-H]-	found in higher mz's MsMs_6763; found in higher mz's MsMs_4256; found in higher mz's MsMs_4015; found in higher mz's MsMs_5861	0.06	True	C5H9NO4		WHUUTDBJXJRKMK-VKHMYHEASA-N	N[C@@H](CCC(O)=O)C(O)=O		null	null	80.5	81.7	100	1952.68	IDA-NEG-240627-CM0024_37_B1_R1	146.04681:74913 147.05016:6240 148.05352:4000	56.05215:143 101.73575:251 102.05717:10489 128.03766:8368	-1267.2	0	2.9	0	-0.7	0	-2.1	0	0.5	0	0.6	0	-0.6	0	-1.4	0	-1.8	0	-1.2	0	-0.1	0	-1.8	0	-0.6	0	-1.1	0
134	1.622	105.0195	HMDB0000139, Glyceric acid	[M-H]-		0.06	True	C3H6O4		RBNPOMFGQQGHHO-UWTATZPHSA-N	OC[C@@H](O)C(O)=O		null	null	87.2	88.7	80	231.16	IDA-NEG-240627-QC_B1_10	105.0195:6830 106.02285:322 107.02621:0	57.00211:36 59.01596:537 72.99556:332 74.00192:38 75.0118:183 105.02198:900	10.3	0	7.8	0	-3.6	0	-11.3	0	-0.7	0	-21.5	0	21.5	0	1.9	0	0.1	0	0	0	-224.5	0	-13.3	0	-159.2	0	-1	0
309	3.164	129.05597	HMDB0002092, Itaconic acid	[M-H]-		0.06	True	C5H6O4		LVHBHZANLOWSRM-UHFFFAOYSA-N	OC(=O)CC(=C)C(O)=O		null	null	80.3	88	100	106.05	IDA-NEG-240627-CM0024_29_B1_R1	129.05591:1156 130.05926:145 131.06262:72	60.99613:36 84.9935:215 129.05098:36	-17.4	0	1	0	-1	0	1	0	-0.7	0	0.1	0	0.7	0	-0.1	0	-0.7	0	-0.5	0	0.2	0	0.3	9017	-0.8	0	0.7	0
1812	3.844	266.09024	HMDB0000050, Adenosine	[M-H]-	ion correlated with 365; ion correlated with 2922; ion correlated with 4874; ion correlated with 3003; ion correlated with 3257; ion correlated with 4148	0.02	True	C10H13N5O4		OIRDTQYFTABQOQ-KQYNXXCUSA-N	NC1=C2N=CN([C@@H]3O[C@H](CO)[C@@H](O)[C@H]3O)C2=NC=N1		null	null	87.6	77.8	66.7	207.19	IDA-NEG-240627-CM0024_13_R1	266.09024:3137 267.09359:349 268.09695:233	80.02826:10 92.02675:82 132.03477:10 134.04881:6932 135.0495:46 265.24173:10	59.9	0	10.4	0	7.1	0	7.5	0	-97	0	9.3	0	6.7	0	6.3	0	5.8	0	6.6	0	2.5	0	-126.2	0	-0.6	0	-0.3	3137
2129	11.66	279.19614	HMDB0000673, Linoleic acid	[M-H]-	found in higher mz's MsMs_9886; found in higher mz's MsMs_6465; found in higher mz's MsMs_4574	0.08	True	C18H32O2		OYHQOLUKZRVURQ-HZJYTTRNSA-N	CCCCC\C=C/C\C=C/CCCCCCCC(O)=O		null	null	70.8	75	100	469.92	IDA-NEG-240627-QC_B1_06	279.19638:48289 280.19973:14073 281.20309:1884	105.07117:36 125.09971:36 133.10043:254 163.07773:143 177.10791:151 215.18379:74 259.15909:36 279.1973:6012	-43.9	0	9.4	0	-17.4	0	12.7	0	-19.9	0	-15.2	0	11.3	0	12.2	0	11.2	0	4.5	0	2	0	1.1	0	-10.1	0	5.1	0
4747	22.147	351.25067	HMDB0001509, 20-Hydroxy-leukotriene B4	[M-H]-	adduct linked to 5376_[M+Na-2H]-; found in higher mz's MsMs_11946	0.12	True	C20H32O5		PTJFJXLGRSTECQ-PSPARDEHSA-N	OCCCCC\C=C/C[C@@H](O)\C=C\C=C\C=C/[C@@H](O)CCCC(O)=O		null	null	68.7	75	100	50.88	IDA-NEG-240627-CM0024_31_B1_R1	351.25284:6695 352.25619:1708 353.25955:342	261.25134:75 304.27451:143 351.25287:1957	-67.7	0	11.1	0	5.5	0	18.8	0	-5.4	0	18.1	0	15	0	15	0	22.1	0	25.2	0	-0.6	0	-0.4	0	-1.5	0	2.2	0
593	1.262	167.02147	HMDB0000289, Uric acid	[M-H]-	found in higher mz's MsMs_4161; found in higher mz's MsMs_3727; found in higher mz's MsMs_2563; found in higher mz's MsMs_1791; found in higher mz's MsMs_1194; found in higher mz's MsMs_3196	0.82	True	C5H4N4O3		LEHOTFFKMJEONL-UHFFFAOYSA-N	O=C1NC2=C(N1)C(=O)NC(=O)N2		null	null	86.4	92.5	100	400.89	IDA-NEG-240627-QC_04	167.02174:2016 168.02509:248 169.02845:50	69.01065:215 92.92694:36 96.02004:322 97.00491:145 123.02669:73 124.01684:627 166.49519:73 167.01967:1251	-160.7	0	0.8	2125	-0.3	2465	2.9	2446	2.3	1848	0.3	2020	1.8	2631	0	3444	0.6	3086	0.6	2442	-0.4	2321	2.8	3565	0.8	0	0	2343
4201	12.61	335.22314	HMDB0001085, Leukotriene B4	[M-H]-		0.22	True	C20H32O4		VNYSSYRCGWBHLG-AMOLWHMGSA-N	CCCCC\C=C/C[C@@H](O)\C=C\C=C\C=C/[C@@H](O)CCCC(O)=O		null	null	78.2	60.7	50	221.39	IDA-NEG-240627-CM0024_26_B1_R1	335.2225:16763 336.22585:4868 337.22921:2982	69.03533:155 93.07465:24 113.06249:12 119.08945:24 131.04318:12 134.07468:203 139.11372:143 151.11369:143 153.12898:549 161.09805:107 177.09396:155 179.14304:36 181.0863:988 195.10278:466 205.08884:48 217.19524:24 245.22594:36 247.20433:36 255.21236:227 273.22101:227 299.20419:108 335.22253:1799	-958.1	0	8.5	0	8.8	0	11	0	8.2	0	7.7	0	10.3	0	9.6	0	9.2	0	11.1	0	0.7	0	-1	0	1	0	3	0
229	4.435	116.05078	HMDB0000128, Guanidoacetic acid	[M-H]-	found in higher mz's MsMs_1759; found in higher mz's MsMs_968; found in higher mz's MsMs_406; found in higher mz's MsMs_8376; found in higher mz's MsMs_5662; found in higher mz's MsMs_1761	0.1	True	C3H7N3O2		BPMFZUMJYQTVII-UHFFFAOYSA-N	NC(=N)NCC(O)=O		null	null	75	75	100	131.57	IDA-NEG-240627-QC_B1_09	116.05091:2822 117.05426:363 118.05762:0	116.05106:466	64.7	0	0.8	0	-2.6	3547	-0.2	0	-0.8	0	-0.3	0	0.3	0	0.9	0	-1.9	0	-0.1	0	-0.7	3044	-0.7	0	0.8	0	0.1	2772
363	3.639	134.04753	HMDB0000034, Adenine	[M-H]-	similar chromatogram in higher mz_1811; similar chromatogram in higher mz_6761; similar chromatogram in higher mz_6824; similar chromatogram in higher mz_6976; found in higher mz's MsMs_1811; found in higher mz's MsMs_3256; found in higher mz's MsMs_9267; found in higher mz's MsMs_6044; found in higher mz's MsMs_6761; found in higher mz's MsMs_6182	0.28	True	C5H5N5		GFFGJBXGBJISGV-UHFFFAOYSA-N	NC1=C2NC=NC2=NC=N1		null	null	84.7	86.3	100	250.62	IDA-NEG-240627-QC_B1_06	134.04704:7592 135.05039:415 136.05375:138	65.01817:72 92.02609:253 107.03718:521 134.04756:1305	-1	0	103.1	0	100.3	0	101.4	0	101.4	0	105.4	0	102.2	0	0.1	0	-0.6	0	-0.9	2385	102.8	0	102.7	0	0	0	0.8	0
4518	15.4	345.24289	HMDB0001547, Corticosterone	[M-H]-	similar chromatogram in higher mz_5879; found in higher mz's MsMs_15358; found in higher mz's MsMs_12885; found in higher mz's MsMs_13999; found in higher mz's MsMs_6430	0.26	True	C21H30O4		OMFXVFTZEKFJBZ-HJTSIMOOSA-N	[H][C@@]1(CC[C@@]2([H])[C@]3([H])CCC4=CC(=O)CC[C@]4(C)[C@@]3([H])[C@@]([H])(O)C[C@]12C)C(=O)CO		null	null	61.1	59.3	44.4	294.33	IDA-NEG-240627-QC_B1_08	345.24231:36128 346.24566:10241 347.24902:3414	71.05013:36 123.11904:36 143.08295:72 163.06915:107 177.16597:107 189.13:143 193.12398:394 207.13966:4490 235.13358:817 280.97775:73 309.22131:72 345.24435:6727	66.1	0	6.3	0	12.1	0	22.2	0	25.9	0	14.8	0	2.1	0	8.9	1859	4.1	2130	11.3	0	0	0	1.6	0	-0.6	1413	1.7	0
1850	21.759	267.2337	HMDB0000195, Inosine	[M-H]-	found in higher mz's MsMs_9420; found in higher mz's MsMs_7807; found in higher mz's MsMs_6213; found in higher mz's MsMs_9565; found in higher mz's MsMs_4175; found in higher mz's MsMs_3318	0.32	True	C10H12N4O5		UGQMRVRMYYASKQ-KQYNXXCUSA-N	OC[C@H]1O[C@H]([C@H](O)[C@@H]1O)N1C=NC2=C(O)N=CN=C12		null	null	88	67.4	50	1829.8	IDA-NEG-240627-CM0024_22_R1	267.23254:28920 268.23589:6973 269.23925:911	267.23584:13911	22.1	0	7	0	6.1	0	8.4	0	6.2	0	7.5	0	7	0	6.5	0	5.7	0	7.4	0	-0.8	0	-0.1	0	-0.6	15180	-0.7	0
2900	21.556	301.21912	HMDB0001999, Eicosapentaenoic acid	[M-H]-	found in higher mz's MsMs_6999	0.04	True	C20H30O2		JAZBEHYOTPTENJ-JLNKQSITSA-N	CC\C=C/C\C=C/C\C=C/C\C=C/C\C=C/CCCC(O)=O		null	null	88	76	66.7	657.5	IDA-NEG-240627-QC_B1_09	301.21912:40313 302.22247:9776 303.22583:1634	257.23117:107 300.25244:287 301.2196:26130	-16.6	0	1.4	0	4.1	0	9.4	0	7.4	0	3	0	0.2	0	75.4	0	4	0	6.8	0	3.9	0	-5.4	0	-11.9	0	-2.2	0
1419	20.876	241.21815	HMDB0000273, Thymidine	[M-H]-	found in higher mz's MsMs_9567; found in higher mz's MsMs_7143; found in higher mz's MsMs_5480; found in higher mz's MsMs_5508	0.3	True	C10H14N2O5		IQFYYKKMVGJFEH-XLPZGREQSA-N	CC1=CN([C@H]2C[C@H](O)[C@@H](CO)O2)C(=O)NC1=O		null	null	75	73.3	50	1301.45	IDA-NEG-240627-QC_B1_07	241.21687:14930 242.22022:3072 243.22358:683	241.21657:9155	2.1	0	3.6	20447	1.9	11628	5.2	23270	1.4	17106	3.5	15008	0.3	0	5	0	1.7	0	4.3	0	-1	22708	-0.9	13956	-0.2	0	0.2	10134
1830	13.197	267.11417	HMDB0000195, Inosine	[M-H]-		0.02	True	C10H12N4O5		UGQMRVRMYYASKQ-KQYNXXCUSA-N	OC[C@H]1O[C@H]([C@H](O)[C@@H]1O)N1C=NC2=C(O)N=CN=C12		null	null	66.7	67.4	50	17.44	IDA-NEG-240627-CM0024_36_B1_R1	267.11417:1212 268.11752:270 269.12088:0	159.05116:7 195.09424:43 205.13678:7 212.07149:7 223.0901:272 251.0843:122 267.11606:1169	8.2	0	2.9	0	5.9	0	10	0	-2.1	0	10.5	0	13	0	8	0	7.7	0	15.3	0	-3.8	0	-1	0	9.1	0	35.4	0
3899	19.959	327.28436	HMDB0002183, Docosahexaenoic acid	[M-H]-		0.08	True	C22H32O2		MBMBGCFOFBJSGT-KUBAVDMBSA-N	CC\C=C/C\C=C/C\C=C/C\C=C/C\C=C/C\C=C/CCC(O)=O		null	null	91.5	64.7	50	73.79	IDA-NEG-240627-CM0024_31_B1_R1	327.29242:1494 328.29577:683 329.29913:0	119.08655:107 133.10634:251 141.08978:72 161.09976:72 173.13498:72 187.1501:143 191.18018:251 229.19688:1363 244.14333:36 271.16733:36 281.23007:143 327.23318:9433	33.9	0	70.5	0	35.9	0	63.7	0	43	0	-10.7	0	-15.7	0	2.2	0	44.7	0	8.9	0	-6.5	0	46.4	0	-0.9	0	68.1	0
1375	11.213	239.16513	HMDB0000194, Anserine	[M-H]-		0.06	True	C10H16N4O3		MYYIAHXIVFADCU-QMMMGPOBSA-N	CN1C=NC=C1C[C@H](NC(=O)CCN)C(O)=O		null	null	70.6	74.5	50	37.91	IDA-NEG-240627-CM0024_25_B1_R1	239.16576:1100 240.16911:187 241.17247:31	149.04323:5 167.14409:10 193.15694:10 239.16525:292	-396	0	10	0	8.6	0	11.9	0	10.6	0	9.3	0	11	0	11	0	10	0	13.8	0	0.5	0	-0.7	0	-0.6	0	3.3	0
4726	10.989	351.21786	HMDB0001509, 20-Hydroxy-leukotriene B4	[M-H]-		0.08	True	C20H32O5		PTJFJXLGRSTECQ-PSPARDEHSA-N	OCCCCC\C=C/C[C@@H](O)\C=C\C=C\C=C/[C@@H](O)CCCC(O)=O		null	null	65.7	75	100	78.61	IDA-NEG-240627-CM0024_25_B1_R1	351.21786:7430 352.22121:1558 353.22457:3116	59.01378:125 95.04887:27 107.05289:18 117.07036:18 119.08461:36 127.07757:90 135.08151:45 147.12112:27 161.09853:27 165.09172:224 175.11465:27 189.12753:27 193.09091:54 206.09682:18 245.20563:18 305.19888:9 315.19507:45 351.21823:2238	-58.9	0	12.4	0	10.9	0	16.6	0	11.8	0	12	0	9.9	0	15.2	0	11.4	0	13.1	0	-38.5	0	1.8	0	3.8	0	7.5	0
2160	21.056	279.34082	HMDB0000673, Linoleic acid	[M-H]-		0.12	True	C18H32O2		OYHQOLUKZRVURQ-HZJYTTRNSA-N	CCCCC\C=C/C\C=C/CCCCCCCC(O)=O		null	null	78.4	78.4	100	497.76	IDA-NEG-240627-CM0024_12_R1	279.31729:1848 280.32064:0 281.324:0	193.06664:12 279.2355:8340		0	0.7	0	20.3	0	-2.5	2036	4.6	1343	8	0	-0.9	0	15.8	0	5.1	0	-6	0	0.4	0	0.4	0	13.6	1848	8.4	1717
132	1.145	105.01899	HMDB0000139, Glyceric acid	[M-H]-	found in higher mz's MsMs_665	0.36	True	C3H6O4		RBNPOMFGQQGHHO-UWTATZPHSA-N	OC[C@@H](O)C(O)=O		null	null	91.2	94.4	80	181.9	IDA-NEG-240627-CM0024_30_B1_R1	105.01914:3492 106.02249:218 107.02585:109	56.99727:72 59.01437:143 72.99246:219 75.00825:146 75.02519:36 105.01925:479	149.9	0	12.7	0	0.1	0	-6.5	0	4.2	0	9.9	0	11.4	0	-0.4	1451	1.9	1136	-1	0	-0.4	0	-0.2	0	5.9	0	2.3	0
1882	18.956	269.21252	HMDB0000145, Estrone	[M-H]-	ion correlated with 10749	0.02	True	C18H22O2		DNXHEGUUPJUMQT-CBZIJGRNSA-N	[H][C@@]12CCC(=O)[C@@]1(C)CC[C@]1([H])C3=C(CC[C@@]21[H])C=C(O)C=C3		null	null	88	69.3	50	39.14	IDA-NEG-240627-CM0024_37_B1_R1	269.21252:2611 270.21587:557 271.21923:1114	269.12875:146	2	0	3.5	0	17.8	0	3.7	0	3.6	0	3.3	0	25.3	0	15.2	0	26.5	0	-12.7	0	-6.7	0	2.7	0	0.2	0	0.9	0
2030	17.125	275.20444	HMDB0001316, 6-Phosphogluconic acid	[M-H]-	similar chromatogram in higher mz_9748	0.1	True	C6H13O10P		BIRSGZKFKXLSJQ-SQOUGZDYSA-N	O[C@H](COP(O)(O)=O)[C@@H](O)[C@H](O)[C@@H](O)C(O)=O		null	null	63.3	75	100	156.72	IDA-NEG-240627-CM0024_07_R1	275.20511:1592 276.20846:594 277.21182:119	203.18472:36 231.21518:72 275.20187:471	-70	0	-1.4	0	5.7	0	-0.7	0	6.2	0	1.7	0	-0.2	3471	0.9	1592	-0.1	1442	-0.5	0	-3.6	1387	-10.4	0	-0.9	0	-18	0
2130	11.873	279.19626	HMDB0000673, Linoleic acid	[M-H]-	found in higher mz's MsMs_10406; found in higher mz's MsMs_4573	0.06	True	C18H32O2		OYHQOLUKZRVURQ-HZJYTTRNSA-N	CCCCC\C=C/C\C=C/CCCCCCCC(O)=O		null	null	58.4	75	100	700.35	IDA-NEG-240627-CM0024_28_B1_R1	279.19727:64860 280.20062:16226 281.20398:2535	93.03145:36 99.08163:179 123.12105:36 149.12949:143 161.09348:179 175.14893:215 183.13847:74 189.16383:1315 243.17282:183 279.19452:5191	-44.3	0	8.9	0	-12.2	0	12.3	0	-4.4	0	-16.9	0	16.5	0	11.8	0	10.7	0	4.1	0	1.6	0	0.6	0	-10	0	4.7	0
1382	18.117	239.20399	HMDB0000194, Anserine	[M-H]-	found in higher mz's MsMs_3104; found in higher mz's MsMs_13988	0.12	True	C10H16N4O3		MYYIAHXIVFADCU-QMMMGPOBSA-N	CN1C=NC=C1C[C@H](NC(=O)CCN)C(O)=O		null	null	75	74.5	50	60.53	IDA-NEG-240627-CM0024_25_B1_R1	239.19994:2760 240.20329:640 241.20665:320	239.20277:1702	-16.2	0	0.3	0	-4.4	0	-0.6	0	0.7	0	-3.3	0	0	0	-0.4	0	0.6	0	0.2	0	-1.5	0	-3.3	0	-3.2	0	-0.1	0
2241	23.389	281.24942	HMDB0000207, Oleic acid	[M-H]-	found in higher mz's MsMs_10513; found in higher mz's MsMs_9989; found in higher mz's MsMs_2246; found in higher mz's MsMs_10811; found in higher mz's MsMs_3897; found in higher mz's MsMs_14811; found in higher mz's MsMs_13465	0.14	True	C18H34O2		ZQPPMHVWECSIRJ-KTKRTIGZSA-N	CCCCCCCC\C=C/CCCCCCCC(O)=O		null	null	81.4	77.1	50	40452.49	IDA-NEG-240627-QC_B1_Tissue_Pooledd	281.25049:861560 282.25384:267200 283.2572:38797	81.0405:36 97.06756:107 155.14677:72 245.23528:72 280.35461:4698 281.25482:57307	6.4	0	8.8	0	7.4	0	6.6	0	7.8	0	7.3	0	5.9	0	6.1	0	6.4	0	7.3	0	-0.7	0	-0.8	0	-0.4	0	0.5	0
357	5.89	134.04707	HMDB0000034, Adenine	[M-H]-	ion correlated with 2736; found in higher mz's MsMs_4415; found in higher mz's MsMs_2736; found in higher mz's MsMs_10774	0.28	True	C5H5N5		GFFGJBXGBJISGV-UHFFFAOYSA-N	NC1=C2NC=NC2=NC=N1		null	null	85.7	74.2	50	210.3	IDA-NEG-240627-CM0024_28_B1_R1	134.04716:6677 135.05051:594 136.05387:0	80.02559:36 107.03581:994	-9	0	0.7	0	3.4	0	1.3	0	2.6	0	2.2	0	3.7	0	1.7	0	2.7	0	4.5	0	3.4	0	0.5	0	1.7	0	4.5	0
2898	18.52	301.2186	HMDB0001999, Eicosapentaenoic acid	[M-H]-	ion correlated with 5817; ion correlated with 11858; ion correlated with 12317; found in higher mz's MsMs_15060; found in higher mz's MsMs_12317; found in higher mz's MsMs_5817; found in higher mz's MsMs_3636; found in higher mz's MsMs_11858; found in higher mz's MsMs_15562; found in higher mz's MsMs_13495; found in higher mz's MsMs_7441; found in higher mz's MsMs_8997; found in higher mz's MsMs_…	0.14	True	C20H30O2		JAZBEHYOTPTENJ-JLNKQSITSA-N	CC\C=C/C\C=C/C\C=C/C\C=C/C\C=C/CCCC(O)=O		null	null	85.1	85.3	66.7	359.77	IDA-NEG-240627-CM0024_37_B1_R1	301.21875:22541 302.2221:5804 303.22546:1024	163.15511:107 177.16827:72 257.22971:1510 301.22073:3760	66.6	0	7	0	4.8	0	7.1	0	5.3	0	6.9	0	6.5	0	6.7	0	6.1	0	5.2	0	-1.5	0	-0.8	0	-1.1	0	-0.7	0
313	3.419	129.05618	HMDB0000695, Ketoleucine	[M-H]-	ion correlated with 872	0.02	True	C6H10O3		BKAJNAXTPSGJCU-UHFFFAOYSA-N	CC(C)CC(=O)C(O)=O		null	null	82.6	82.6	42.9	115.25	IDA-NEG-240627-CM0024_13_R1	129.05618:5026 130.05953:402 131.06289:71	60.99545:36 84.99066:36 101.05903:36 129.05817:179	-19	0	-0.1	0	-0.9	0	-0.6	0	-0.3	0	-0.8	0	-1	0	0	0	-0.1	0	-2.1	0	0.1	0	0.3	0	-0.4	0	0	5026
1439	1.792	243.06239	HMDB0000296, Uridine	[M-H]-	similar chromatogram in higher mz_2500; found in higher mz's MsMs_5398; found in higher mz's MsMs_2105; found in higher mz's MsMs_2199	0.56	True	C9H12N2O6		DRTQHJPVMGBUCF-XVFCMESISA-N	OC[C@H]1O[C@H]([C@H](O)[C@@H]1O)N1C=CC(=O)NC1=O		null	null	95.9	51.9	50	114.13	IDA-NEG-240627-CM0024_26_B1_R1	243.06239:8064 244.06574:1186 245.0691:593	110.02504:1642 132.08604:72 140.03641:287 182.04413:36 200.05769:965	-53.8	0	9.4	0	9.2	0	6.9	0	8	0	4.5	0	8.3	0	7.3	2000	8	1699	6.2	1146	3.1	0	2.1	0	-1.3	0	0	1901
284	1.264	128.03551	HMDB0000267, Pyroglutamic acid	[M-H]-	found in higher mz's MsMs_6200; found in higher mz's MsMs_434; found in higher mz's MsMs_5415; found in higher mz's MsMs_4014; found in higher mz's MsMs_1990	0.14	True	C5H7NO3		ODHCTXKNWHHXJC-VKHMYHEASA-N	OC(=O)[C@@H]1CCC(=O)N1		null	null	96.9	88.6	50	356.67	IDA-NEG-240627-QC_B1_Tissue_Pooledd	128.03545:14066 129.0388:1032 130.04216:229	82.03249:72 128.00761:72 128.03516:287	-180.1	0	-1.5	3193	0	0	-0.5	2953	-0.9	3044	-0.4	0	-0.2	0	1	0	0	0	-0.7	0	0	0	-0.6	0	1.3	0	0.1	0
230	4.515	116.05085	HMDB0000128, Guanidoacetic acid	[M-H]-	ion correlated with 6296; ion correlated with 8190; ion correlated with 12128; ion correlated with 409; found in higher mz's MsMs_3922; found in higher mz's MsMs_1760; found in higher mz's MsMs_966	0.1	True	C3H7N3O2		BPMFZUMJYQTVII-UHFFFAOYSA-N	NC(=N)NCC(O)=O		null	null	75	75	100	44.41	IDA-NEG-240627-CM0024_35_B1_R1	116.05085:4184 117.0542:922 118.05756:0	116.05126:1151	64.1	0	0.2	0	-3.2	0	0.9	0	-1.4	0	-0.9	0	0.9	0	0.3	0	-2.5	0	-0.7	0	0.7	0	1.1	0	0.2	0	0.6	0
2228	16.894	281.21341	HMDB0000207, Oleic acid	[M-H]-	found in higher mz's MsMs_15318; found in higher mz's MsMs_8147; found in higher mz's MsMs_6531	0.14	True	C18H34O2		ZQPPMHVWECSIRJ-KTKRTIGZSA-N	CCCCCCCC\C=C/CCCCCCCC(O)=O		null	null	85.8	77.1	50	750.15	IDA-NEG-240627-QC_B1_09	281.2131:12582 282.21645:3112 283.21981:222	237.226:36 279.20554:37 281.21738:2663	134.5	0	77.3	0	10.9	0	47.4	0	-19.9	0	57.4	0	30.6	0	32.9	0	60.3	0	-15.2	0	-5.8	0	-148	0	-1	0	-14.6	0
88	1.412	88.0409	HMDB0000271, Sarcosine	[M-H]-	ion correlated with 2103; ion correlated with 212; ion correlated with 8313; ion correlated with 3789; ion correlated with 4321; found in higher mz's MsMs_3533; found in higher mz's MsMs_2879; found in higher mz's MsMs_2446; found in higher mz's MsMs_341	0.02	True	C3H7NO2		FSYKKLYZXJSNPZ-UHFFFAOYSA-N	CNCC(O)=O		null	null	69.7	75	100	157.51	IDA-NEG-240627-CM0024_36_B1_R1	88.0409:6497 89.04425:427 90.04761:107	87.76479:72 88.0405:697	142.6	0	-13.2	0	-10	0	-4.4	0	5.6	0	-6.1	0	1.1	0	-5	0	-2.6	0	-1.8	0	-2.5	0	0.8	0	-0.8	0	-1.1	0
2138	12.577	279.19699	HMDB0000673, Linoleic acid	[M-H]-		0.06	True	C18H32O2		OYHQOLUKZRVURQ-HZJYTTRNSA-N	CCCCC\C=C/C\C=C/CCCCCCCC(O)=O		null	null	86.3	81.4	50	61.64	IDA-NEG-240627-CM0024_26_B1_R1	279.19611:5092 280.19946:1154 281.20282:2462	102.95707:54 210.92848:18 279.19745:1713	-46.9	0	3.9	0	-1.2	0	3.3	0	10.3	0	-37.9	0	11.1	0	20.8	0	14.9	0	8.5	0	-0.6	0	2	0	-3.1	0	0.8	0
2985	20.794	303.23434	HMDB0001043, Arachidonic acid	[M-H]-	found in higher mz's MsMs_14063; found in higher mz's MsMs_11635; found in higher mz's MsMs_11115; found in higher mz's MsMs_10263; found in higher mz's MsMs_8608; found in higher mz's MsMs_5337; found in higher mz's MsMs_4656	0.04	True	C20H32O2		YZXBAPSDXZZRGB-DOFZRALJSA-N	CCCCC\C=C/C\C=C/C\C=C/C\C=C/CCCC(O)=O		null	null	92.9	60.8	42.9	22805.09	IDA-NEG-240627-CM0024_32_B1_R1	303.23434:302102 304.23769:89022 305.24105:10301	57.03493:54 67.05677:90 81.03518:197 93.06897:107 107.08728:54 119.09137:36 127.07695:72 133.10945:18 146.08229:18 149.05904:90 161.12953:36 172.0925:18 175.144:108 191.10716:448 195.1395:54 201.16537:72 203.18155:197 211.1752:54 217.12582:72 222.1611:36 225.18379:125 231.1395:200 249.18404:18 259.24405:10277 265.19666:54 283.20956:179 287.21841:73 303.23373:27117	11.3	0	6.1	0	5.7	0	6.9	0	5.1	0	6.3	0	5.9	0	6.2	0	4.8	0	6.2	0	-0.9	0	-2.3	0	-0.4	0	-0.8	0
383	4.927	135.04582	HMDB0000209, Phenylacetic acid	[M-H]-	similar chromatogram in higher mz_1041	0.52	True	C8H8O2		WLJVXDMOQOGPHL-UHFFFAOYSA-N	OC(=O)CC1=CC=CC=C1		null	null	75	75	100	59.73	IDA-NEG-240627-CM0024_26_B1_R1	135.04507:2508 136.04842:276 137.05178:0	91.05426:251	-1.1	0	0.1	0	0.1	3475	0	4200	0.2	3612	-0.3	3138	-0.2	4426	-0.6	3442	-0.1	3763	-0.1	3765	1	0	0	3195	-0.2	0	0.7	0
2133	11.505	279.19638	HMDB0000673, Linoleic acid	[M-H]-	found in higher mz's MsMs_4575	0.02	True	C18H32O2		OYHQOLUKZRVURQ-HZJYTTRNSA-N	CCCCC\C=C/C\C=C/CCCCCCCC(O)=O		null	null	47.8	83.4	100	522.95	IDA-NEG-240627-CM0024_23_B1_R1	279.19638:32873 280.19973:6169 281.20309:913	71.01495:36 96.95824:18 109.10332:9 127.11799:36 135.11768:1149 139.1143:36 141.12582:18 159.08757:18 163.15108:421 165.13287:9 179.10899:1880 187.15639:18 215.17604:18 233.19107:9 261.18784:1798 279.19794:4391	-44.7	0	8.6	0	-18.3	0	11.9	0	-20.8	0	-16	0	10.4	0	11.3	0	10.3	0	3.7	0	1.1	0	0.2	0	-0.7	0	4.3	0
4753	25.263	351.2533	HMDB0001509, 20-Hydroxy-leukotriene B4	[M-H]-		0.06	True	C20H32O5		PTJFJXLGRSTECQ-PSPARDEHSA-N	OCCCCC\C=C/C[C@@H](O)\C=C\C=C\C=C/[C@@H](O)CCCC(O)=O		null	null	75	75	100	161.22	IDA-NEG-240627-CM0024_37_B1_R1	351.25241:10371 352.25576:2726 353.25912:1022	278.03165:12 291.34927:12 350.12433:36 351.25644:3912	4.4	0	6.5	0	7	0	6.2	0	5.3	0	6	0	6.3	0	6.3	0	5.7	0	5.8	0	-2.1	0	-1.9	0	-1.4	0	-2.7	0
312	3.229	129.05617	HMDB0000695, Ketoleucine	[M-H]-	found in higher mz's MsMs_6140; found in higher mz's MsMs_4083; similar chromatogram in higher mz_874; similar chromatogram in higher mz_3426; similar chromatogram in higher mz_6520	0.36	True	C6H10O3		BKAJNAXTPSGJCU-UHFFFAOYSA-N	CC(C)CC(=O)C(O)=O		null	null	74.5	74.5	100	190.12	IDA-NEG-240627-CM0024_06_R1	129.05602:11460 130.05937:789 131.06273:129	84.98721:36 129.05698:358	-18.9	0	0	15753	-0.8	0	-0.5	14598	-1	7668	-0.9	8830	-0.9	11460	0.1	7636	0	13568	-2	3412	0.2	0	0.3	0	-1	0	0	0
580	9.882	165.97964	HMDB0000232, Quinolinic acid	[M-H]-		0.02	True	C7H5NO4		GJAWHXHKYYXBSV-UHFFFAOYSA-N	OC(=O)C1=CC=CN=C1C(O)=O		null	null	87.2	53.4	50	51.49	IDA-NEG-240627-CM0024_11_R1	165.97964:2164 166.98299:199 167.98635:164	133.58461:21 151.02608:15 165.98019:1800	12.7	0	8.8	0	-14.5	0	114	0	-7.9	0	128.3	0	2.2	0	0	0	3	0	0.3	0	-0.3	0	0.7	2164	3.3	0	0.5	0
1903	23.69	269.24963	HMDB0000145, Estrone	[M-H]-	found in higher mz's MsMs_9481; found in higher mz's MsMs_7833; found in higher mz's MsMs_6260; found in higher mz's MsMs_4277; found in higher mz's MsMs_11639; found in higher mz's MsMs_9954; found in higher mz's MsMs_9430; found in higher mz's MsMs_3416; found in higher mz's MsMs_14073	0.24	True	C18H22O2		DNXHEGUUPJUMQT-CBZIJGRNSA-N	[H][C@@]12CCC(=O)[C@@]1(C)CC[C@]1([H])C3=C(CC[C@@]21[H])C=C(O)C=C3		null	null	88	69.3	50	1098.46	IDA-NEG-240627-CM0024_15_R1	269.24881:31786 270.25216:6425 271.25552:847	269.24915:15254	3.3	0	7.7	0	6.6	0	6.5	0	5.9	0	5.9	0	5.8	36919	4.9	0	6.1	0	6	39965	-0.9	43312	0.5	23389	0.1	9122	-0.7	15445
4708	3.188	351.13388	HMDB0001509, 20-Hydroxy-leukotriene B4	[M-H]-	ion correlated with 445; ion correlated with 560; adduct linked to 13428_[M+Na-2H]-; found in higher mz's MsMs_13428; found in higher mz's MsMs_7800	0.04	True	C20H32O5		PTJFJXLGRSTECQ-PSPARDEHSA-N	OCCCCC\C=C/C[C@@H](O)\C=C\C=C\C=C/[C@@H](O)CCCC(O)=O		null	null	55	75	100	296.3	IDA-NEG-240627-CM0024_34_B1_R1	351.13388:27639 352.13723:7597 353.14059:1064	91.05407:183 146.06396:147 147.0463:5077 351.13513:6157	12.9	0	8	0	8	0	7.7	0	7.5	0	7.9	0	8.1	0	7.6	0	6.4	0	6.7	0	-0.7	0	-1.4	0	-3.8	0	-1.4	4497
5224	15.972	367.24844	HMDB0001032, Dehydroepiandrosterone sulfate	[M-H]-		0.18	True	C19H28O5S		CZWCKYRVOZZJNM-USOAJAOKSA-N	[H][C@@]12CCC(=O)[C@@]1(C)CC[C@@]1([H])[C@@]2([H])CC=C2C[C@H](CC[C@]12C)OS(O)(=O)=O		null	null	71.3	85.5	100	64.65	IDA-NEG-240627-CM0024_25_B1_R1	367.24673:1388 368.25008:578 369.25344:217	79.94997:36 96.96069:179 299.26071:358 321.22809:36 366.02759:77 367.21585:2000	3.9	0	5.1	0	5.6	0	6.7	0	5.8	0	6.2	0	5.6	0	6.4	0	4.9	0	5.3	0	-2.9	0	-3.1	0	0.7	2804	0.3	0
2134	11.733	279.19644	HMDB0000673, Linoleic acid	[M-H]-		0.04	True	C18H32O2		OYHQOLUKZRVURQ-HZJYTTRNSA-N	CCCCC\C=C/C\C=C/CCCCCCCC(O)=O		null	null	64.2	75	100	504.83	IDA-NEG-240627-CM0024_32_B1_R1	279.1972:16965 280.20055:3435 281.20391:572	107.08576:14 127.07544:7 161.09612:14 163.1517:100 189.16644:150 231.18916:7 235.20657:57 279.198:1311	-44.9	0	8.4	0	-18.5	0	11.7	0	-21	0	-16.3	0	15.9	0	11.1	0	10.1	0	5.8	0	0.9	0	0	0	-10.7	0	4.1	0
1829	14.368	267.11407	HMDB0000195, Inosine	[M-H]-		0.1	True	C10H12N4O5		UGQMRVRMYYASKQ-KQYNXXCUSA-N	OC[C@H]1O[C@H]([C@H](O)[C@@H]1O)N1C=NC2=C(O)N=CN=C12		null	null	77.1	67.4	50	61.58	IDA-NEG-240627-QC_B1_09	267.11539:2898 268.11874:536 269.1221:90	210.07642:36 223.09132:179 239.12685:179 251.08028:143 267.11707:3346	27.4	0	35.7	0	28.6	0	6.8	0	34.5	0	1.4	0	15.5	0	8.3	0	13.8	0	21	0	-8.4	0	-3.4	0	15.2	0	6.5	0
847	1.386	195.05231	HMDB0000625, Gluconic acid	[M-H]-	ion correlated with 290; ion correlated with 1084; ion correlated with 5698; ion correlated with 1806; ion correlated with 4096; ion correlated with 4365; ion correlated with 1459; ion correlated with 1469; ion correlated with 1734; ion correlated with 2083; ion correlated with 7929	0.02	True	C6H12O7		RGHNJXZEOKUKBD-SQOUGZDYSA-N	OC[C@@H](O)[C@@H](O)[C@H](O)[C@@H](O)C(O)=O		null	null	56	60.9	100	217.48	IDA-NEG-240627-CM0024_35_B1_R1	195.05231:8664 196.05566:932 197.05902:93	72.99428:224 89.0249:251 111.00579:73 129.01926:1142 195.05238:1970	54.3	0	0.8	0	-2	0	1.6	0	-0.2	0	2.3	0	1.8	0	-0.7	0	0.4	0	0.4	0	-0.5	0	-0.5	0	0.5	0	1.1	0
657	1.166	174.09016	HMDB0000904, Citrulline	[M-H]-		0.14	True	C6H13N3O3		RHGKLRLOHDJJDR-BYPYZUCNSA-N	N[C@@H](CCCNC(N)=O)C(O)=O		null	null	74.9	74.9	100	108.96	IDA-NEG-240627-CM0024_13_R1	174.08746:1421 175.09081:338 176.09417:0	131.08466:950 174.08891:36	-59.7	0	0.1	0	0.7	0	1	0	0.7	0	-2.5	0	-0.2	0	-4.6	0	0.2	0	-5.7	1401	2.7	0	0.2	1429	-2.8	0	-7.1	1421
1447	10.934	243.19698	HMDB0000296, Uridine	[M-H]-		0.12	True	C9H12N2O6		DRTQHJPVMGBUCF-XVFCMESISA-N	OC[C@H]1O[C@H]([C@H](O)[C@@H]1O)N1C=CC(=O)NC1=O		null	null	75	73	50	314.92	IDA-NEG-240627-CM0024_32_B1_R1	243.19676:1554 244.20011:333 245.20347:49	193.15561:7 243.19846:2320	14.7	0	-58.9	0	11.7	0	8.3	0	3.1	0	-60.1	0	10.3	0	6.6	0	3.5	0	0.8	0	1.5	0	0.7	0	1.5	0	-2	0
635	4.705	172.99236	HMDB0003357, N2-Acetylornithine	[M-H]-		0.36	True	C7H14N2O3		JRLGPAXAGHMNOL-LURJTMIESA-N	CC(=O)N[C@@H](CCCN)C(O)=O		null	null	76.5	87.2	66.7	169.36	IDA-NEG-240627-CM0024_16_R1	172.99136:1664 173.99471:148 174.99807:79	76.97418:5 79.9585:162 109.03173:7 131.08484:36 172.99364:521	31.6	0	0.2	0	-0.2	3984	1	7398	-0.6	0	-0.6	0	0.2	0	-0.9	4389	0.1	6460	-0.3	0	-2.1	3167	-0.5	0	0.6	0	0.5	1840
2508	7.304	289.14413	HMDB0000052, Argininosuccinic acid	[M-H]-	ion correlated with 10873	0.02	True	C10H18N4O6		KDZOASGQNOPSCU-WDSKDSINSA-N	N[C@@H](CCCNC(=N)N[C@@H](CC(O)=O)C(O)=O)C(O)=O		null	null	54.7	74	50	17.59	IDA-NEG-240627-CM0024_33_B1_R1	289.14413:1761 290.14748:434 291.15084:1664	107.04917:36 112.98627:1388 148.0509:36 152.97803:107 180.97391:197 215.14738:18 220.96465:197 243.142:18 289.14362:1530	-52.2	0	80.2	0	-68.2	0	13.6	0	6.3	0	3.4	0	52	0	20.2	0	12.3	0	28.9	0	11.1	0	-3.4	0	-69.7	0	5.1	0
5682	10.067	383.24341	HMDB0000939, S-Adenosylhomocysteine	[M-H]-		0.06	True	C14H20N6O5S		ZJUKTBDSGOFHSH-WFMPWKQPSA-N	N[C@@H](CCSC[C@H]1O[C@H]([C@H](O)[C@@H]1O)N1C=NC2=C1N=CN=C2N)C(O)=O		null	null	74	75	100	28.9	IDA-NEG-240627-QC_B1_06	383.24353:2295 384.24688:756 385.25024:174	149.09814:12 169.08534:24 271.21124:24 383.24106:1987	4.1	0	-6.2	0	-13.3	0	23.6	0	-2.8	0	-62.7	0	9.7	0	14.4	0	9	0	-62.5	0	14.5	0	3.9	0	-29.2	0	-34.3	0
209	1.091	114.05613	HMDB0000162, Proline	[M-H]-	ion correlated with 15604; ion correlated with 264; ion correlated with 765; ion correlated with 413; found in higher mz's MsMs_2539; found in higher mz's MsMs_2537; found in higher mz's MsMs_512; found in higher mz's MsMs_264; found in higher mz's MsMs_3273; found in higher mz's MsMs_1869	0.2	True	C5H9NO2		ONIBWKKTOPOVIA-BYPYZUCNSA-N	OC(=O)[C@@H]1CCCN1		null	null	75	75	100	218.07	IDA-NEG-240627-CM0024_01_R1	114.05613:6448 115.05948:683 116.06284:0	114.0575:251	-176.5	0	-0.2	6448	-1	4059	1.3	4970	-3.2	3869	0.4	2694	-0.4	1435	-0.7	0	-0.5	0	0.9	0	0.2	1555	0.5	0	0.6	0	0.6	0
2139	12.678	279.19714	HMDB0000673, Linoleic acid	[M-H]-		0.02	True	C18H32O2		OYHQOLUKZRVURQ-HZJYTTRNSA-N	CCCCC\C=C/C\C=C/CCCCCCCC(O)=O		null	null	64.7	75	100	94.07	IDA-NEG-240627-CM0024_29_B1_R1	279.19714:8483 280.20049:1381 281.20385:6422	97.06889:24 113.09846:959 135.0786:48 153.09572:72 181.12167:84 217.19849:48 279.19662:3408	-47.4	0	3.3	0	-1.7	0	2.7	0	9.8	0	-38.5	0	10.6	0	20.3	0	14.4	0	8	0	-1.1	0	1.5	0	-3.7	0	0.2	0
475	5.615	151.04063	HMDB0000669, ortho-Hydroxyphenylacetic acid	[M-H]-		0.02	True	C8H8O3		CCVYRRGZDBSHFU-UHFFFAOYSA-N	OC(=O)CC1=C(O)C=CC=C1		null	null	81.8	76.7	50	47.46	IDA-NEG-240627-CM0024_01_R1	151.04063:2651 152.04398:284 153.04734:66	92.0263:179 107.05044:2036	0.2	0	-0.6	2651	0.8	0	0.2	0	0.3	0	-0.5	0	0.8	0	-0.9	0	0.2	0	-0.9	0	-1.4	0	-0.5	0	1.6	0	6.8	0
2135	11.788	279.19656	HMDB0000673, Linoleic acid	[M-H]-	found in higher mz's MsMs_6469; found in higher mz's MsMs_4576; found in higher mz's MsMs_10411	0.14	True	C18H32O2		OYHQOLUKZRVURQ-HZJYTTRNSA-N	CCCCC\C=C/C\C=C/CCCCCCCC(O)=O		null	null	67.8	75	100	679.21	IDA-NEG-240627-CM0024_27_B1_R1	279.19659:61937 280.19994:12798 281.2033:1503	97.06773:18 113.0961:358 127.11069:107 133.10262:233 147.10963:18 161.09561:90 175.14761:125 178.54103:56 187.13731:37 215.18102:72 233.1918:36 243.17642:197 279.19632:6283	-45.4	0	7.9	0	-18.9	0	11.2	0	-21.4	0	-16.7	0	15.4	0	10.7	0	9.7	0	3	0	0.5	0	-0.4	0	-11.1	0	3.6	0
423	1.229	145.06219	HMDB0000641, Glutamine	[M-H]-	ion correlated with 158; adduct linked to 278_[M-H2O-H]-; found in higher mz's MsMs_5399; found in higher mz's MsMs_2927; found in higher mz's MsMs_3798	0.14	True	C5H10N2O3		ZDXPYRJPNDTMRX-VKHMYHEASA-N	N[C@@H](CCC(N)=O)C(O)=O		null	null	91.6	77.5	60	373.84	IDA-NEG-240627-QC_B1_09	145.06253:16088 146.06588:0 147.06924:2431	127.05471:73 128.03624:36 145.06078:149 145.09966:2573	-91.9	0	-161.2	0	-4.1	0	-1.8	0	0.7	0	0.3	0	0.8	0	0.1	0	0.4	0	0.3	0	-1.2	0	0.3	0	0.4	0	0.3	0
4571	19.209	347.17325	HMDB0000175, Inosinic acid	[M-H]-		0.56	True	C10H13N4O8P		GRSZFWQUAKGDAV-KQYNXXCUSA-N	O[C@@H]1[C@@H](COP(O)(O)=O)O[C@H]([C@@H]1O)N1C=NC2=C1N=CNC2=O		null	null	62.2	81.8	50	43.17	IDA-NEG-240627-CM0024_13_R1	347.17197:2787 348.17532:858 349.17868:368	134.99449:2 210.92439:5 285.13678:62 347.00726:7 347.17035:112	0.8	0	7.6	1901	6.1	1181	4.8	1349	5.5	1209	5.5	0	5.4	1586	3.3	1819	6.6	2081	5.1	1335	-1.6	1841	-1.8	0	-1.7	1667	-2.9	2787
1553	9.159	249.02409	HMDB0001049, gamma-Glutamylcysteine	[M-H]-		0.14	True	C8H14N2O5S		RITKHVBHSGLULN-WHFBIAKZSA-N	N[C@@H](CCC(=O)N[C@@H](CS)C(O)=O)C(O)=O		null	null	82.6	73.3	66.7	18.7	IDA-NEG-240627-CM0024_35_B1_R1	249.02376:7147 250.02711:1096 251.03047:519	63.96123:14 68.99736:17 79.02106:7 85.02816:2 108.02285:1855 109.02788:36 113.99084:19 136.93452:5 138.98421:12 139.99431:14 145.04749:7 173.04034:5 175.061:12 181.98172:5 184.05547:198 231.06914:2 249.02545:6888	1.1	0	4.8	0	4.2	0	5.6	0	2.8	0	6.5	0	4.6	0	5	0	3.7	0	1	0	-0.3	0	-0.9	0	-0.9	0	-0.8	0
1225	1.776	226.08472	HMDB0000014, Deoxycytidine	[M-H]-		0.52	True	C9H13N3O4		CKTSBUTUHBMZGZ-SHYZEUOFSA-N	NC1=NC(=O)N(C=C1)[C@H]1C[C@H](O)[C@@H](CO)O1		null	null	84.3	87.4	80	149.05	IDA-NEG-240627-QC_04	226.08286:1769 227.08621:398 228.08957:149	66.03593:216 93.04517:514 135.05943:107 158.98215:37 180.07057:72 226.08929:179	34.1	0	0.7	2501	2	5115	2.7	2990	4	3654	1.4	0	4.2	3036	3.7	3769	2.2	2828	1.5	0	-1.9	2476	-0.5	1779	0	0	-1.9	2216
914	14.32	199.1721	HMDB0000638, Dodecanoic acid	[M-H]-		0.28	True	C12H24O2		POULHZVOKOAJMA-UHFFFAOYSA-N	CCCCCCCCCCCC(O)=O		null	null	75	75	100	105.36	IDA-NEG-240627-CM0024_19_R1	199.17035:1598 200.1737:273 201.17706:63	199.16982:889	-2.5	0	-0.5	4184	-0.8	2595	0.9	0	0.8	1834	0.2	1219	-0.5	2885	-0.2	0	0.7	0	-0.7	0	-4.7	0	-4	0	-3.3	0	-2.8	0
286	1.659	128.03563	HMDB0000267, Pyroglutamic acid	[M-H]-	found in higher mz's MsMs_916	0.06	True	C5H7NO3		ODHCTXKNWHHXJC-VKHMYHEASA-N	OC(=O)[C@@H]1CCC(=O)N1		null	null	92	88.5	75	919.13	IDA-NEG-240627-CM0024_35_B1_R1	128.03581:31562 129.03916:2009 130.04252:402	52.02241:36 82.02937:215 84.04422:78 127.62561:113 128.00644:76 128.03537:5077	-181	0	-2.4	0	-1	0	0.4	0	0.3	0	-1.9	0	-0.1	0	0	0	-2.5	0	-2.6	0	-0.5	0	-1.5	0	0.7	0	-0.8	0
388	1.738	137.03548	HMDB0000301, Urocanic acid	[M-H]-	similar chromatogram in higher mz_1909; similar chromatogram in higher mz_2415; similar chromatogram in higher mz_12150	0.04	True	C6H6N2O2		LOIYMIARKYCTBW-OWOJBTEDSA-N	OC(=O)\C=C\C1=CNC=N1		null	null	86.4	84.8	66.7	33.12	IDA-NEG-240627-CM0024_06_R1	137.03548:1321 138.03883:543 139.04219:0	66.03635:179 93.04629:1505	-76.5	0	-9.9	0	-41.5	0	-0.9	0	-6.2	0	-67.6	0	2.3	1321	0.6	0	5.7	0	6.4	0	5.9	0	2.7	0	10.1	0	1.9	0
119	1.097	102.0556	HMDB0000112, gamma-Aminobutyric acid	[M-H]-	ion correlated with 398; similar chromatogram in higher mz_432; similar chromatogram in higher mz_1993; similar chromatogram in higher mz_6549; similar chromatogram in higher mz_8985; found in higher mz's MsMs_2919; found in higher mz's MsMs_432; found in higher mz's MsMs_431; similar chromatogram in higher mz_398; similar chromatogram in higher mz_1754; found in higher mz's MsMs_964; similar chr…	0.28	True	C4H9NO2		BTCSSZJGUNDROE-UHFFFAOYSA-N	NCCCC(O)=O		null	null	87.9	87.1	66.7	531.56	IDA-NEG-240627-QC_B1_07	102.05482:5931 103.05817:484 104.06153:242	84.04969:73 102.05554:748	-127.2	0	0.3	0	-10.4	0	-2.8	0	2.2	0	1.8	0	-1.6	0	0.6	0	1	0	-0.4	0	1	0	2	0	16.1	0	12.3	0
424	1.17	145.06226	HMDB0000641, Glutamine	[M-H]-	adduct linked to 277_[M-H2O-H]-; found in higher mz's MsMs_3117; found in higher mz's MsMs_3120; found in higher mz's MsMs_3093	0.84	True	C5H10N2O3		ZDXPYRJPNDTMRX-VKHMYHEASA-N	N[C@@H](CCC(N)=O)C(O)=O		null	null	83	73.3	66.7	367.88	IDA-NEG-240627-CM0024_10_R1	145.06279:6418 146.06614:1240 147.0695:620	109.03893:179 127.05183:472	-92.3	0	-161.7	3689	-4.6	4769	-2.2	4211	0.2	6513	0.7	6925	0.3	8000	-0.4	8531	-0.1	12896	-0.2	12667	0.7	6418	-0.1	6966	-0.1	6093	-0.2	9669
1197	4.511	225.06573	HMDB0000033, Carnosine	[M-H]-	ion correlated with 8372; ion correlated with 10040; ion correlated with 11695; ion correlated with 13381; ion correlated with 12999; ion correlated with 4322; found in higher mz's MsMs_10040; found in higher mz's MsMs_6296; adduct linked to 966_[M-H]-; found in higher mz's MsMs_15437; found in higher mz's MsMs_14419; found in higher mz's MsMs_13381; found in higher mz's MsMs_6803; found in highe…	0.12	True	C9H14N4O3		CQOVPNPJLQNMDC-ZETCQYMHSA-N	NCCC(=O)N[C@@H](CC1=CN=CN1)C(O)=O		null	null	44.7	75	100	47.17	IDA-NEG-240627-CM0024_34_B1_R1	225.06557:2329 226.06892:386 227.07228:0	129.05907:72 130.06442:358 142.07401:36 157.07632:72 224.8091:36 225.06503:507	-9.8	0	-0.8	0	-0.4	0	2.7	0	1.1	0	1.4	0	2.1	0	1.5	0	1.5	0	-0.6	0	-2.1	0	-0.6	0	-0.9	0	-0.2	0
329	1.237	131.04707	HMDB0000168, L-Asparagine	[M-H]-		0.1	True	C4H8N2O3		DCXYFEDJOCDNAF-REOHCLBHSA-N	N[C@@H](CC(N)=O)C(O)=O		null	null	88	79.7	50	27.19	IDA-NEG-240627-CM0024_34_B1_R1	131.04707:2575 132.05042:0 133.05378:429	113.03892:143	171.7	0	-14.4	0	-2.6	0	5.8	0	-10	0	-2.2	0	-1.2	0	-2.4	0	-6.1	0	-2.4	0	11	0	2	0	-3.3	0	0.8	0
627	10.718	171.14018	HMDB0000511, Capric acid	[M-H]-		0.02	True	C10H20O2		GHVNFZFCNZKVNT-UHFFFAOYSA-N	CCCCCCCCCC(O)=O		null	null	75	75	100	24.91	IDA-NEG-240627-CM0024_03_R1	171.14018:1610 172.14353:204 173.14689:27	171.14062:710 171.20692:10	11.1	0	-0.7	0	-0.1	0	1	1610	-0.1	0	0.1	0	-0.3	0	-0.9	0	-0.2	0	-1.5	0	-0.7	0	-6.2	0	10.5	0	-2.5	0
1554	8.845	249.02423	HMDB0001049, gamma-Glutamylcysteine	[M-H]-		0.04	True	C8H14N2O5S		RITKHVBHSGLULN-WHFBIAKZSA-N	N[C@@H](CCC(=O)N[C@@H](CS)C(O)=O)C(O)=O		null	null	77.7	64.8	66.7	38.98	IDA-NEG-240627-CM0024_19_R1	249.02423:2217 250.02758:349 251.03094:116	79.02148:5 79.95793:29 108.02207:856 112.62809:22 155.98972:365 174.96153:7 184.05367:110 249.02406:3251	0.6	0	4	0	2	0	3.8	0	4.6	0	2.7	0	3.4	0	2.4	0	2.2	0	0.5	0	-0.9	0	-0.2	0	-0.3	0	0	0
596	1.728	167.02171	HMDB0000289, Uric acid	[M-H]-	similar chromatogram in higher mz_5083; found in higher mz's MsMs_11503; found in higher mz's MsMs_9214; found in higher mz's MsMs_7585; found in higher mz's MsMs_4162; found in higher mz's MsMs_1789	0.08	True	C5H4N4O3		LEHOTFFKMJEONL-UHFFFAOYSA-N	O=C1NC2=C(N1)C(=O)NC(=O)N2		null	null	89.9	84.7	60	2263.3	IDA-NEG-240627-CM0024_36_B1_R1	167.02196:103854 168.02531:9623 169.02867:1606	69.01084:8168 77.02133:36 81.01122:621 122.0244:143 124.01734:21019 167.02393:20978	91.4	0	-0.7	0	0.9	0	1.5	0	0.8	0	-0.4	0	0.4	0	0.8	0	-0.8	0	-0.9	0	-0.8	0	1.4	0	0.2	0	-0.9	0
2347	25.234	283.26581	HMDB0000827, Stearic acid	[M-H]-	found in higher mz's MsMs_12217; found in higher mz's MsMs_11562; found in higher mz's MsMs_10107; found in higher mz's MsMs_3979; found in higher mz's MsMs_4752; found in higher mz's MsMs_13499; found in higher mz's MsMs_12495; found in higher mz's MsMs_10684; found in higher mz's MsMs_15137	0.14	True	C18H36O2		QIQXTHQIDYTFRH-UHFFFAOYSA-N	CCCCCCCCCCCCCCCCCC(O)=O		null	null	75	75	100	9032.31	IDA-NEG-240627-QC_B1_09	283.26578:514165 284.26913:146546 285.27249:15835	237.22437:36 263.23785:251 265.2551:1936 283.26492:45207	3.8	0	4.8	0	4.5	0	5.3	0	3.1	0	5.2	0	4.2	0	3.4	0	3.8	0	4.1	0	-2.5	0	-1.4	0	-1.8	0	-3.3	0
1291	8.895	231.03508	HMDB0001389, Melatonin	[M-H]-		0.06	True	C13H16N2O2		DRLFMBDRBRZALE-UHFFFAOYSA-N	COC1=CC2=C(NC=C2CCNC(C)=O)C=C1		null	null	66.8	73.8	50	48.65	IDA-NEG-240627-CM0024_08_R1	231.03537:1039 232.03872:159 233.04208:89	79.95695:119 128.99883:48 231.03485:554	51.1	0	0.5	0	0.4	0	0.7	0	-0.4	0	0.1	1291	0.3	0	0.2	0	0.8	1039	0.5	0	-4.2	0	-4	0	-1	0	-4.7	0
1202	5.313	225.16092	HMDB0000033, Carnosine	[M-H]-	found in higher mz's MsMs_1933	0.06	True	C9H14N4O3		CQOVPNPJLQNMDC-ZETCQYMHSA-N	NCCC(=O)N[C@@H](CC1=CN=CN1)C(O)=O		null	null	74.4	75	100	54.27	IDA-NEG-240627-CM0024_32_B1_R1	225.16148:1456 226.16483:240 227.16819:24	169.13235:18 225.16171:1689	-48.4	0	2.8	0	7.7	0	23.1	0	59.8	0	-37.2	0	15.9	0	-0.2	0	-38.7	0	13.4	0	4.1	0	-0.2	0	-56.6	0	-47.7	0
1210	15.68	225.18784	HMDB0000033, Carnosine	[M-H]-	found in higher mz's MsMs_11220; found in higher mz's MsMs_8371	0.1	True	C9H14N4O3		CQOVPNPJLQNMDC-ZETCQYMHSA-N	NCCC(=O)N[C@@H](CC1=CN=CN1)C(O)=O		null	null	75	75	100	417.83	IDA-NEG-240627-QC_01	225.18867:3481 226.19202:856 227.19538:0	225.19168:2301	6.3	0	-0.9	0	-0.4	0	0.5	0	0.3	0	-0.9	0	-0.4	1912	-0.3	4759	0.3	9722	0.4	6106	-3	0	-3.5	0	-0.4	0	-0.3	0
287	1.385	128.03569	HMDB0000267, Pyroglutamic acid	[M-H]-	found in higher mz's MsMs_8519; found in higher mz's MsMs_8341; found in higher mz's MsMs_436; found in higher mz's MsMs_4780; found in higher mz's MsMs_3362	0.06	True	C5H7NO3		ODHCTXKNWHHXJC-VKHMYHEASA-N	OC(=O)[C@@H]1CCC(=O)N1		null	null	91.9	87.6	50	285.76	IDA-NEG-240627-QC_B1_10	128.0361:11413 129.03945:894 130.04281:398	82.03297:73 83.95672:74 128.03827:1080	-181.5	0	-2.9	0	-1.4	0	-0.1	0	0.8	0	-1.8	0	-0.6	0	-0.3	0	-0.1	0	-1.3	0	0.6	0	-0.1	0	0.2	0	-0.7	0
4732	14.853	351.21933	HMDB0001509, 20-Hydroxy-leukotriene B4	[M-H]-		0.14	True	C20H32O5		PTJFJXLGRSTECQ-PSPARDEHSA-N	OCCCCC\C=C/C[C@@H](O)\C=C\C=C\C=C/[C@@H](O)CCCC(O)=O		null	null	63.5	75	100	54.9	IDA-NEG-240627-CM0024_37_B1_R1	351.21872:8095 352.22207:1742 353.22543:4638	99.04682:36 119.08528:54 137.09703:54 149.10117:215 151.11353:107 161.10043:54 187.10832:18 193.08136:54 213.11342:54 235.1452:54 315.20236:125 351.22198:2344	3.7	0	14.4	0	5.4	0	9.6	0	-9.6	0	12.7	0	-27.4	0	17.5	0	6.7	0	-5.2	0	-3.9	0	-17.3	0	-31.2	0	5.9	0
314	3.56	129.05641	HMDB0014684, Fluorouracil	[M-H]-	similar chromatogram in higher mz_2206; similar chromatogram in higher mz_4629; similar chromatogram in higher mz_6519; similar chromatogram in higher mz_6912; similar chromatogram in higher mz_8471; found in higher mz's MsMs_5332; found in higher mz's MsMs_3988	0.46	True	C4H3FN2O2		GHASVSINZRGABV-UHFFFAOYSA-N	FC1=CNC(=O)NC1=O		null	null	74.7	84.1	100	212.55	IDA-NEG-240627-CM0024_01_R1	129.05641:23721 130.05976:2068 131.06312:159	58.99297:36 60.99247:36 68.99944:72 129.05692:429	-11	0	-1.2	23721	-1.4	0	-1.1	20099	-1.4	11028	-0.6	15436	-2.2	14002	-1	0	-1.3	15077	-3.9	3918	-0.7	0	-0.3	7953	-1.7	0	0.1	0
154	1.734	111.01985	HMDB0000300, Uracil	[M-H]-	found in higher mz's MsMs_679; found in higher mz's MsMs_3338; found in higher mz's MsMs_1780	0.16	True	C4H4N2O2		ISAKRJDGNUQOIC-UHFFFAOYSA-N	O=C1NC=CC(=O)N1		null	null	82.5	86.3	100	379.43	IDA-NEG-240627-CM0024_32_B1_R1	111.01943:17178 112.02278:1602 113.02614:221	67.02913:72 68.01196:74 111.01739:934	2.1	0	-0.4	0	-0.8	0	-0.6	0	-1.1	0	8.9	0	-0.9	0	3.3	0	-0.6	0	0	0	6.1	0	1.5	0	-99.4	0	-4.3	0
4269	21.738	337.20593	HMDB0001517, AICAR	[M-H]-		0.12	True	C9H15N4O8P		NOTGFIUVDGNKRI-UUOKFMHZSA-N	NC(=O)C1=C(N)N(C=N1)[C@@H]1O[C@H](COP(O)(O)=O)[C@@H](O)[C@H]1O		null	null	94.5	68.1	50	100.89	IDA-NEG-240627-QC_B1_Tissue_Pooledd	337.20593:15366 338.20928:3369 339.21264:2021	96.96216:4590 237.0862:72 305.17596:143 337.20935:19564	1	0	16.8	0	6.4	0	66.1	0	-11.8	0	42.1	0	70.4	0	1.1	0	-8	0	-7.9	0	23.4	0	71.7	0	-2.4	0	-39	0
2737	5.597	296.08334	HMDB0001173, 5'-Methylthioadenosine	[M-H]-	ion correlated with 364; ion correlated with 4416; found in higher mz's MsMs_4416	0.14	True	C11H15N5O3S		WUUGFSXJNOTRMR-IOSLPCCCSA-N	CSC[C@H]1O[C@H]([C@H](O)[C@@H]1O)N1C=NC2=C1N=CN=C2N		null	null	92.6	93.5	100	128.78	IDA-NEG-240627-CM0024_34_B1_R1	296.08383:5103 297.08718:718 298.09054:338	92.02564:72 107.03897:259 134.04715:3975 296.07941:399	-24.8	0	-2.1	0	7.9	0	7.9	0	8	0	6.4	0	6.1	0	6	0	7.9	0	6	0	0	0	-3.4	0	4.5	0	-1.9	0
2136	11.954	279.19687	HMDB0000673, Linoleic acid	[M-H]-	found in higher mz's MsMs_9885; found in higher mz's MsMs_8088; found in higher mz's MsMs_6468; found in higher mz's MsMs_4577; found in higher mz's MsMs_11554; found in higher mz's MsMs_9664	0.04	True	C18H32O2		OYHQOLUKZRVURQ-HZJYTTRNSA-N	CCCCC\C=C/C\C=C/CCCCCCCC(O)=O		null	null	61.3	75	100	1371.27	IDA-NEG-240627-CM0024_30_B1_R1	279.19662:101927 280.19997:23239 281.20333:2872	99.08182:107 127.11996:73 159.08598:36 175.14328:110 189.16212:733 235.20438:362 279.19647:4217	-46.5	0	6.8	0	13.8	0	9.8	0	-6.5	0	-37.5	0	14.5	0	7.8	0	8.6	0	18.5	0	26.7	0	-1.5	0	-12.7	0	-0.8	0
2141	12.886	279.19748	HMDB0000673, Linoleic acid	[M-H]-	ion correlated with 2644; ion correlated with 4199; ion correlated with 12299; ion correlated with 12721	0.02	True	C18H32O2		OYHQOLUKZRVURQ-HZJYTTRNSA-N	CCCCC\C=C/C\C=C/CCCCCCCC(O)=O		null	null	85.2	81.4	50	45.65	IDA-NEG-240627-CM0024_31_B1_R1	279.19748:3033 280.20083:720 281.20419:1487	83.04945:18 153.09193:54 165.13557:18 279.19855:1391	-48.7	0	2.1	0	-2.9	0	-15.6	0	15.2	0	-3.8	0	9.4	0	19.1	0	13.2	0	6.8	0	-2.3	0	0.2	0	4.8	0	-18.7	0
481	5.784	153.02013	HMDB0000152, Gentisic acid	[M-H]-		0.28	True	C7H6O4		WXTMDXOMEHJXQO-UHFFFAOYSA-N	OC(=O)C1=C(O)C=CC(O)=C1		null	null	80.4	88	100	50.73	IDA-NEG-240627-CM0024_05_R1	153.01993:5287 154.02328:696 155.02664:65	65.03981:565 109.03058:1184 153.02087:1698	119.6	0	0.4	0	0.1	5935	-0.2	6734	0.3	5910	0	5287	0	4446	-0.5	4105	-0.1	3817	0.1	2338	-1	2398	-0.6	3482	-1	0	0.5	0
2514	21.144	289.21552	HMDB0000052, Argininosuccinic acid	[M-H]-	ion correlated with 7505	0.06	True	C10H18N4O6		KDZOASGQNOPSCU-WDSKDSINSA-N	N[C@@H](CCCNC(=N)N[C@@H](CC(O)=O)C(O)=O)C(O)=O		null	null	68.8	74	50	45.72	IDA-NEG-240627-CM0024_37_B1_R1	289.21881:1567 290.22216:240 291.22552:0	245.23003:107 289.22223:326	0.9	0	30	0	-11.7	0	64.3	0	48	0	26.1	0	-85.5	0	14.1	0	24.3	0	35.8	0	-1.8	0	27.6	0	9.8	0	7.7	0
1450	10.868	243.19736	HMDB0000296, Uridine	[M-H]-		0.04	True	C9H12N2O6		DRTQHJPVMGBUCF-XVFCMESISA-N	OC[C@H]1O[C@H]([C@H](O)[C@@H]1O)N1C=CC(=O)NC1=O		null	null	75	73	50	176.24	IDA-NEG-240627-QC_B1_06	243.19736:7398 244.20071:1340 245.20407:210	169.16347:36 243.1989:6893	13.1	0	8.8	0	2.9	0	4.6	0	6.9	0	1.7	0	1.5	0	6.2	0	4	0	3.6	0	-1.3	0	-0.9	0	-0.1	0	-3.6	0
915	14.276	199.17232	HMDB0000638, Dodecanoic acid	[M-H]-		0.18	True	C12H24O2		POULHZVOKOAJMA-UHFFFAOYSA-N	CCCCCCCCCCCC(O)=O		null	null	75	75	100	161.62	IDA-NEG-240627-CM0024_22_R1	199.17111:4857 200.17446:1132 201.17782:141	199.1758:3041	-3.6	0	-0.9	0	-0.9	0	-0.2	6370	-0.3	0	-1	0	0.3	0	-0.7	3694	-0.4	4700	-1.2	2443	-5.8	2824	-5.1	2131	-4.4	0	-3.9	2718
2142	12.617	279.19757	HMDB0000673, Linoleic acid	[M-H]-		0.08	True	C18H32O2		OYHQOLUKZRVURQ-HZJYTTRNSA-N	CCCCC\C=C/C\C=C/CCCCCCCC(O)=O		null	null	84.9	81.4	50	49.51	IDA-NEG-240627-QC_B1_07	279.19733:4158 280.20068:888 281.20404:3996	111.0832:36 129.05247:18 165.08755:54 217.19769:36 279.19781:2002	-49	0	1.8	0	-3.3	0	1.2	0	8.2	0	-40	0	5.5	0	18.8	0	12.8	0	6.5	0	-2.6	0	-0.1	0	-5.2	0	-1.3	0
644	5.612	173.11816	HMDB0000517, L-Arginine	[M-H]-	ion correlated with 802; ion correlated with 7997	0.02	True	C6H14N4O2		ODKSFYDXXFIFQN-BYPYZUCNSA-N	N[C@@H](CCCNC(N)=N)C(O)=O		null	null	73.2	75	100	28.61	IDA-NEG-240627-CM0024_33_B1_R1	173.11816:1917 174.12151:196 175.12487:0	59.01071:2 112.08682:5 125.09601:10 155.11073:29 173.11858:1047	-14.5	0	7	0	6.9	0	-7.9	0	6.1	0	-69	0	8.5	0	5	0	6.1	0	5.4	0	1.4	0	6.2	0	4.7	0	-71.6	0
377	1.443	135.03099	HMDB0000157, Hypoxanthine	[M-H]-	ion correlated with 690	0.1	True	C5H4N4O		FDGQSTZJBFJUBT-UHFFFAOYSA-N	OC1=NC=NC2=C1NC=N2		null	null	80	83	100	78.11	IDA-NEG-240627-CM0024_32_B1_R1	135.03099:2320 136.03434:237 137.0377:47	65.01453:251 66.01038:143 92.02661:783 106.02516:38 107.03669:36 133.00957:72 135.03174:752	100.6	0	-5.2	0	-9.3	0	-1.8	0	-1.3	0	-2.3	0	-3.4	0	-3.7	0	-2.8	0	-2.2	0	4.1	0	-1.5	0	-1.6	0	-3.5	0
210	1.272	114.05631	HMDB0000162, Proline	[M-H]-		0.98	True	C5H9NO2		ONIBWKKTOPOVIA-BYPYZUCNSA-N	OC(=O)[C@@H]1CCCN1		null	null	75	75	100	235.18	IDA-NEG-240627-CM0024_12_R1	114.05617:1403 115.05952:148 116.06288:30	114.05639:251	-178	0	-3.7	4380	-2.6	3652	-0.3	3717	-4.8	3538	-1.2	4488	-1.1	2319	-2.2	2997	-1.4	2876	-0.7	2438	-0.5	1937	-0.1	2501	0.6	1403	-1	3027
467	2.19	151.0258	HMDB0000292, Xanthine	[M-H]-		0.22	True	C5H4N4O2		LRFVTYWOQMYALW-UHFFFAOYSA-N	O=C1NC2=C(NC=N2)C(=O)N1		null	null	83.8	87.3	100	83.39	IDA-NEG-240627-QC_B1_06	151.02647:11100 152.02982:950 153.03318:215	65.99866:322 80.02594:287 108.02045:2034 133.01607:36 150.55524:76 151.02507:3675	107.7	0	-10.5	0	-5.9	0	1	0	1.1	0	-4.5	0	97.1	0	0.9	0	17.8	0	3	0	92.8	0	93	0	104.3	0	1.7	0
1198	4.367	225.06602	HMDB0000033, Carnosine	[M-H]-	found in higher mz's MsMs_12009; found in higher mz's MsMs_9517; found in higher mz's MsMs_8751; found in higher mz's MsMs_8374; found in higher mz's MsMs_8355; found in higher mz's MsMs_7874; found in higher mz's MsMs_6297; found in higher mz's MsMs_5006; found in higher mz's MsMs_2597; found in higher mz's MsMs_4325; adduct linked to 969_[M-H]-; found in higher mz's MsMs_15438; found in higher …	0.4	True	C9H14N4O3		CQOVPNPJLQNMDC-ZETCQYMHSA-N	NCCC(=O)N[C@@H](CC1=CN=CN1)C(O)=O		null	null	51.2	75	100	140.09	IDA-NEG-240627-QC_02	225.06662:2410 226.06997:0 227.07333:0	129.06071:72 130.06844:394 155.06616:36 156.07195:36 157.08508:109 161.04211:36 225.06602:865	-11.1	0	0.6	0	0.8	0	1.4	6783	0.3	6302	0.2	5771	0.8	5340	1	4353	0.2	7229	-0.1	0	-3.4	0	-1	0	-2.2	0	-1	0
954	5.144	203.00323	HMDB0060013, O-methoxycatechol-O-sulphate	[M-H]-		0.04	True	C7H8O5S		AQTYXAPIHMXAAV-UHFFFAOYSA-N	COC1=CC=CC=C1OS(O)(=O)=O		null	null	60.7	60	75	62.43	IDA-NEG-240627-CM0024_05_R1	203.0036:1253 204.00695:116 205.01031:82	74.02538:17 108.02229:962 111.04881:2 123.04516:826 135.04483:2 203.00354:468	-31.7	0	0.9	0	1	0	1.1	0	2.1	0	0.8	1253	3.1	0	0.6	0	0.8	1275	0.8	0	-3.3	0	-4.4	0	1.9	0	-0.9	0
1211	15.749	225.1881	HMDB0000033, Carnosine	[M-H]-		0.2	True	C9H14N4O3		CQOVPNPJLQNMDC-ZETCQYMHSA-N	NCCC(=O)N[C@@H](CC1=CN=CN1)C(O)=O		null	null	75	75	100	260.82	IDA-NEG-240627-CM0024_10_R1	225.18527:2373 226.18862:588 227.19198:0	225.06279:25	3.3	0	0.4	0	0.5	0	-0.6	5576	0.4	0	1.3	0	-0.1	0	-0.8	0	-0.9	0	-0.7	0	-4.1	2373	-4.7	2858	-1.5	0	-1.5	0
815	0.974	191.02084	HMDB0000094, Citric acid	[M-H]-		0.78	True	C6H8O7		KRKNYBCHXYNGOX-UHFFFAOYSA-N	OC(=O)CC(O)(CC(O)=O)C(O)=O		null	null	94.5	65.1	42.9	421.02	IDA-NEG-240627-CM0024_05_R1	191.02132:14481 192.02467:2390 193.02803:683	67.01686:394 85.02676:994 111.00689:3758 154.99872:143	-108.9	0	0.9	14275	0.5	21641	2	13643	1.3	19086	0.3	14481	0.2	18371	-0.9	22757	0.6	14099	0.4	17407	-1	13628	-0.8	13100	-1.2	7910	-0.9	9616
1294	6.333	231.12543	HMDB0001389, Melatonin	[M-H]-	ion correlated with 1290; ion correlated with 138; ion correlated with 760; ion correlated with 6526; ion correlated with 7054	0.02	True	C13H16N2O2		DRLFMBDRBRZALE-UHFFFAOYSA-N	COC1=CC2=C(NC=C2CCNC(C)=O)C=C1		null	null	72.7	73.8	50	75.34	IDA-NEG-240627-CM0024_01_R1	231.12543:1579 232.12878:237 233.13214:0	72.99202:100 124.0776:14 137.05209:7 230.38914:21 231.12589:1639	76.2	0	1.7	1579	0.1	0	0.6	0	0.5	0	0.3	0	-0.8	0	1.4	0	0.5	0	0.9	0	-2.3	0	-3.3	0	-11.4	0	-1.6	0
848	1.544	195.05238	HMDB0000625, Gluconic acid	[M-H]-	ion correlated with 571	0.08	True	C6H12O7		RGHNJXZEOKUKBD-SQOUGZDYSA-N	OC[C@@H](O)[C@@H](O)[C@H](O)[C@@H](O)C(O)=O		null	null	87.8	76.3	50	101.15	IDA-NEG-240627-CM0024_35_B1_R1	195.05238:11703 196.05573:1135 197.05909:315	57.03656:179 75.00892:2369 89.02606:179 99.00882:287 158.9294:215 160.84369:695 195.05359:3305	54	0	0.5	0	-2.3	0	1.2	0	-0.6	0	1.9	0	1.4	0	1	0	0	0	0	0	0.9	0	-0.9	0	0.2	0	0.7	0
660	1.121	175.02606	HMDB0001209, Allantoic acid	[M-H]-	ion correlated with 1344	0.04	True	C4H8N4O4		NUCLJNSWZCHRKL-UHFFFAOYSA-N	NC(=O)NC(NC(N)=O)C(O)=O		null	null	74.4	69.3	66.7	69.19	IDA-NEG-240627-CM0024_08_R1	175.02606:1269 176.02941:213 177.03277:319	72.00914:325 89.0362:734	88.9	0	-33.3	0	-0.6	0	-2.7	0	-5.1	0	2.9	0	-1.1	0	0.2	0	-0.2	1269	1	0	0.3	1086	1.1	0	-8.9	0	-0.5	0
269	1.241	124.00809	HMDB0000251, Taurine	[M-H]-	found in higher mz's MsMs_5399; found in higher mz's MsMs_4769; found in higher mz's MsMs_3798; similar chromatogram in higher mz_319; found in higher mz's MsMs_7466; found in higher mz's MsMs_6365; found in higher mz's MsMs_2434; found in higher mz's MsMs_3797; found in higher mz's MsMs_7701; found in higher mz's MsMs_1685; found in higher mz's MsMs_5373	0.22	True	C2H7NO3S		XOAAWQZATWQOTB-UHFFFAOYSA-N	NCCS(O)(=O)=O		null	null	87.4	66.2	100	1732.11	IDA-NEG-240627-CM0024_37_B1_R1	124.00769:105410 125.01104:4706 126.0144:7116	64.97024:942 79.95763:91858 80.96546:795 93.97102:143 106.98239:916	-56.7	0	-2.3	0	0	0	-2	0	-0.1	0	-0.6	0	-3.5	0	-5.6	0	-1.9	0	0.1	0	-6.4	0	-0.2	0	-1.3	0	-1.9	0
1665	19.018	255.2325	HMDB0000220, Palmitic acid	[M-H]-	adduct linked to 2072_[M+Na-2H]-	0.02	True	C16H32O2		IPCSVZSSVZVIGE-UHFFFAOYSA-N	CCCCCCCCCCCCCCCC(O)=O		null	null	88	79.1	50	215.1	IDA-NEG-240627-CM0024_26_B1_R1	255.2325:12939 256.23585:1772 257.23921:591	255.23116:7767	4.9	0	10.2	0	11	0	17.4	0	10	0	10.5	0	7.1	0	10.4	0	19.9	0	11.4	0	1.3	0	3	0	-4.2	0	11.9	0
5215	9.539	367.21387	HMDB0001032, Dehydroepiandrosterone sulfate	[M-H]-		0.06	True	C19H28O5S		CZWCKYRVOZZJNM-USOAJAOKSA-N	[H][C@@]12CCC(=O)[C@@]1(C)CC[C@@]1([H])[C@@]2([H])CC=C2C[C@H](CC[C@]12C)OS(O)(=O)=O		null	null	78	79.1	50	12.41	IDA-NEG-240627-CM0024_35_B1_R1	367.21387:2323 368.21722:585 369.22058:422	71.01763:15 115.04599:5 120.0615:26 133.06883:15 160.09419:10 181.12267:5 191.10959:31 201.13885:10 203.14752:41 227.15036:5 233.12091:36 277.18372:15 299.17273:5 305.17722:67 331.1951:87 367.21561:1591	3.9	0	14.5	0	2.4	0	11.2	0	-6.7	0	5	0	5.6	0	-55.8	0	8	0	-34.7	0	-70.9	0	-6.6	0	4	0	-12	0
288	1.831	128.0359	HMDB0000267, Pyroglutamic acid	[M-H]-	found in higher mz's MsMs_2105; found in higher mz's MsMs_1439; found in higher mz's MsMs_745; similar chromatogram in higher mz_939	0.12	True	C5H7NO3		ODHCTXKNWHHXJC-VKHMYHEASA-N	OC(=O)[C@@H]1CCC(=O)N1		null	null	88.6	89.1	75	757.91	IDA-NEG-240627-QC_B1_Tissue_Pooledd	128.03555:29008 129.0389:1866 130.04226:1122	52.02024:72 82.03201:179 84.04433:111 127.62914:77 127.64584:76 128.03819:4602	-183.1	0	-2	0	-7.1	0	-3.7	0	-5.6	0	-0.1	0	9.1	0	-1.8	0	-7.3	0	-2.4	0	107.8	0	-8.5	0	0.7	0	-0.3	0
1404	3.428	241.08533	HMDB0000273, Thymidine	[M-H]-	ion correlated with 2453; found in higher mz's MsMs_2453	0.1	True	C10H14N2O5		IQFYYKKMVGJFEH-XLPZGREQSA-N	CC1=CN([C@H]2C[C@H](O)[C@@H](CO)O2)C(=O)NC1=O		null	null	76.4	91.1	60	60.98	IDA-NEG-240627-CM0024_08_R1	241.08498:2008 242.08833:286 243.09169:52	125.0343:36 131.08325:54 151.05197:54 173.10393:18 240.32411:18 241.08693:197	28.5	0	-0.5	2270	0.9	0	0.9	1784	-0.1	0	-0.9	0	0.1	0	0.8	2190	-1	2008	0.4	0	-2.8	0	-2.3	0	-5.7	0	-1.1	0
1897	22.382	269.215	HMDB0000145, Estrone	[M-H]-		0.08	True	C18H22O2		DNXHEGUUPJUMQT-CBZIJGRNSA-N	[H][C@@]12CCC(=O)[C@@]1(C)CC[C@]1([H])C3=C(CC[C@@]21[H])C=C(O)C=C3		null	null	88	69.3	50	81.77	IDA-NEG-240627-CM0024_16_R1	269.2117:3793 270.21505:682 271.21841:1707	269.21448:618	-7.2	0	0.5	0	0.1	0	0.1	0	0.2	0	-0.1	0	-0.6	0	-0.4	0	0.3	0	0.3	0	-0.5	0	0.9	0	1.3	0	-2.3	0
816	1.12	191.02098	HMDB0000094, Citric acid	[M-H]-	found in higher mz's MsMs_1611; found in higher mz's MsMs_8085; found in higher mz's MsMs_3529; found in higher mz's MsMs_8071	0.82	True	C6H8O7		KRKNYBCHXYNGOX-UHFFFAOYSA-N	OC(=O)CC(O)(CC(O)=O)C(O)=O		null	null	92.5	70	50	1488.69	IDA-NEG-240627-CM0024_19_R1	191.01949:25754 192.02284:3176 193.0262:1575	57.03496:900 83.01257:114 85.02993:3176 103.04039:179 111.00913:9635 191.02211:3117	-109.7	0	0.6	28782	0.6	59103	1.2	45680	0.6	52087	-0.4	49543	0.8	46597	0.4	75983	0.9	75108	-0.4	75185	-1.7	43945	-1.5	36211	-1.9	0	-1.6	57061
1449	11.039	243.19733	HMDB0000296, Uridine	[M-H]-	found in higher mz's MsMs_3222	0.1	True	C9H12N2O6		DRTQHJPVMGBUCF-XVFCMESISA-N	OC[C@H]1O[C@H]([C@H](O)[C@@H]1O)N1C=CC(=O)NC1=O		null	null	75	73	50	102.2	IDA-NEG-240627-CM0024_31_B1_R1	243.19678:1575 244.20013:321 245.20349:33	123.04312:15 243.19719:2052	12.9	0	8.7	0	8.9	0	7.6	0	4.3	0	3.9	0	10.4	0	7.4	0	6.1	0	5.5	0	-3.1	0	-0.7	0	0	0	2.9	0
2972	15.025	303.23239	HMDB0001043, Arachidonic acid	[M-H]-	found in higher mz's MsMs_13563; found in higher mz's MsMs_10921; found in higher mz's MsMs_5881; found in higher mz's MsMs_3703; found in higher mz's MsMs_8448; adduct linked to 3703_[M-H]-; found in higher mz's MsMs_13114	0.2	True	C20H32O2		YZXBAPSDXZZRGB-DOFZRALJSA-N	CCCCC\C=C/C\C=C/C\C=C/C\C=C/CCCC(O)=O		null	null	72.9	71.9	66.7	21.12	IDA-NEG-240627-CM0024_29_B1_R1	303.23132:1877 304.23467:695 305.23803:174	190.96024:72 218.95143:36 258.95157:72 259.26004:73 303.06564:36 303.22546:620	16.2	0	20.2	0	-3.2	0	13.4	0	-29.6	0	70.4	0	-32	0	22.2	0	6.3	0	73	0	-58.6	0	47.3	0	-46.1	0	-24.7	0
1421	20.809	241.21912	HMDB0000273, Thymidine	[M-H]-	found in higher mz's MsMs_10098; similar chromatogram in higher mz_3160; similar chromatogram in higher mz_7146; similar chromatogram in higher mz_10394; found in higher mz's MsMs_8552; found in higher mz's MsMs_7146; found in higher mz's MsMs_5480; found in higher mz's MsMs_3160; found in higher mz's MsMs_8763; found in higher mz's MsMs_2463; found in higher mz's MsMs_5508; similar chromatogram …	0.18	True	C10H14N2O5		IQFYYKKMVGJFEH-XLPZGREQSA-N	CC1=CN([C@H]2C[C@H](O)[C@@H](CO)O2)C(=O)NC1=O		null	null	75	73.3	50	1109.09	IDA-NEG-240627-CM0024_29_B1_R1	241.21715:12916 242.2205:2731 243.22386:341	241.21748:10342	0.5	0	-0.4	0	0.1	0	1.2	0	0.9	0	-0.5	0	0.6	35330	1	24342	0.4	35044	0.8	26997	-2.7	0	-3.9	0	-1.6	0	-2.6	0
913	19.172	199.1712	HMDB0000638, Dodecanoic acid	[M-H]-		0.14	True	C12H24O2		POULHZVOKOAJMA-UHFFFAOYSA-N	CCCCCCCCCCCC(O)=O		null	null	75	75	100	112.54	IDA-NEG-240627-CM0024_35_B1_R1	199.17084:6456 200.17419:1544 201.17755:0	199.17201:1974	21.8	0	-8.1	0	6.3	0	2.7	0	10.5	0	1.5	0	4.8	0	-0.4	0	-4.6	0	-10	0	-7.3	0	2.7	0	-3.5	0	4	0
1823	1.984	267.07465	HMDB0000195, Inosine	[M-H]-	found in higher mz's MsMs_6192; found in higher mz's MsMs_9316; found in higher mz's MsMs_8652; found in higher mz's MsMs_8494; found in higher mz's MsMs_8182; found in higher mz's MsMs_7799; found in higher mz's MsMs_6947; found in higher mz's MsMs_12894	0.14	True	C10H12N4O5		UGQMRVRMYYASKQ-KQYNXXCUSA-N	OC[C@H]1O[C@H]([C@H](O)[C@@H]1O)N1C=NC2=C(O)N=CN=C12		null	null	95.4	91.7	75	620.92	IDA-NEG-240627-CM0024_28_B1_R1	267.07434:23287 268.07769:2994 269.08105:787	65.99728:72 80.02504:251 108.02032:1176 131.09544:72 135.03055:29038 137.40376:36 267.07303:9948	73.5	0	-20.1	0	-23.2	0	-21.6	0	-21	0	-19.3	0	-19.7	0	5.7	0	4.6	0	5.1	0	-32	0	-26.6	0	-1	0	0.6	0
1881	15.246	269.21243	HMDB0000145, Estrone	[M-H]-	similar chromatogram in higher mz_5878; found in higher mz's MsMs_4262	0.16	True	C18H22O2		DNXHEGUUPJUMQT-CBZIJGRNSA-N	[H][C@@]12CCC(=O)[C@@]1(C)CC[C@]1([H])C3=C(CC[C@@]21[H])C=C(O)C=C3		null	null	88	69.3	50	39.32	IDA-NEG-240627-CM0024_33_B1_R1	269.21243:4835 270.21578:1521 271.21914:760	269.21127:2343	6.7	0	11.7	0	6	0	12.2	0	11.9	0	11.6	0	13.5	0	13.2	0	5.2	0	8.9	0	1.6	0	25.6	0	0.6	0	-6.7	0
1369	10.602	239.06953	HMDB0000194, Anserine	[M-H]-		0.34	True	C10H16N4O3		MYYIAHXIVFADCU-QMMMGPOBSA-N	CN1C=NC=C1C[C@H](NC(=O)CCN)C(O)=O		null	null	65.6	61.1	57.1	43.68	IDA-NEG-240627-CM0024_01_R1	239.06953:3780 240.07288:474 241.07624:140	102.95623:12 121.02904:12 134.02548:60 148.04207:134 151.07655:253 160.04156:7 164.07254:167 166.05222:41 171.13934:10 176.03619:509 194.04715:143 195.13908:21 207.04202:2291 209.07031:172 223.03444:31 239.06966:5809	0.2	0	-0.4	3780	0.6	3047	0.6	3507	-0.4	3105	0	2929	0.5	2347	-0.4	2474	-0.8	2197	-0.1	2036	-2.9	2163	-4.3	0	-2.3	0	-1.3	1920
1578	10.062	250.90221	HMDB0060651, 2-Hydroxycarbamazepine	[M-H]-		0.14	True	C15H12N2O2		VPZIYMMSJFWLSP-UHFFFAOYSA-N	NC(=O)N1C2=CC=CC=C2C=CC2=CC(O)=CC=C12		null	null	92.3	76	50	274.54	IDA-NEG-240627-CM0024_03_R1	250.90335:2974 251.9067:397 252.91006:0	112.98503:17 138.90759:5 156.05782:2 171.08087:2 185.93921:119 208.9617:2 250.9025:4926	254.4	0	1	0	0.2	2781	0.3	2974	0	3887	-0.4	1588	0.4	1833	0.2	0	-0.8	1604	3.2	0	-4.4	0	-5	0	-2.1	0	-4.5	0
1824	2.025	267.07474	HMDB0000195, Inosine	[M-H]-	found in higher mz's MsMs_4165; found in higher mz's MsMs_6563; found in higher mz's MsMs_4696	0.2	True	C10H12N4O5		UGQMRVRMYYASKQ-KQYNXXCUSA-N	OC[C@H]1O[C@H]([C@H](O)[C@@H]1O)N1C=NC2=C(O)N=CN=C12		null	null	96.6	90.3	75	331.74	IDA-NEG-240627-CM0024_33_B1_R1	267.073:19441 268.07635:2487 269.07971:413	80.02761:219 92.02683:1263 135.03221:22606 201.03165:72 267.07571:7841	73.2	0	-20.4	0	-23.6	0	-21.9	0	-21.3	0	-19.7	0	-20.8	0	5.4	3970	4.3	0	4.8	1575	-32.3	0	-26.9	0	0.5	0	0.2	0
4755	24.914	351.25461	HMDB0001509, 20-Hydroxy-leukotriene B4	[M-H]-		0.22	True	C20H32O5		PTJFJXLGRSTECQ-PSPARDEHSA-N	OCCCCC\C=C/C[C@@H](O)\C=C\C=C\C=C/[C@@H](O)CCCC(O)=O		null	null	73.3	75	100	1106	IDA-NEG-240627-CM0024_25_B1_R1	351.25159:23703 352.25494:7401 353.2583:925	282.35944:179 351.25095:6117	0.6	0	2.7	0	3.2	0	2.5	0	1.6	33880	2.3	33985	2.5	0	1.5	0	2	0	2.1	0	-6	0	-5.5	0	-4.9	29963	-6.4	0
4715	10.078	351.21683	HMDB0001509, 20-Hydroxy-leukotriene B4	[M-H]-		0.12	True	C20H32O5		PTJFJXLGRSTECQ-PSPARDEHSA-N	OCCCCC\C=C/C[C@@H](O)\C=C\C=C\C=C/[C@@H](O)CCCC(O)=O		null	null	71.6	75	100	97.45	IDA-NEG-240627-QC_B1_06	351.21786:7220 352.22121:1575 353.22457:9322	70.79309:19 81.0358:5 83.04997:14 113.09911:12 121.07364:7 134.07646:5 135.11769:24 146.9613:41 149.10149:24 161.09691:12 177.09145:14 179.10915:48 185.11819:2 189.13004:26 195.10152:72 205.12479:5 207.10268:122 217.14491:10 227.1727:2 253.19083:10 269.21899:2 273.17859:2 283.1904:5 305.20892:7 351.21686:2902	-76.8	0	11.9	0	0.2	0	23.3	0	14.4	0	16.2	0	25.5	0	13	0	9.4	0	27.8	0	7.9	0	-8	0	3.3	0	1.1	0
861	8.188	195.9144	HMDB0000181, DOPA	[M-H]-		0.02	True	C9H11NO4		WTDRDQBEARUVNC-LURJTMIESA-N	N[C@@H](CC1=CC=C(O)C(O)=C1)C(O)=O		null	null	73.8	71.2	50	75.16	IDA-NEG-240627-CM0024_06_R1	195.9144:1457 196.91775:110 197.92111:1540	152.03696:24 195.91687:394	7.5	0	0.7	0	0.3	0	-0.3	0	-0.1	0	0.6	0	-0.1	1457	0.5	0	0.6	0	0.6	0	-2.2	0	-3.3	0	-2.4	0	-2.1	0
1904	24.108	269.25064	HMDB0000145, Estrone	[M-H]-	found in higher mz's MsMs_9697; found in higher mz's MsMs_4275; found in higher mz's MsMs_9083; found in higher mz's MsMs_10239	0.12	True	C18H22O2		DNXHEGUUPJUMQT-CBZIJGRNSA-N	[H][C@@]12CCC(=O)[C@@]1(C)CC[C@]1([H])C3=C(CC[C@@]21[H])C=C(O)C=C3		null	null	88	69.3	50	501	IDA-NEG-240627-CM0024_36_B1_R1	269.24957:15674 270.25292:2825 271.25628:496	251.24234:36 269.25137:9545	-0.5	0	4.1	0	2.8	0	2.8	0	2.6	0	2.8	0	2.8	0	1.2	0	2.3	0	2.3	0	-4.4	0	-3.3	0	-4.4	0	-4.4	0
2112	13.782	279.12918	HMDB0000673, Linoleic acid	[M-H]-	ion correlated with 2738; ion correlated with 11471; ion correlated with 12845	0.06	True	C18H32O2		OYHQOLUKZRVURQ-HZJYTTRNSA-N	CCCCC\C=C/C\C=C/CCCCCCCC(O)=O		null	null	59.2	75	100	25.06	IDA-NEG-240627-QC_B1_06	279.1283:1241 280.13165:737 281.13501:1474	96.95897:398 211.07422:36 279.1254:586 279.23584:36	-1.2	0	-1.2	0	-1.1	0	6.5	0	9.8	0	6.1	0	0.4	0	2.3	0	8.2	0	4.4	0	-3	0	3.8	0	-6.3	0	-0.4	0
468	1.466	151.02605	HMDB0000292, Xanthine	[M-H]-		0.06	True	C5H4N4O2		LRFVTYWOQMYALW-UHFFFAOYSA-N	O=C1NC2=C(NC=N2)C(=O)N1		null	null	88	25.9	50	127.35	IDA-NEG-240627-CM0024_28_B1_R1	151.02625:9410 152.0296:948 153.03296:142	108.01928:1880	100.4	0	-12.1	0	-7.6	0	-0.7	0	-0.6	0	-6.1	0	104	0	-0.8	0	16.2	0	1.3	0	95.1	0	93.2	0	102.6	0	0.1	0
412	5.637	143.07187	HMDB0000482, Caprylic acid	[M-H]-	ion correlated with 8183	0.02	True	C8H16O2		WWZKQHOCKIZLMA-UHFFFAOYSA-N	CCCCCCCC(O)=O		null	null	29	75	100	17.7	IDA-NEG-240627-CM0024_35_B1_R1	143.07187:1173 144.07522:252 145.07858:0	71.0508:179 99.08542:36 143.07004:72	0.9	0	-8.9	0	-19.2	0	-3.6	0	-10.1	0	-11.7	0	-3.1	0	-12.5	0	1.3	0	-2.8	0	-10.4	0	0.9	0	-1.6	0	4.6	0
2276	22.983	282.25443	HMDB0000133, Guanosine	[M-H]-		0.04	True	C10H13N5O5		NYHBQMYGNKIUIF-UUOKFMHZSA-N	NC1=NC2=C(N=CN2[C@@H]2O[C@H](CO)[C@@H](O)[C@H]2O)C(=O)N1		null	null	75	74.4	50	33925.71	IDA-NEG-240627-CM0024_18_R1	282.25439:280867 283.25774:23060 284.2611:2049	246.2345:18 264.24768:107 282.25375:27277	1	0	4.3	0	2	0	1.6	0	1.5	0	0.6	0	1.5	0	1.9	0	0.9	0	1.3	0	-3.7	0	-3.1	0	-4.1	0	-4.3	0
5226	24.931	367.24924	HMDB0001032, Dehydroepiandrosterone sulfate	[M-H]-		0.02	True	C19H28O5S		CZWCKYRVOZZJNM-USOAJAOKSA-N	[H][C@@]12CCC(=O)[C@@]1(C)CC[C@@]1([H])[C@@]2([H])CC=C2C[C@H](CC[C@]12C)OS(O)(=O)=O		null	null	72.3	79.1	50	39.27	IDA-NEG-240627-CM0024_14_R1	367.24924:1518 368.25259:5464 369.25595:1025	319.22192:18 367.24365:72	-5.4	0	0.7	0	-1.6	0	3.8	0	-1.6	0	-0.4	0	-2.5	0	-2.2	0	4.6	0	1.1	0	-14.2	0	4.3	0	0.2	0	-0.6	0
846	1.608	195.05226	HMDB0000625, Gluconic acid	[M-H]-	found in higher mz's MsMs_3920; found in higher mz's MsMs_6827	0.08	True	C6H12O7		RGHNJXZEOKUKBD-SQOUGZDYSA-N	OC[C@@H](O)[C@@H](O)[C@H](O)[C@@H](O)C(O)=O		null	null	75.2	82.7	41.7	117.62	IDA-NEG-240627-CM0024_37_B1_R1	195.05193:7302 196.05528:577 197.05864:256	71.01285:179 75.00961:867 89.02323:161 119.03224:73 129.01932:904 160.84207:1235 195.05203:2244	54.6	0	6.2	0	-1.7	0	1.8	0	0	0	2.5	0	-1.8	0	-0.5	0	0.7	0	0	0	-0.2	0	-0.3	0	88.9	0	-1.1	0
1405	3.521	241.08556	HMDB0000273, Thymidine	[M-H]-	ion correlated with 2454; found in higher mz's MsMs_2454	0.04	True	C10H14N2O5		IQFYYKKMVGJFEH-XLPZGREQSA-N	CC1=CN([C@H]2C[C@H](O)[C@@H](CO)O2)C(=O)NC1=O		null	null	87.6	81	50	66.98	IDA-NEG-240627-CM0024_02_R1	241.08556:2704 242.08891:302 243.09227:70	125.03347:51 241.08461:348	27.6	0	0.3	0	0	2704	0.9	0	-1	0	0.5	0	0.6	0	0.3	0	-0.7	0	-0.6	0	-3.8	1608	-3.2	0	-6.7	0	-2.1	0
4534	6.081	346.03128	HMDB0000045, Adenosine monophosphate	[M-H]-	ion correlated with 3772; found in higher mz's MsMs_5945; adduct linked to 3772_[M-H]-; found in higher mz's MsMs_9309	0.04	True	C10H14N5O7P		UDMBCSSLTHHNCD-KQYNXXCUSA-N	NC1=C2N=CN([C@@H]3O[C@H](COP(O)(O)=O)[C@@H](O)[C@H]3O)C2=NC=N1		null	null	55.9	68.1	50	170.25	IDA-NEG-240627-CM0024_07_R1	346.03183:1223 347.03518:202 348.03854:67	132.04713:2 209.39024:7 277.16583:10 346.03241:38	-89.2	0	2.2	0	2.1	3444	2.2	0	3.1	0	2.5	0	3	0	2.1	1223	1.2	0	3.2	0	-4.9	0	-5.9	0	-7.9	0	-5.7	0
1729	1.362	258.94513	HMDB0000645, Galactose 1-phosphate	[M-H]-	found in higher mz's MsMs_5323; found in higher mz's MsMs_3858; found in higher mz's MsMs_7620; adduct linked to 1137_[M-H2O-H]-; found in higher mz's MsMs_10029	0.26	True	C6H13O9P		HXXFSFRBOHSIMQ-FPRJBGLDSA-N	OC[C@H]1O[C@H](OP(O)(O)=O)[C@H](O)[C@@H](O)[C@H]1O		null	null	88	36.2	50	21.82	IDA-NEG-240627-CM0024_07_R1	258.94461:1862 259.94796:0 260.95132:0	92.92712:36	-0.9	0	0.4	0	0.8	1287	0.8	0	-0.4	0	0.7	0	0.1	0	0.2	1862	0.3	1731	-0.2	2490	-7.8	1242	-5.1	0	-4.9	0	-5	1569
1248	21.305	227.20294	HMDB0000806, Myristic acid	[M-H]-	found in higher mz's MsMs_9937; found in higher mz's MsMs_9562; found in higher mz's MsMs_8573; found in higher mz's MsMs_2004; adduct linked to 7463_[M-H]-; adduct linked to 7957_[M+Na-2H]-; found in higher mz's MsMs_7463; found in higher mz's MsMs_5091; found in higher mz's MsMs_2693; found in higher mz's MsMs_7957; found in higher mz's MsMs_6845; found in higher mz's MsMs_11280; found in highe…	0.14	True	C14H28O2		TUNFSRHWOTWDNC-UHFFFAOYSA-N	CCCCCCCCCCCCCC(O)=O		null	null	86.9	75.6	66.7	3220.91	IDA-NEG-240627-QC_B1_10	227.20248:74164 228.20583:14584 229.20919:1024	209.19493:469 227.20412:21634	16.3	0	6	0	-4.8	0	-4.3	0	0	0	20.3	0	-1.6	0	-0.4	0	9.7	0	18.3	0	0.1	0	3.4	0	-13.9	0	27.4	0
1377	16.008	239.16672	HMDB0000194, Anserine	[M-H]-		0.08	True	C10H16N4O3		MYYIAHXIVFADCU-QMMMGPOBSA-N	CN1C=NC=C1C[C@H](NC(=O)CCN)C(O)=O		null	null	48.7	74.5	50	34.5	IDA-NEG-240627-CM0024_37_B1_R1	239.16672:2417 240.17007:496 241.17343:186	59.01555:762 102.95743:72 171.02486:36 171.14122:36 177.1701:143 193.16245:36 194.52501:36 195.16371:36 239.06081:73 239.16875:762	19.1	0	-14.7	0	4.3	0	10.2	0	-1.9	0	-74.5	0	54.1	0	22.1	0	7.6	0	10.2	0	18.6	0	16.5	0	-5.4	0	3	0
2558	21.759	291.23438	HMDB0060949, 2-hydroxyflutamide	[M-H]-	ion correlated with 14387; ion correlated with 2069; ion correlated with 9237; ion correlated with 10519; ion correlated with 12589	0.02	True	C11H11F3N2O4		YPQLFJODEKMJEF-UHFFFAOYSA-N	CC(C)(O)C(O)=NC1=CC(=C(C=C1)N(=O)=O)C(F)(F)F		null	null	88	69.8	50	31.71	IDA-NEG-240627-CM0024_35_B1_R1	291.23438:1442 292.23772:341 293.24108:0	291.2338:430	83.5	0	5.3	0	2.4	0	5.3	0	3.4	0	5.1	0	10.9	0	8.6	0	-2.6	0	8.1	0	-0.9	0	-2.2	0	-4.6	0	4.4	0
1212	16.11	225.18858	HMDB0000033, Carnosine	[M-H]-		0.1	True	C9H14N4O3		CQOVPNPJLQNMDC-ZETCQYMHSA-N	NCCC(=O)N[C@@H](CC1=CN=CN1)C(O)=O		null	null	75	75	100	239.71	IDA-NEG-240627-CM0024_07_R1	225.18753:3051 226.19088:385 227.19424:55	225.18874:1148	3	0	-0.2	0	-0.6	0	-0.7	0	0.9	0	0.3	0	-0.2	0	-0.3	3051	-1	3222	-0.9	2758	-6.8	2237	-6.8	0	-3.6	0	-0.4	0
299	27.502	128.99722	HMDB0014684, Fluorouracil	[M-H]-		0.02	True	C4H3FN2O2		GHASVSINZRGABV-UHFFFAOYSA-N	FC1=CNC(=O)NC1=O		null	null	47.2	84.9	100	14.28	IDA-NEG-240627-CM0024_02_R1	128.99722:1310 130.00057:151 131.00393:0	58.99234:20 59.01744:5 68.99491:36 84.98837:10 85.02668:5 128.99586:15 129.09412:10	-3.3	0	-0.3	0	-0.4	1310	3.1	0	0.5	0	-0.8	0	3.2	0	-1.3	0	-3.5	0	-1.3	0	3.3	0	3.4	0	1.9	0	0.1	0
1295	6.492	231.1259	HMDB0001389, Melatonin	[M-H]-		0.14	True	C13H16N2O2		DRLFMBDRBRZALE-UHFFFAOYSA-N	COC1=CC2=C(NC=C2CCNC(C)=O)C=C1		null	null	74.4	73.8	50	69.51	IDA-NEG-240627-CM0024_10_R1	231.12476:1264 232.12811:244 233.13147:183	146.98711:12 231.12421:970	74.1	0	0.8	0	-0.5	1119	0.8	1701	-0.8	1502	-0.4	1236	0.1	0	-0.7	0	0.8	0	0.5	0	-4.3	1264	-5.4	0	-13.4	0	-3.6	1151
1249	18.642	227.20413	HMDB0000806, Myristic acid	[M-H]-	similar chromatogram in higher mz_10086; similar chromatogram in higher mz_11737; found in higher mz's MsMs_12681; found in higher mz's MsMs_5090; found in higher mz's MsMs_2691; adduct linked to 7464_[M-H]-; adduct linked to 7958_[M+Na-2H]-; similar chromatogram in higher mz_5090; similar chromatogram in higher mz_11279; similar chromatogram in higher mz_15479; found in higher mz's MsMs_15479; f…	0.04	True	C14H28O2		TUNFSRHWOTWDNC-UHFFFAOYSA-N	CCCCCCCCCCCCCC(O)=O		null	null	88	80	50	3239.19	IDA-NEG-240627-CM0024_07_R1	227.20358:49602 228.20693:6766 229.21029:911	227.20169:10518	-0.8	0	-0.6	0	0.2	0	-0.8	0	-0.7	0	-0.5	0	-0.5	0	-1	49602	-0.6	77006	-1	0	-6.6	0	-5.4	0	-5.3	0	-5.3	0
1556	8.672	249.02512	HMDB0001049, gamma-Glutamylcysteine	[M-H]-		0.08	True	C8H14N2O5S		RITKHVBHSGLULN-WHFBIAKZSA-N	N[C@@H](CCC(=O)N[C@@H](CS)C(O)=O)C(O)=O		null	null	92.8	64.4	66.7	31.22	IDA-NEG-240627-CM0024_14_R1	249.02385:2649 250.0272:539 251.03056:256	79.95822:22 107.68726:9 112.63023:23 154.01085:9 174.96439:9 180.97556:67 249.02512:3696	-0.7	0	-3.5	0	2.8	0	0.8	0	-0.2	0	0.3	1838	0.5	2369	0.4	0	0	0	-0.1	0	-4.1	0	-3.8	0	-3.9	0	-2.2	0
2155	20.998	279.23544	HMDB0000673, Linoleic acid	[M-H]-	found in higher mz's MsMs_10425; found in higher mz's MsMs_4591; found in higher mz's MsMs_9907; found in higher mz's MsMs_6480; found in higher mz's MsMs_3832; found in higher mz's MsMs_3830; found in higher mz's MsMs_15170; found in higher mz's MsMs_12486	0.22	True	C18H32O2		OYHQOLUKZRVURQ-HZJYTTRNSA-N	CCCCC\C=C/C\C=C/CCCCCCCC(O)=O		null	null	82.7	78.3	100	61471.15	IDA-NEG-240627-CM0024_08_R1	279.23544:871000 280.23879:260142 281.24215:32122	59.01408:830 123.08427:36 139.07423:36 168.11607:143 205.20129:143 223.1833:36 243.21777:179 259.21347:215 278.34506:3180 278.98212:153 279.23816:52082	0.8	0	1.6	492825	1.4	0	1.6	0	0.7	0	0.9	0	0.8	786513	0	794497	0.8	871000	1.5	786909	-5.1	702534	-4.7	0	-4.7	0	-4.4	0
6314	9.899	407.28503	HMDB0000619, Cholic acid	[M-H]-	ion correlated with 7406; adduct linked to 6816_[M+Na-2H]-; found in higher mz's MsMs_15025; found in higher mz's MsMs_10045; found in higher mz's MsMs_8279; found in higher mz's MsMs_7406; found in higher mz's MsMs_14773; found in higher mz's MsMs_12643; found in higher mz's MsMs_7888	0.24	True	C24H40O5		BHQCQFFYRZLCQQ-OELDTZBJSA-N	C[C@H](CCC(O)=O)[C@H]1CC[C@H]2[C@@H]3[C@H](O)C[C@@H]4C[C@H](O)CC[C@]4(C)[C@H]3C[C@H](O)[C@]12C		null	null	74.6	73.7	66.7	635.82	IDA-NEG-240627-CM0024_04_R1	407.28555:42047 408.2889:13251 409.29226:2404	169.10387:18 205.15919:143 231.17229:72 245.1696:54 271.21555:54 287.20557:72 315.27853:72 325.25711:340 335.30359:18 343.26865:1702 371.26385:161 407.28482:48598	41.5	0	1.5	32748	0.3	27119	1	2678	1.1	42047	1.1	8317	0.2	16681	1.3	9796	0.5	42708	1.3	21268	-6.5	2435	-9.8	0	-9	0	-9.2	3652
473	3.965	151.04028	HMDB0000292, Xanthine	[M-H]-		0.1	True	C5H4N4O2		LRFVTYWOQMYALW-UHFFFAOYSA-N	O=C1NC2=C(NC=N2)C(=O)N1		null	null	26.3	87.3	100	17.71	IDA-NEG-240627-CM0024_26_B1_R1	151.03949:1590 152.04284:231 153.0462:57	65.04002:75 93.03509:1203 107.04713:39 108.02109:181 151.03711:215	-1.6	0	3.9	0	3.2	0	0.6	0	-12	0	-10.4	0	8.8	0	0.6	0	3.4	0	-0.9	0	3.8	0	3	0	8.4	0	10	0
605	1.089	168.99059	HMDB0001473, Dihydroxyacetone phosphate	[M-H]-	ion correlated with 6122; found in higher mz's MsMs_5949; found in higher mz's MsMs_1719; found in higher mz's MsMs_1732; found in higher mz's MsMs_2493; found in higher mz's MsMs_1731; found in higher mz's MsMs_3596	0.26	True	C3H7O6P		GNGACRATGGDKBX-UHFFFAOYSA-N	OCC(=O)COP(O)(O)=O		null	null	75.5	86	50	49.99	IDA-NEG-240627-CM0024_29_B1_R1	168.99165:1464 169.995:118 170.99836:1534	62.96375:152 71.01487:76 78.9582:1846 79.96322:40 80.96619:110 96.9679:899 150.97292:36 168.98154:36	-96.7	0	-105.3	0	11.5	0	-25.8	0	111.1	0	-10.7	0	64.1	0	-116.6	0	-140.2	0	-99.7	0	-68.2	0	-54.8	0	-104.3	0	36.6	0
469	1.547	151.02621	HMDB0000292, Xanthine	[M-H]-		0.16	True	C5H4N4O2		LRFVTYWOQMYALW-UHFFFAOYSA-N	O=C1NC2=C(NC=N2)C(=O)N1		null	null	87.9	87.9	100	68.13	IDA-NEG-240627-QC_B1_09	151.02715:2476 152.0305:168 153.03386:0	108.02111:215 151.02638:325	105	0	-13.2	0	-8.7	0	-1.7	0	-1.7	0	-7.2	0	102.9	0	-1.9	0	15.1	0	0.3	0	94	0	87.6	0	101.6	0	-1	0
1557	8.723	249.02516	HMDB0001049, gamma-Glutamylcysteine	[M-H]-		0.16	True	C8H14N2O5S		RITKHVBHSGLULN-WHFBIAKZSA-N	N[C@@H](CCC(=O)N[C@@H](CS)C(O)=O)C(O)=O		null	null	82.3	64.9	66.7	38.26	IDA-NEG-240627-CM0024_13_R1	249.02388:1656 250.02723:229 251.03059:140	79.95676:21 92.02792:86 102.95929:10 108.02243:535 137.09921:2 143.05978:5 159.05174:2 184.0536:72 249.02443:2221	-0.9	0	-3.1	0	0.9	0	1	0	-0.3	0	0.2	0	0.3	0	0.2	0	-0.2	3479	-0.2	3301	-4.2	3300	-3.9	0	-4	0	-2.4	1656
327	1.736	130.08836	HMDB0001149, 5-Aminolevulinic acid	[M-H]-		0.06	True	C5H9NO3		ZGXJTSGNIOSYLO-UHFFFAOYSA-N	NCC(=O)CCC(O)=O		null	null	88	73.8	50	1053.72	IDA-NEG-240627-QC_03	130.08757:5582 131.09092:630 132.09428:97	130.08829:721	-182.7	0	-4.5	0	-4.5	0	-4.6	0	-4.3	0	-6	0	-4.5	0	-5.2	0	-4.3	0	-4.3	0	-4.4	0	-5	0	-4.7	0	-4.2	0
384	10.706	135.04591	HMDB0000209, Phenylacetic acid	[M-H]-		0.12	True	C8H8O2		WLJVXDMOQOGPHL-UHFFFAOYSA-N	OC(=O)CC1=CC=CC=C1		null	null	44.6	75	100	34.38	IDA-NEG-240627-CM0024_37_B1_R1	135.0457:3127 136.04905:662 137.05241:47	91.05695:358 135.04665:215	-2.1	0	-11.3	0	8.4	0	-3.6	0	-5.6	0	-0.9	0	-1.5	0	-0.2	0	22.9	0	-6.2	0	-3.9	0	-9.6	0	18.7	0	1	0
2126	14.091	279.16434	HMDB0000673, Linoleic acid	[M-H]-		0.04	True	C18H32O2		OYHQOLUKZRVURQ-HZJYTTRNSA-N	CCCCC\C=C/C\C=C/CCCCCCCC(O)=O		null	null	68.2	75	100	50.33	IDA-NEG-240627-CM0024_23_B1_R1	279.16434:5259 280.16769:657 281.17105:985	96.96028:1291 211.07446:12 279.16422:4482	-10.1	0	33.6	0	-1.9	0	-10.1	0	-13.2	0	-20.9	0	0.1	0	-9.4	0	-8.7	0	3.8	0	-10.3	0	-14.9	0	-40.6	0	-20.4	0
1676	22.333	255.23581	HMDB0000220, Palmitic acid	[M-H]-	found in higher mz's MsMs_10979; found in higher mz's MsMs_10581; found in higher mz's MsMs_9285; found in higher mz's MsMs_3757; found in higher mz's MsMs_2911; found in higher mz's MsMs_3293; found in higher mz's MsMs_14729; found in higher mz's MsMs_8719; found in higher mz's MsMs_4738; found in higher mz's MsMs_8062; found in higher mz's MsMs_6686	0.38	True	C16H32O2		IPCSVZSSVZVIGE-UHFFFAOYSA-N	CCCCCCCCCCCCCCCC(O)=O		null	null	87.9	78.3	66.7	11683.05	IDA-NEG-240627-CM0024_01_R1	255.23558:487940 256.23893:115788 257.24229:12745	235.21057:328 237.22226:1788 255.23354:43885	0.6	0	-0.7	487940	-1	439930	-0.8	538168	-0.9	0	-1	376833	-0.7	509988	-0.7	510241	-0.8	537644	0.2	505628	-6.4	524826	-6.1	404627	-6.5	0	-6.4	336206
5653	2.28	383.11392	HMDB0000939, S-Adenosylhomocysteine	[M-H]-	found in higher mz's MsMs_7258	0.26	True	C14H20N6O5S		ZJUKTBDSGOFHSH-WFMPWKQPSA-N	N[C@@H](CCSC[C@H]1O[C@H]([C@H](O)[C@@H]1O)N1C=NC2=C1N=CN=C2N)C(O)=O		null	null	58.7	75	100	86.42	IDA-NEG-240627-CM0024_26_B1_R1	383.11392:5580 384.11727:1318 385.12063:362	100.04038:21 124.01416:7 128.03271:50 133.62541:36 137.03716:36 158.03339:14 180.07529:14 230.9593:7 242.0854:29 271.10938:43 315.09662:990 383.11292:3189	-34	0	-24.8	0	-64.1	0	-63.4	0	17.5	0	14.2	0	-63.6	0	9.3	0	-64.6	0	-62.8	0	4	0	1.2	0	4.2	0	-2.5	0
4722	10.134	351.21735	HMDB0001509, 20-Hydroxy-leukotriene B4	[M-H]-	adduct linked to 3945_[M-H]-	0.12	True	C20H32O5		PTJFJXLGRSTECQ-PSPARDEHSA-N	OCCCCC\C=C/C[C@@H](O)\C=C\C=C\C=C/[C@@H](O)CCCC(O)=O		null	null	72.1	75	100	104.14	IDA-NEG-240627-QC_B1_08	351.21774:6002 352.22109:1869 353.22445:11215	70.79301:29 80.02866:8 127.08044:7 177.09807:21 183.09946:21 191.14903:7 206.12662:14 219.10461:29 225.11237:14 235.2144:14 261.18762:36 271.20889:57 305.11655:7 351.21808:2369	-78.3	0	10.5	0	-1.3	0	20.5	0	12.9	0	8.1	0	24	0	11.5	0	7.9	0	26.3	0	7.4	0	0.8	0	3.6	0	-0.4	0
364	5.596	134.04782	HMDB0000034, Adenine	[M-H]-	ion correlated with 2737; found in higher mz's MsMs_2737; found in higher mz's MsMs_4416; found in higher mz's MsMs_4053	0.14	True	C5H5N5		GFFGJBXGBJISGV-UHFFFAOYSA-N	NC1=C2NC=NC2=NC=N1		null	null	86.8	86.8	100	57.3	IDA-NEG-240627-CM0024_35_B1_R1	134.04761:2557 135.05096:227 136.05432:97	65.01259:72 92.026:72 107.037:324 134.04547:997	-14.6	0	-4.9	0	-2.2	0	-4.3	0	-3	0	-3.3	0	-1.5	0	-3.9	0	-2.9	0	-1.1	0	-2.2	0	-5.1	0	-3.9	0	-1.1	0
3898	22.908	327.25809	HMDB0002183, Docosahexaenoic acid	[M-H]-	similar chromatogram in higher mz_11933	0.5	True	C22H32O2		MBMBGCFOFBJSGT-KUBAVDMBSA-N	CC\C=C/C\C=C/C\C=C/C\C=C/C\C=C/C\C=C/CCC(O)=O		null	null	95.8	26.7	50	1184.06	IDA-NEG-240627-CM0024_13_R1	327.25354:14116 328.25689:3072 329.26025:1366	197.12563:18 280.3472:639 281.25235:51887 282.25348:340 282.84576:54 284.483:36 285.51379:36 309.2236:36 327.26022:179	-3.4	0	0.8	16480	-0.3	20667	-0.5	26452	0.7	19643	-0.8	12829	-0.5	29592	-0.4	29857	0.3	30429	0.6	31815	-8.6	31109	-8.1	22848	-8.9	25196	-6.4	14116
437	2.919	146.06097	HMDB0000148, Glutamic acid	[M-H]-	ion correlated with 7801; ion correlated with 1173; ion correlated with 4984; ion correlated with 6889; ion correlated with 12331; ion correlated with 14323; ion correlated with 2354; ion correlated with 3198; ion correlated with 10851	0.02	True	C5H9NO4		WHUUTDBJXJRKMK-VKHMYHEASA-N	N[C@@H](CCC(O)=O)C(O)=O		null	null	84	84	100	94.05	IDA-NEG-240627-CM0024_26_B1_R1	146.06097:1090 147.06432:0 148.06768:2048	102.06139:36 128.02879:36	125	0	5.6	0	0.1	0	9.4	0	5.5	0	13.8	0	10.7	0	8.6	0	1.4	0	-11.3	0	12.1	0	2.6	0	1.9	0	-4.1	0
1738	1.602	259.02377	HMDB0001401, Glucose 6-phosphate	[M-H]-	ion correlated with 4902; found in higher mz's MsMs_6284; found in higher mz's MsMs_4902; found in higher mz's MsMs_10332; found in higher mz's MsMs_7927; found in higher mz's MsMs_3531	0.08	True	C6H13O9P		NBSCHQHZLSJFNQ-GASJEMHNSA-N	OC1O[C@H](COP(O)(O)=O)[C@@H](O)[C@H](O)[C@H]1O		null	null	92.5	39.3	50	1178.58	IDA-NEG-240627-CM0024_34_B1_R1	259.02377:69811 260.02712:5786 261.03048:1851	62.96484:322 78.96038:34132 81.80606:36 96.66856:365 101.02767:442 131.03723:218 150.98152:322 187.00426:74 259.02533:11009	-102.9	0	15.5	0	21.3	0	4.8	0	-92.8	0	-91.8	0	-95.1	0	4.6	0	-89.9	0	91.1	0	84.8	0	2.6	0	-676.9	0	-3.1	0
366	2.261	134.04851	HMDB0000034, Adenine	[M-H]-	found in higher mz's MsMs_1992	0.08	True	C5H5N5		GFFGJBXGBJISGV-UHFFFAOYSA-N	NC1=C2NC=NC2=NC=N1		null	null	81.4	74.2	50	88.42	IDA-NEG-240627-CM0024_13_R1	134.04707:1200 135.05042:88 136.05378:0	90.01151:10 107.03715:210 132.03896:7	-12	0	-8.8	0	-8.8	1595	-4.7	0	-7.1	0	-5	0	-3.6	2035	-5.7	0	-6.5	1981	-3.4	0	-4.4	0	-3.4	0	-6.4	0	-1.8	1200
2903	20.819	301.22128	HMDB0001999, Eicosapentaenoic acid	[M-H]-	found in higher mz's MsMs_11887; found in higher mz's MsMs_8552; found in higher mz's MsMs_5281; found in higher mz's MsMs_11602; found in higher mz's MsMs_5268; similar chromatogram in higher mz_15241	0.28	True	C20H30O2		JAZBEHYOTPTENJ-JLNKQSITSA-N	CC\C=C/C\C=C/C\C=C/C\C=C/C\C=C/CCCC(O)=O		null	null	75	72.2	50	381.88	IDA-NEG-240627-CM0024_04_R1	301.22046:20759 302.22381:8013 303.22717:110188	301.22202:16942	-4.2	0	-0.3	12990	-1	24804	-0.7	12207	-1.1	20759	0.8	7125	-0.9	8062	-0.2	7106	-0.9	14754	-0.6	4562	-5.3	4088	-7.7	0	-6	0	-8.1	11078
7644	17.299	464.27951	HMDB0000138, Glycocholic acid	[M-H]-		0.06	True	C26H43NO6		RFDAIACWWDREDC-FRVQLJSFSA-N	C[C@H](CCC(O)=NCC(O)=O)[C@H]1CC[C@H]2[C@@H]3[C@H](O)C[C@@H]4C[C@H](O)CC[C@]4(C)[C@H]3C[C@H](O)[C@]12C		null	null	36.8	75	100	48.5	IDA-NEG-240627-QC_B1_Tissue_Pooledd	464.27863:1729 465.28198:750 466.28534:250	196.04337:91 464.185:37	-31.6	0	11.8	0	11.8	0	13.4	0	6.8	0	12.7	0	10.3	0	45.8	0	27.9	0	-17.4	0	16.9	0	-1.7	0	3.4	0	-5.1	0
1905	23.374	269.25113	HMDB0000145, Estrone	[M-H]-	found in higher mz's MsMs_4296; found in higher mz's MsMs_4824; found in higher mz's MsMs_6261	0.22	True	C18H22O2		DNXHEGUUPJUMQT-CBZIJGRNSA-N	[H][C@@]12CCC(=O)[C@@]1(C)CC[C@]1([H])C3=C(CC[C@@]21[H])C=C(O)C=C3		null	null	88	69.3	50	552.23	IDA-NEG-240627-QC_02	269.2471:5027 270.25045:1707 271.25381:0	269.04733:75	0.4	0	2.2	0	1	0	1	0	0.6	14972	0.8	0	0.3	0	-0.5	19993	0.8	29659	0.6	20031	-6.2	20570	-4	11845	-5.5	0	-6.3	0
5939	11.707	391.28934	HMDB0000518, Chenodeoxycholic acid	[M-H]-	ion correlated with 7022; found in higher mz's MsMs_7022	0.12	True	C24H40O4		RUDATBOHQWOJDD-BSWAIDMHSA-N	[H][C@@]1(CC[C@@]2([H])[C@]3([H])[C@H](O)C[C@]4([H])C[C@H](O)CC[C@]4(C)[C@@]3([H])CC[C@]12C)[C@H](C)CCC(O)=O		null	null	75	74	50	79.75	IDA-NEG-240627-CM0024_08_R1	391.28934:4901 392.29269:1785 393.29605:233	391.29187:8131	9.8	0	2.8	2416	2.3	2160	0.6	0	0.4	1334	0.2	0	1.4	0	2	0	1.7	4901	2	3007	-7.6	0	-9.5	0	-9.5	0	-8.2	0
6308	14.361	407.22507	HMDB0000619, Cholic acid	[M-H]-	similar chromatogram in higher mz_7884	0.04	True	C24H40O5		BHQCQFFYRZLCQQ-OELDTZBJSA-N	C[C@H](CCC(O)=O)[C@H]1CC[C@H]2[C@@H]3[C@H](O)C[C@@H]4C[C@H](O)CC[C@]4(C)[C@H]3C[C@H](O)[C@]12C		null	null	50	74.7	50	39.67	IDA-NEG-240627-CM0024_13_R1	407.22086:1258 408.22421:438 409.22757:131	78.96052:181 152.99751:769 253.23196:73 407.21927:739	59.6	0	0.4	0	0.8	0	4.1	0	-0.9	0	0.7	0	1.4	0	0.3	0	0.6	3191	0.7	0	-9.3	0	-8.6	0	-10.3	0	-9.7	1258
11540	17.587	624.32501	HMDB0001198, Leukotriene C4	[M-H]-		0.22	True	C30H47N3O9S		GWNVDXQDILPJIG-NXOLIXFESA-N	CCCCC\C=C/C\C=C/C=C/C=C/[C@@H](SC[C@H](NC(=O)CC[C@H](N)C(O)=O)C(=O)NCC(O)=O)[C@@H](O)CCCC(O)=O		null	null	43.5	75	100	114.76	IDA-NEG-240627-CM0024_17_R1	624.30713:1935 625.31048:683 626.31384:0	128.57646:5 152.50566:5 224.07198:5 391.23471:5 475.68835:5 480.31241:19 501.61435:5 624.31628:41	-18.8	0	1	0	0.4	0	-3.6	0	-0.5	0	-2.9	0	0.3	1897	-0.2	0	-0.8	2504	0.6	1530	-13	0	-13.7	0	-11.6	0	-14.5	0
4733	13.564	351.21936	HMDB0001509, 20-Hydroxy-leukotriene B4	[M-H]-	similar chromatogram in higher mz_6589; found in higher mz's MsMs_6589	0.14	True	C20H32O5		PTJFJXLGRSTECQ-PSPARDEHSA-N	OCCCCC\C=C/C[C@@H](O)\C=C\C=C\C=C/[C@@H](O)CCCC(O)=O		null	null	72.4	75	100	83.75	IDA-NEG-240627-QC_B1_10	351.21979:11989 352.22314:2748 353.2265:9157	70.79281:39 127.07179:18 169.09184:36 207.10007:54 261.1911:107 271.21454:72 305.21466:36 351.22168:4658	-9.2	0	3.3	0	-0.8	0	-24.3	0	-0.8	0	-7.7	0	-56.9	0	-0.7	0	18.3	0	-32.3	0	-1.7	0	-13	0	47	0	-14.2	0
1906	23.659	269.25125	HMDB0000145, Estrone	[M-H]-	found in higher mz's MsMs_9751; found in higher mz's MsMs_7833; found in higher mz's MsMs_11639; found in higher mz's MsMs_9432; found in higher mz's MsMs_6260; found in higher mz's MsMs_4277; found in higher mz's MsMs_12963	0.14	True	C18H22O2		DNXHEGUUPJUMQT-CBZIJGRNSA-N	[H][C@@]12CCC(=O)[C@@]1(C)CC[C@]1([H])C3=C(CC[C@@]21[H])C=C(O)C=C3		null	null	88	69.3	50	1020.06	IDA-NEG-240627-CM0024_07_R1	269.25067:32975 270.25402:8388 271.25738:1058	195.05499:36 251.23723:107 269.24908:13060	-0.1	0	1.7	37043	0.8	19576	0.8	34741	0.1	28868	0.7	26985	0.9	0	-1	32975	0.4	44226	0.7	0	-6.6	0	-4.5	0	-5.9	0	-6.7	0
2277	22.903	282.25507	HMDB0000133, Guanosine	[M-H]-	similar chromatogram in higher mz_9959; similar chromatogram in higher mz_11294; similar chromatogram in higher mz_3267; similar chromatogram in higher mz_15555; found in higher mz's MsMs_13475; found in higher mz's MsMs_9959	0.04	True	C10H13N5O5		NYHBQMYGNKIUIF-UUOKFMHZSA-N	NC1=NC2=C(N=CN2[C@@H]2O[C@H](CO)[C@@H](O)[C@H]2O)C(=O)N1		null	null	75	74.4	50	23274.32	IDA-NEG-240627-QC_01	282.25534:240316 283.25869:33708 284.26205:3414	282.25726:6845	-0.4	0	2.1	0	0	0	0.3	0	0.8	0	0.8	0	1	0	0.8	0	1	332950	1	0	-6	0	-5.4	0	-6.4	0	-6.5	0
2348	24.859	283.2673	HMDB0000827, Stearic acid	[M-H]-	similar chromatogram in higher mz_10104; found in higher mz's MsMs_10675; found in higher mz's MsMs_10104; found in higher mz's MsMs_3980; found in higher mz's MsMs_10687; found in higher mz's MsMs_10108; found in higher mz's MsMs_15138	0.14	True	C18H36O2		QIQXTHQIDYTFRH-UHFFFAOYSA-N	CCCCCCCCCCCCCCCCCC(O)=O		null	null	88	76.4	50	9253.69	IDA-NEG-240627-CM0024_02_R1	283.26688:407968 284.27023:96556 285.27359:11266	283.26572:38454	-0.3	0	0	583354	0	407968	0.7	419445	-0.5	416118	0.2	0	-0.5	0	-0.9	396567	-0.8	465145	-0.7	0	-7.7	0	-6.7	358111	-7	0	-8.6	0
806	5.934	190.05252	HMDB0000763, 5-Hydroxyindoleacetic acid	[M-H]-		0.08	True	C10H9NO3		DUUGKQCEGZLZNO-UHFFFAOYSA-N	OC(=O)CC1=CNC2=C1C=C(O)C=C2		null	null	80.4	67.3	50	44.93	IDA-NEG-240627-QC_B1_09	190.05179:1557 191.05514:196 192.0585:46	102.94766:54 144.0459:1664 160.04143:107	-59.3	0	-6.2	0	6.9	0	-6	0	-15.3	0	20	0	-4	0	-5	0	-3.2	0	1.2	0	-6.9	0	-6	0	134	0	134.3	0
5222	23.09	367.24249	HMDB0001032, Dehydroepiandrosterone sulfate	[M-H]-	ion correlated with 3994; ion correlated with 5051; ion correlated with 4595; ion correlated with 1892; adduct linked to 4526_[M-H]-	0.16	True	C19H28O5S		CZWCKYRVOZZJNM-USOAJAOKSA-N	[H][C@@]12CCC(=O)[C@@]1(C)CC[C@@]1([H])[C@@]2([H])CC=C2C[C@H](CC[C@]12C)OS(O)(=O)=O		null	null	72.9	79.1	50	60.64	IDA-NEG-240627-QC_B1_Tissue_Pooledd	367.24152:4325 368.24487:1366 369.24823:1708	84.00916:72 305.24768:36 366.07272:36 367.24326:396	13.5	0	-9.6	0	-1.5	0	-9.8	0	-0.6	0	-0.6	0	-12.3	0	-4.9	0	0.3	0	-3.8	0	-21.4	0	-14.1	0	-22.9	0	-2	0
2513	19.881	289.18509	HMDB0000052, Argininosuccinic acid	[M-H]-		0.38	True	C10H18N4O6		KDZOASGQNOPSCU-WDSKDSINSA-N	N[C@@H](CCCNC(=N)N[C@@H](CC(O)=O)C(O)=O)C(O)=O		null	null	88	74	50	115.47	IDA-NEG-240627-CM0024_20_R1	289.18103:3034 290.18438:866 291.18774:347	241.11766:12 289.18268:3720	-15.8	0	-2.4	3734	-0.2	1459	0.4	0	-0.3	2141	-2.1	1207	-0.3	1354	0.8	1439	0.7	0	1	1079	-1.4	0	-9.2	0	-17.6	0	1	1504
1852	21.695	267.23572	HMDB0000195, Inosine	[M-H]-	found in higher mz's MsMs_4206; similar chromatogram in higher mz_9419; found in higher mz's MsMs_9419; found in higher mz's MsMs_4215; found in higher mz's MsMs_3323	0.3	True	C10H12N4O5		UGQMRVRMYYASKQ-KQYNXXCUSA-N	OC[C@H]1O[C@H]([C@H](O)[C@@H]1O)N1C=NC2=C(O)N=CN=C12		null	null	88	67.4	50	3040.85	IDA-NEG-240627-CM0024_13_R1	267.23242:11346 268.23577:2448 269.23913:632	267.23593:7094	14.6	0	0	32359	0.6	11111	0.8	53924	-0.8	21513	0.8	18351	-0.3	44648	0.3	30998	-0.7	46624	0.7	35306	-6.5	31555	-6.3	20058	-5.6	0	-5.7	11346
5855	1.111	389.0564	HMDB0000280, Phosphoribosyl pyrophosphate	[M-H]-	found in higher mz's MsMs_13668; found in higher mz's MsMs_15182; found in higher mz's MsMs_16029	0.5	True	C5H13O14P3		PQGCEDQWHSBAJP-TXICZTDVSA-N	O[C@H]1[C@@H](O)[C@@H](OP(O)(=O)OP(O)(O)=O)O[C@@H]1COP(O)(O)=O		null	null	80	77.5	66.7	2043.87	IDA-NEG-240627-CM0024_02_R1	389.0564:65821 390.05975:11627 391.06311:6145	75.00839:182 86.02185:185 88.03886:1341 114.05705:215 143.08517:502 157.0631:184 159.11539:4194 171.07887:543 197.05791:146 239.03912:146 272.20667:79 291.08698:21513 311.03311:107 353.01401:218	56.8	0	-0.1	0	0.5	65821	1.6	49616	1.9	50236	1.4	55155	0.2	50782	-0.5	20710	-0.8	8091	0.8	8973	-7.6	49759	-8.2	40056	-10.9	0	-12.3	22178
290	1.335	128.03641	HMDB0000267, Pyroglutamic acid	[M-H]-	ion correlated with 847; found in higher mz's MsMs_2878; found in higher mz's MsMs_1084	0.02	True	C5H7NO3		ODHCTXKNWHHXJC-VKHMYHEASA-N	OC(=O)[C@@H]1CCC(=O)N1		null	null	93.5	88.6	50	358.52	IDA-NEG-240627-CM0024_35_B1_R1	128.03641:10317 129.03976:834 130.04312:278	82.03262:221 83.95704:72 128.03677:1147	-187.1	0	-8.5	0	-4.1	0	-5.3	0	-0.3	0	-7.5	0	-5.6	0	0.3	0	-1.8	0	-7	0	-1	0	-0.4	0	-3.3	0	-4.2	0
1896	12.891	269.21484	HMDB0000145, Estrone	[M-H]-		0.02	True	C18H22O2		DNXHEGUUPJUMQT-CBZIJGRNSA-N	[H][C@@]12CCC(=O)[C@@]1(C)CC[C@]1([H])C3=C(CC[C@@]21[H])C=C(O)C=C3		null	null	87.2	69.3	50	33.1	IDA-NEG-240627-CM0024_03_R1	269.21484:1395 270.21819:244 271.22155:1139	209.19206:15 267.21103:10 269.2153:1335	1.6	0	-0.4	0	0.4	0	0.4	1395	0.7	0	0	0	0.1	0	0.7	0	0.1	0	0.7	0	-7.1	0	-7.8	0	-10.7	0	-5.7	0
5212	6.964	367.21249	HMDB0001032, Dehydroepiandrosterone sulfate	[M-H]-	ion correlated with 621; ion correlated with 4724	0.02	True	C19H28O5S		CZWCKYRVOZZJNM-USOAJAOKSA-N	[H][C@@]12CCC(=O)[C@@]1(C)CC[C@@]1([H])[C@@]2([H])CC=C2C[C@H](CC[C@]12C)OS(O)(=O)=O		null	null	83.6	79.1	50	13.38	IDA-NEG-240627-CM0024_33_B1_R1	367.21249:3567 368.21584:823 369.2192:473	83.05238:12 135.08:24 145.1104:12 155.11644:25 195.10118:12 235.13429:12 269.18921:12 275.16245:60 289.1434:12 305.1781:36 321.17239:48 367.21045:2405	7.7	0	-0.7	0	7.5	0	56.8	0	5.4	0	23.1	0	-2.5	0	-27.1	0	4	0	-0.2	0	0	0	-5	0	6.3	0	-3.6	0
8779	14.828	514.28552	HMDB0000036, Taurocholic acid	[M-H]-		0.1	True	C26H45NO7S		WBWWGRHZICKQGZ-HZAMXZRMSA-N	[H][C@@]1(CC[C@@]2([H])[C@]3([H])[C@H](O)C[C@]4([H])C[C@H](O)CC[C@]4(C)[C@@]3([H])C[C@H](O)[C@]12C)[C@H](C)CCC(=O)NCCS(O)(=O)=O		null	null	49.4	70.7	50	21.88	IDA-NEG-240627-CM0024_35_B1_R1	514.28552:1967 515.28887:719 516.29223:588	310.17914:18 446.23679:36 512.63965:54	46.6	0	-6.6	0	-6.1	0	52	0	50.1	0	-20.3	0	53.2	0	-45.9	0	59.4	0	-3.8	0	39.9	0	35.1	0	27.8	0	43.9	0
1422	20.516	241.22014	HMDB0000273, Thymidine	[M-H]-		0.06	True	C10H14N2O5		IQFYYKKMVGJFEH-XLPZGREQSA-N	CC1=CN([C@H]2C[C@H](O)[C@@H](CO)O2)C(=O)NC1=O		null	null	74	73.3	50	110.91	IDA-NEG-240627-CM0024_01_R1	241.22014:3419 242.22349:524 243.22685:80	124.0145:75 241.05508:147 241.21765:2792	0.6	0	-1.1	3419	-1.5	0	-0.5	2924	-1.6	0	-0.8	0	-0.9	0	-1	0	-1.3	0	-0.4	0	-7.7	0	-8.6	0	-5.8	0	-6.8	0
2545	8.704	291.15961	HMDB0060949, 2-hydroxyflutamide	[M-H]-	ion correlated with 2000; ion correlated with 3870; ion correlated with 4390; ion correlated with 11932; ion correlated with 2961; ion correlated with 1260	0.02	True	C11H11F3N2O4		YPQLFJODEKMJEF-UHFFFAOYSA-N	CC(C)(O)C(O)=NC1=CC(=C(C=C1)N(=O)=O)C(F)(F)F		null	null	80.7	69.8	50	14.63	IDA-NEG-240627-CM0024_33_B1_R1	291.15961:1798 292.16296:322 293.16632:215	112.99054:72 114.99235:72 135.02548:36 247.18417:74 263.17819:36 291.1611:1855	10.5	0	12.5	0	18.2	0	12.6	0	22.7	0	5.7	0	-80	0	-2.3	0	7.6	0	13.1	0	4.6	0	8.8	0	-60.9	0	41.1	0
955	5.108	203.0043	HMDB0060013, O-methoxycatechol-O-sulphate	[M-H]-		0.06	True	C7H8O5S		AQTYXAPIHMXAAV-UHFFFAOYSA-N	COC1=CC=CC=C1OS(O)(=O)=O		null	null	83.6	74.3	66.7	65.18	IDA-NEG-240627-CM0024_03_R1	203.0043:1430 204.00765:174 205.01101:116	79.956:287 108.02064:1194 187.98106:24	-37	0	-3.2	1291	-2.6	0	-0.9	1430	-1.2	1131	-1.7	0	-0.6	0	-1.7	0	-3.6	0	-4.4	0	-8.6	0	-7.2	0	142.4	0	-6.2	0
1199	4.336	225.06723	HMDB0000033, Carnosine	[M-H]-	found in higher mz's MsMs_13380; found in higher mz's MsMs_12615; found in higher mz's MsMs_10043; found in higher mz's MsMs_8375; found in higher mz's MsMs_6800; found in higher mz's MsMs_6295; found in higher mz's MsMs_2596; found in higher mz's MsMs_6287; adduct linked to 967_[M-H]-; found in higher mz's MsMs_15438; found in higher mz's MsMs_15388; found in higher mz's MsMs_14121; found in hig…	0.38	True	C9H14N4O3		CQOVPNPJLQNMDC-ZETCQYMHSA-N	NCCC(=O)N[C@@H](CC1=CN=CN1)C(O)=O		null	null	75	75	100	108.04	IDA-NEG-240627-QC_B1_06	225.06487:4295 226.06822:676 227.07158:0	225.06432:1286	-16.4	0	0.1	6840	-1.3	0	-0.3	0	-1.4	0	-0.8	0	-0.9	0	0.1	0	-1.1	0	0.9	2954	-8.8	0	-6.4	4743	-7.6	1250	-6.4	0
1907	23.343	269.25156	HMDB0000145, Estrone	[M-H]-	found in higher mz's MsMs_4295; found in higher mz's MsMs_9482	0.14	True	C18H22O2		DNXHEGUUPJUMQT-CBZIJGRNSA-N	[H][C@@]12CCC(=O)[C@@]1(C)CC[C@]1([H])C3=C(CC[C@@]21[H])C=C(O)C=C3		null	null	88	69.3	50	488.82	IDA-NEG-240627-CM0024_13_R1	269.24896:8410 270.25231:1364 271.25567:682	269.24875:4849	0	0	0.7	18854	-0.4	11655	-0.3	18400	0	0	-0.4	12829	-0.2	21436	-0.5	0	-0.8	0	-0.1	0	-7.8	0	-5.6	0	-7.1	0	-7.8	8410
5940	11.94	391.2901	HMDB0000518, Chenodeoxycholic acid	[M-H]-		0.08	True	C24H40O4		RUDATBOHQWOJDD-BSWAIDMHSA-N	[H][C@@]1(CC[C@@]2([H])[C@]3([H])[C@H](O)C[C@]4([H])C[C@H](O)CC[C@]4(C)[C@@]3([H])CC[C@]12C)[C@H](C)CCC(O)=O		null	null	61	74	50	81.52	IDA-NEG-240627-CM0024_06_R1	391.2901:1432 392.29345:375 393.29681:75	319.29599:7 327.2717:72 343.26559:79 391.2153:590	1.7	0	0.9	0	0.6	6079	0.7	0	-0.8	1540	0.9	0	0.9	1432	0.9	0	0.7	1615	0.4	0	-9.6	0	-11.4	0	-12.4	0	-10.1	0
544	1.744	163.04041	HMDB0000205, Phenylpyruvic acid	[M-H]-	found in higher mz's MsMs_6684; found in higher mz's MsMs_6096; found in higher mz's MsMs_5010; found in higher mz's MsMs_4632; found in higher mz's MsMs_4108; found in higher mz's MsMs_693; found in higher mz's MsMs_694; found in higher mz's MsMs_5656; found in higher mz's MsMs_1780; found in higher mz's MsMs_3425; similar chromatogram in higher mz_12530; found in higher mz's MsMs_4307; found in…	0.26	True	C9H8O3		BTNMPGBKDVTSJY-UHFFFAOYSA-N	OC(=O)C(=O)CC1=CC=CC=C1		null	null	54.5	84.4	100	23.32	IDA-NEG-240627-CM0024_29_B1_R1	163.0407:1688 164.04405:295 165.04741:0	93.03195:72 117.02703:36 119.04849:251 134.03127:36 163.03629:36 163.04651:72	-124.8	0	0.1	0	1	0	4.1	0	1.9	0	-1	0	-0.3	0	1.1	0	0.2	0	-0.4	0	0.8	0	0.3	0	129.9	0	-0.8	0
11214	0.978	611.146	HMDB0003337, Oxidized glutathione	[M-H]-	adduct linked to 11702_[M+Na-2H]-	0.28	True	C20H32N6O12S2		YPZRWBKMTBYPTK-BJDJZHNGSA-N	N[C@@H](CCC(=O)N[C@@H](CSSC[C@H](NC(=O)CC[C@H](N)C(O)=O)C(=O)NCC(O)=O)C(=O)NCC(O)=O)C(O)=O		null	null	88.4	88.2	75	338.95	IDA-NEG-240627-QC_B1_06	611.14221:26287 612.14556:7242 613.14892:5329	127.05393:109 141.06651:110 146.04491:255 175.02132:179 177.03635:251 203.05441:253 242.0798:146 272.08929:3994 288.06552:700 306.07666:10214 611.14575:13722	29.6	0	29.3	0	2	0	9.9	0	5.3	0	1.4	0	31.6	0	11.7	0	8.6	0	19.5	0	-0.3	0	8.9	0	-5.2	0	8.3	0
6313	14.045	407.28299	HMDB0000619, Cholic acid	[M-H]-		0.1	True	C24H40O5		BHQCQFFYRZLCQQ-OELDTZBJSA-N	C[C@H](CCC(O)=O)[C@H]1CC[C@H]2[C@@H]3[C@H](O)C[C@@H]4C[C@H](O)CC[C@]4(C)[C@H]3C[C@H](O)[C@]12C		null	null	75	74.7	50	14.51	IDA-NEG-240627-QC_B1_09	407.28012:1139 408.28347:683 409.28683:684	407.15659:73	-73.9	0	33.1	0	31.5	0	45.2	0	20.6	0	9.3	0	-27.3	0	31.9	0	-11.7	0	-55.5	0	-18.6	0	10	0	-45.9	0	-3.2	0
4559	14.09	346.18146	HMDB0000045, Adenosine monophosphate	[M-H]-	similar chromatogram in higher mz_6456; similar chromatogram in higher mz_13535; found in higher mz's MsMs_6455	0.82	True	C10H14N5O7P		UDMBCSSLTHHNCD-KQYNXXCUSA-N	NC1=C2N=CN([C@@H]3O[C@H](COP(O)(O)=O)[C@@H](O)[C@H]3O)C2=NC=N1		null	null	75	68.1	50	247.89	IDA-NEG-240627-CM0024_26_B1_R1	346.17413:4273 347.17748:1493 348.18084:299	346.17697:2615	-87	0	0.6	13421	-0.9	8855	0.7	4986	-0.2	4062	0	5936	-0.8	5965	-0.2	8568	0	9846	0.8	6737	-6.9	9971	-9.4	5581	-6.1	2320	-4.5	4532
5927	11.924	391.21735	HMDB0000518, Chenodeoxycholic acid	[M-H]-		0.24	True	C24H40O4		RUDATBOHQWOJDD-BSWAIDMHSA-N	[H][C@@]1(CC[C@@]2([H])[C@]3([H])[C@H](O)C[C@]4([H])C[C@H](O)CC[C@]4(C)[C@@]3([H])CC[C@]12C)[C@H](C)CCC(O)=O		null	null	75	74	50	90.77	IDA-NEG-240627-QC_B1_Tissue_Pooledd	391.21332:4376 392.21667:1372 393.22003:467	329.14163:5 391.21588:722	2.4	0	0.3	0	1	0	0.1	0	0.6	0	0.8	0	0.3	0	0.6	0	0.6	18044	0.9	0	-10.5	0	-9.8	0	-9.3	0	-9	0
1872	1.228	269.09091	HMDB0000145, Estrone	[M-H]-		0.82	True	C18H22O2		DNXHEGUUPJUMQT-CBZIJGRNSA-N	[H][C@@]12CCC(=O)[C@@]1(C)CC[C@]1([H])C3=C(CC[C@@]21[H])C=C(O)C=C3		null	null	57	69.3	50	245.71	IDA-NEG-240627-QC_01	269.09094:14923 270.09429:1733 271.09765:867	88.74783:293 92.92791:710 102.95328:36 143.04301:36 157.01639:143 269.09558:844	-27.5	0	0.2	14789	0.4	20167	-0.9	20832	-0.9	21829	-1.6	16774	-0.2	14981	-0.8	11751	-0.7	14834	0.7	10386	-8.6	11382	-7.6	11030	-7.6	2786	-7.6	12933
5928	11.895	391.21738	HMDB0000518, Chenodeoxycholic acid	[M-H]-		0.52	True	C24H40O4		RUDATBOHQWOJDD-BSWAIDMHSA-N	[H][C@@]1(CC[C@@]2([H])[C@]3([H])[C@H](O)C[C@]4([H])C[C@H](O)CC[C@]4(C)[C@@]3([H])CC[C@]12C)[C@H](C)CCC(O)=O		null	null	75	74	50	248.43	IDA-NEG-240627-CM0024_05_R1	391.21817:18477 392.22152:4765 393.22488:855	73.03269:9 329.27017:4 391.21793:1922	2.7	0	0.2	37242	0.9	26548	0.1	31533	0.5	23628	0.7	18477	0.3	6633	1	8731	1	0	0.8	11566	-10.2	3660	-9.9	8852	-9.4	21472	-9	8241
471	1.817	151.02673	HMDB0000292, Xanthine	[M-H]-	found in higher mz's MsMs_2105; found in higher mz's MsMs_2199; found in higher mz's MsMs_4386; found in higher mz's MsMs_7862	0.1	True	C5H4N4O2		LRFVTYWOQMYALW-UHFFFAOYSA-N	O=C1NC2=C(NC=N2)C(=O)N1		null	null	77.3	84.5	100	1543.28	IDA-NEG-240627-CM0024_34_B1_R1	151.02673:174369 152.03008:20485 153.03344:1270	65.99936:6192 107.03789:148 108.02076:32106 110.0702:75 133.01582:1927 151.02686:24160	101.5	0	-16.6	0	-12.1	0	-5.2	0	1	0	-10.6	0	90.9	0	-5.3	0	11.7	0	-3.3	0	90.6	0	86.9	0	98.1	0	-4.4	0
2244	22.901	281.25211	HMDB0000207, Oleic acid	[M-H]-	found in higher mz's MsMs_12099; found in higher mz's MsMs_10517; found in higher mz's MsMs_9990; found in higher mz's MsMs_3898; found in higher mz's MsMs_11294; found in higher mz's MsMs_9959; similar chromatogram in higher mz_3579; similar chromatogram in higher mz_5188; similar chromatogram in higher mz_15555; found in higher mz's MsMs_3579; found in higher mz's MsMs_10516; found in higher mz…	0.36	True	C18H34O2		ZQPPMHVWECSIRJ-KTKRTIGZSA-N	CCCCCCCC\C=C/CCCCCCCC(O)=O		null	null	88	77.1	50	47934.97	IDA-NEG-240627-CM0024_04_R1	281.25171:602509 282.25506:165263 283.25842:20829	97.06633:72 210.16852:36 263.23911:433 281.25009:44686	-1.1	0	-0.7	552050	-1	640774	-0.9	928913	0.4	602509	-0.7	425743	-0.9	966055	-1.3	1066477	-0.7	1134447	-0.9	1091890	-9.2	1000501	-8.3	697070	-8.4	710600	-8.1	450705
3878	8.811	327.18506	HMDB0002183, Docosahexaenoic acid	[M-H]-	ion correlated with 5974; ion correlated with 2055	0.02	True	C22H32O2		MBMBGCFOFBJSGT-KUBAVDMBSA-N	CC\C=C/C\C=C/C\C=C/C\C=C/C\C=C/C\C=C/CCC(O)=O		null	null	70.3	87	100	73.64	IDA-NEG-240627-CM0024_01_R1	327.18506:4066 328.18841:1026 329.19177:197	59.0141:72 99.04609:90 128.0863:54 153.12823:36 169.12515:54 183.1059:90 190.10805:54 208.11353:90 241.1084:90 247.17404:36 283.2005:72 327.18689:1367	-0.8	0	0.7	4066	-0.6	0	0.6	0	0.6	0	0.5	0	1.3	0	0.9	0	-0.7	0	-0.3	0	-9.3	0	-8.5	0	-12.9	0	-9.5	0
1833	9.146	267.12714	HMDB0000195, Inosine	[M-H]-		0.34	True	C10H12N4O5		UGQMRVRMYYASKQ-KQYNXXCUSA-N	OC[C@H]1O[C@H]([C@H](O)[C@@H]1O)N1C=NC2=C(O)N=CN=C12		null	null	64.8	67.4	50	54.23	IDA-NEG-240627-CM0024_21_R1	267.12488:1153 268.12823:205 269.13159:56	59.01305:24 83.05143:36 112.98287:12 117.0574:48 267.1275:119	82.5	0	-0.8	2883	-0.6	2177	-0.9	1765	-1.3	2396	1	1282	-0.5	1501	0.4	1475	-1.3	1853	0.2	2006	-7.7	1313	-9	0	-7.8	0	-8.8	1339
2902	18.71	301.22128	HMDB0001999, Eicosapentaenoic acid	[M-H]-	similar chromatogram in higher mz_5279; similar chromatogram in higher mz_7000; found in higher mz's MsMs_8551; similar chromatogram in higher mz_8551; similar chromatogram in higher mz_10214	0.08	True	C20H30O2		JAZBEHYOTPTENJ-JLNKQSITSA-N	CC\C=C/C\C=C/C\C=C/C\C=C/C\C=C/CCCC(O)=O		null	null	87.1	86.3	66.7	1385.05	IDA-NEG-240627-CM0024_09_R1	301.2207:22009 302.22405:5404 303.22741:697	117.07208:36 149.13579:60 175.14987:36 201.15997:12 215.18909:24 223.17526:60 257.23135:1213 283.21149:72 301.22256:4304	-10.4	0	-0.3	0	-0.7	0	-0.7	0	-0.6	0	-0.7	0	-0.4	0	-0.9	42538	-0.1	42788	-0.6	22009	-10.3	0	-9.5	0	-10	0	-8.7	0
472	1.754	151.02678	HMDB0000292, Xanthine	[M-H]-	found in higher mz's MsMs_3792; found in higher mz's MsMs_3793; found in higher mz's MsMs_4385; found in higher mz's MsMs_1132; found in higher mz's MsMs_4827; found in higher mz's MsMs_3791; found in higher mz's MsMs_4109; found in higher mz's MsMs_4632; found in higher mz's MsMs_4108; found in higher mz's MsMs_3658; found in higher mz's MsMs_3425; found in higher mz's MsMs_4051; found in higher…	0.36	True	C5H4N4O2		LRFVTYWOQMYALW-UHFFFAOYSA-N	O=C1NC2=C(NC=N2)C(=O)N1		null	null	85.6	85.6	100	1360.53	IDA-NEG-240627-CM0024_36_B1_R1	151.02658:148797 152.02993:16580 153.03329:2320	64.00666:115 107.04204:73 108.02041:30660 126.03045:75 151.02664:26519	101.2	0	-17	2582	-12.4	1800	-5.5	0	0.7	0	-11	0	92.9	0	-5.6	0	11.3	0	-3.6	0	90.2	0	86.5	0	97.8	0	-4.7	0
1851	22.571	267.23541	HMDB0000195, Inosine	[M-H]-	found in higher mz's MsMs_10782	0.14	True	C10H12N4O5		UGQMRVRMYYASKQ-KQYNXXCUSA-N	OC[C@H]1O[C@H]([C@H](O)[C@@H]1O)N1C=NC2=C(O)N=CN=C12		null	null	88	67.4	50	457.17	IDA-NEG-240627-QC_B1_10	267.23355:15009 268.2369:3415 269.24026:683	267.23508:11221	-64.7	0	0.4	0	0.2	0	0.7	0	0.9	0	0.1	0	2.7	0	1.7	0	11.8	0	6.7	0	-1.2	0	-12.3	0	0.7	0	-4.3	0
2553	19.467	291.2002	HMDB0060949, 2-hydroxyflutamide	[M-H]-		0.48	True	C11H11F3N2O4		YPQLFJODEKMJEF-UHFFFAOYSA-N	CC(C)(O)C(O)=NC1=CC(=C(C=C1)N(=O)=O)C(F)(F)F		null	null	88	69.8	50	126.56	IDA-NEG-240627-CM0024_17_R1	291.19476:1153 292.19811:289 293.20147:96	263.08478:2 291.1951:674	-0.7	0	-0.3	7710	-0.2	3337	-0.3	1557	-0.2	2953	0.5	1719	-1	2096	-0.6	4097	-0.3	3620	-0.2	3117	-8.2	2550	-8	1753	-4.3	0	-6.6	1994
2559	20.084	291.23557	HMDB0060949, 2-hydroxyflutamide	[M-H]-		0.52	True	C11H11F3N2O4		YPQLFJODEKMJEF-UHFFFAOYSA-N	CC(C)(O)C(O)=NC1=CC(=C(C=C1)N(=O)=O)C(F)(F)F		null	null	88	69.8	50	107.26	IDA-NEG-240627-CM0024_24_B1_R1	291.23602:1479 292.23937:341 293.24273:0	291.18625:72	70.2	0	1.2	1535	1.9	0	0.6	1532	-0.2	1150	0.6	0	-0.2	1339	0.9	1323	2.6	1906	-1.7	1396	-3.6	1838	-3.7	1174	-2.4	1465	-2.1	0
2516	21.319	289.21762	HMDB0000052, Argininosuccinic acid	[M-H]-	ion correlated with 9135; ion correlated with 2004; ion correlated with 7957; ion correlated with 1802	0.14	True	C10H18N4O6		KDZOASGQNOPSCU-WDSKDSINSA-N	N[C@@H](CCCNC(=N)N[C@@H](CC(O)=O)C(O)=O)C(O)=O		null	null	62.2	74	50	41.66	IDA-NEG-240627-QC_B1_Tissue_Pooledd	289.21851:2037 290.22186:788 291.22522:0	59.01626:72 243.20123:36 245.22707:143 289.21985:394	-904.3	0	22.8	0	-19	0	57.1	0	40.7	0	-59.3	0	67.9	0	6.9	0	-78.1	0	28.5	0	-1.9	0	20.4	0	0.2	0	64.3	0
285	2.193	128.03557	HMDB0000267, Pyroglutamic acid	[M-H]-	found in higher mz's MsMs_1214; similar chromatogram in higher mz_3197	0.06	True	C5H7NO3		ODHCTXKNWHHXJC-VKHMYHEASA-N	OC(=O)[C@@H]1CCC(=O)N1		null	null	90.1	90.4	75	1423.39	IDA-NEG-240627-CM0024_36_B1_R1	128.03557:55846 129.03892:3758 130.04228:906	52.01904:72 82.02947:434 110.02617:73 127.62731:113 127.64097:77 128.03497:5302	-180.6	0	-8.9	0	-6.7	0	-13.3	0	11.7	0	-7.5	0	9.8	0	0.8	0	144.7	0	-23.2	0	2.5	0	35.6	0	0.8	0	-4.2	0
6316	9.174	407.28546	HMDB0000619, Cholic acid	[M-H]-	ion correlated with 12590; ion correlated with 7404; ion correlated with 7889; found in higher mz's MsMs_12590	0.02	True	C24H40O5		BHQCQFFYRZLCQQ-OELDTZBJSA-N	C[C@H](CCC(O)=O)[C@H]1CC[C@H]2[C@@H]3[C@H](O)C[C@@H]4C[C@H](O)CC[C@]4(C)[C@H]3C[C@H](O)[C@]12C		null	null	75	74.7	50	124.71	IDA-NEG-240627-CM0024_09_R1	407.28546:5235 408.28881:1522 409.29217:269	357.24942:7 389.27954:50 407.28796:5971	40.4	0	-0.1	0	0.4	0	1	0	0.5	0	0.5	0	0.7	0	0.6	0	0.2	0	0.4	5235	-10.6	0	-10.3	0	-8.7	0	-11.2	0
7648	8.639	464.30759	HMDB0000138, Glycocholic acid	[M-H]-	similar chromatogram in higher mz_9246	0.1	True	C26H43NO6		RFDAIACWWDREDC-FRVQLJSFSA-N	C[C@H](CCC(O)=NCC(O)=O)[C@H]1CC[C@H]2[C@@H]3[C@H](O)C[C@@H]4C[C@H](O)CC[C@]4(C)[C@H]3C[C@H](O)[C@]12C		null	null	75	75	100	289.23	IDA-NEG-240627-QC_Plasma_Pooled	464.30206:1279 465.30541:449 466.30877:108	356.93338:12 418.29553:12 464.30228:2324	21.4	0	1.1	0	0.7	0	-0.5	0	0.1	0	3	0	0.3	13122	0.8	0	1.3	3923	0.4	5386	-11.5	0	-10.9	0	-12.7	0	-13.6	0
4758	24.975	351.25668	HMDB0001509, 20-Hydroxy-leukotriene B4	[M-H]-		0.26	True	C20H32O5		PTJFJXLGRSTECQ-PSPARDEHSA-N	OCCCCC\C=C/C[C@@H](O)\C=C\C=C\C=C/[C@@H](O)CCCC(O)=O		null	null	33.9	75	100	810.45	IDA-NEG-240627-CM0024_24_B1_R1	351.25131:26577 352.25466:6573 353.25802:1438	282.36676:81 283.07712:80 283.26349:4849 323.25613:36 350.1196:36 351.125:36 351.2529:3304	-0.6	0	-0.1	32681	-0.3	0	-0.9	34524	-1	0	-1	0	-1	35042	-0.5	33505	-0.8	32911	-1	0	-11.9	0	-11.5	34551	-10.8	0	-12.3	0
6319	8.779	407.2861	HMDB0000619, Cholic acid	[M-H]-	ion correlated with 7409	0.08	True	C24H40O5		BHQCQFFYRZLCQQ-OELDTZBJSA-N	C[C@H](CCC(O)=O)[C@H]1CC[C@H]2[C@@H]3[C@H](O)C[C@@H]4C[C@H](O)CC[C@]4(C)[C@H]3C[C@H](O)[C@]12C		null	null	75	74.7	50	107.21	IDA-NEG-240627-CM0024_02_R1	407.2861:7374 408.28945:2098 409.29281:520	361.2041:72 407.28311:11390	55.1	0	-0.9	2332	-0.6	7374	0.2	0	-0.6	2883	-1	0	-0.3	0	-0.9	2056	-0.3	0	-0.2	0	-12.2	0	-13.4	0	-12.2	0	-13.1	0
2507	8.828	289.1441	HMDB0000052, Argininosuccinic acid	[M-H]-	ion correlated with 5366	0.02	True	C10H18N4O6		KDZOASGQNOPSCU-WDSKDSINSA-N	N[C@@H](CCCNC(=N)N[C@@H](CC(O)=O)C(O)=O)C(O)=O		null	null	85.5	74	50	23.32	IDA-NEG-240627-CM0024_33_B1_R1	289.1441:3243 290.14745:864 291.15081:576	152.98158:90 218.96158:36 289.14523:2578	6	0	11.1	0	-66.3	0	69.3	0	-72	0	27.9	0	-65.9	0	-63	0	16.4	0	-2.8	0	59.9	0	-3	0	-69.7	0	-0.2	0
7649	9.688	464.30795	HMDB0000138, Glycocholic acid	[M-H]-	adduct linked to 8175_[M+Na-2H]-; similar chromatogram in higher mz_13573; found in higher mz's MsMs_15799; found in higher mz's MsMs_12467; found in higher mz's MsMs_9762; found in higher mz's MsMs_9249; found in higher mz's MsMs_7975	0.24	True	C26H43NO6		RFDAIACWWDREDC-FRVQLJSFSA-N	C[C@H](CCC(O)=NCC(O)=O)[C@H]1CC[C@H]2[C@@H]3[C@H](O)C[C@@H]4C[C@H](O)CC[C@]4(C)[C@H]3C[C@H](O)[C@]12C		null	null	87.8	81.2	66.7	1273.19	IDA-NEG-240627-CM0024_02_R1	464.30795:87416 465.3113:32512 466.31466:5514	69.03348:60 73.79359:82 75.64002:12 241.16644:12 259.17252:12 271.21225:48 275.20316:12 286.1871:36 302.21921:24 314.21591:84 344.24173:24 353.25064:143 360.26599:12 367.22318:36 382.27802:418 389.27298:48 398.2724:251 402.30533:3171 420.3147:723 462.29562:24 464.30463:101274	20.6	0	0.3	13980	-0.4	87416	0.7	45818	-0.2	52549	0.3	1783	-0.2	41305	0.9	10522	0.8	25068	0.2	12820	-11.6	1094	-12.6	0	-12	0	0.4	3349
3889	18.785	327.23337	HMDB0002183, Docosahexaenoic acid	[M-H]-	found in higher mz's MsMs_6431; adduct linked to 4530_[M-H]-	0.06	True	C22H32O2		MBMBGCFOFBJSGT-KUBAVDMBSA-N	CC\C=C/C\C=C/C\C=C/C\C=C/C\C=C/C\C=C/CCC(O)=O		null	null	88	8.7	50	17.43	IDA-NEG-240627-CM0024_35_B1_R1	327.23541:2118 328.23876:1113 329.24212:0	283.24286:72	-17.4	0	2.9	0	20	0	16.2	0	14.9	0	-19.8	0	7.1	0	-51.2	0	-36.3	0	-29.4	0	-46.2	0	-39.9	0	20.1	0	-8.3	0
7650	8.565	464.30814	HMDB0000138, Glycocholic acid	[M-H]-	found in higher mz's MsMs_10940; found in higher mz's MsMs_9248	0.1	True	C26H43NO6		RFDAIACWWDREDC-FRVQLJSFSA-N	C[C@H](CCC(O)=NCC(O)=O)[C@H]1CC[C@H]2[C@@H]3[C@H](O)C[C@@H]4C[C@H](O)CC[C@]4(C)[C@H]3C[C@H](O)[C@]12C		null	null	75	75	100	423.5	IDA-NEG-240627-CM0024_04_R1	464.3071:4856 465.31045:1585 466.31381:318	288.93906:7 368.2619:7 388.28601:14 464.30722:5926	20.2	0	0	1553	0.6	26485	0.4	9078	-0.6	4856	1.8	0	-0.9	0	0.2	4198	0.5	0	-0.2	0	-12.7	0	-12	0	-13.9	0	-14.8	0
5942	10.016	391.29092	HMDB0000518, Chenodeoxycholic acid	[M-H]-	ion correlated with 7026; similar chromatogram in higher mz_7565; found in higher mz's MsMs_7026; similar chromatogram in higher mz_14340; found in higher mz's MsMs_14340; found in higher mz's MsMs_10833; found in higher mz's MsMs_7565	0.14	True	C24H40O4		RUDATBOHQWOJDD-BSWAIDMHSA-N	[H][C@@]1(CC[C@@]2([H])[C@]3([H])[C@H](O)C[C@]4([H])C[C@H](O)CC[C@]4(C)[C@@]3([H])CC[C@]12C)[C@H](C)CCC(O)=O		null	null	75	74	50	182.12	IDA-NEG-240627-CM0024_09_R1	391.29056:4222 392.29391:1314 393.29727:394	390.02988:36 391.29477:4668	-37.5	0	-0.2	7595	-0.5	14991	-0.9	0	-1.2	6656	-9.1	0	-0.7	0	0	1999	-0.9	4879	-0.7	4222	-2.4	0	-12	0	-8.5	0	-9.5	0
5225	19.566	367.24884	HMDB0001032, Dehydroepiandrosterone sulfate	[M-H]-		0.14	True	C19H28O5S		CZWCKYRVOZZJNM-USOAJAOKSA-N	[H][C@@]12CCC(=O)[C@@]1(C)CC[C@@]1([H])[C@@]2([H])CC=C2C[C@H](CC[C@]12C)OS(O)(=O)=O		null	null	82.3	79.1	50	33.91	IDA-NEG-240627-QC_B1_10	367.24918:2938 368.25253:1895 369.25589:632	253.26933:18 297.2514:54 367.24783:817	3.8	0	15.3	0	23.9	0	15.8	0	12.5	0	18.5	0	6.4	0	18.7	0	-0.6	0	15.5	0	5.6	0	13.1	0	6.3	0	-13.9	0
8780	8.808	514.29108	HMDB0000036, Taurocholic acid	[M-H]-	adduct linked to 9335_[M+Na-2H]-; found in higher mz's MsMs_10437; found in higher mz's MsMs_9335	0.1	True	C26H45NO7S		WBWWGRHZICKQGZ-HZAMXZRMSA-N	[H][C@@]1(CC[C@@]2([H])[C@]3([H])[C@H](O)C[C@]4([H])C[C@H](O)CC[C@]4(C)[C@@]3([H])C[C@H](O)[C@]12C)[C@H](C)CCC(=O)NCCS(O)(=O)=O		null	null	78.9	70.7	50	876.58	IDA-NEG-240627-CM0024_05_R1	514.29236:6268 515.29571:1681 516.29907:535	408.94739:18 512.62988:125	37.4	0	0.6	14477	0.3	30173	0.7	2873	0.6	7926	0.4	6268	0.6	0	1.2	0	1.2	0	0.8	0	-11.7	0	-12.5	0	-14.6	0	-12.1	0
1590	17.536	251.20792	HMDB0060651, 2-Hydroxycarbamazepine	[M-H]-		0.06	True	C15H12N2O2		VPZIYMMSJFWLSP-UHFFFAOYSA-N	NC(=O)N1C2=CC=CC=C2C=CC2=CC(O)=CC=C12		null	null	81.1	47.6	50	126.51	IDA-NEG-240627-CM0024_07_R1	251.20792:2536 252.21127:683 253.21463:342	235.12421:73 251.16032:73 251.20409:731	-87.4	0	-8.8	0	-6.9	0	-6.4	0	-12.5	0	-10	0	-7.9	2428	-6.7	2536	-14.6	0	-9	1642	-15.3	0	-16.1	0	-1.2	0	-10.2	0
8781	9.919	514.29211	HMDB0000036, Taurocholic acid	[M-H]-	adduct linked to 9336_[M+Na-2H]-; found in higher mz's MsMs_9336	0.34	True	C26H45NO7S		WBWWGRHZICKQGZ-HZAMXZRMSA-N	[H][C@@]1(CC[C@@]2([H])[C@]3([H])[C@H](O)C[C@]4([H])C[C@H](O)CC[C@]4(C)[C@@]3([H])C[C@H](O)[C@]12C)[C@H](C)CCC(=O)NCCS(O)(=O)=O		null	null	79.4	70.7	50	901.96	IDA-NEG-240627-CM0024_05_R1	514.29236:10471 515.29571:3971 516.29907:1369	124.00863:72 512.67035:161	35.4	0	0.5	15753	-0.3	34256	0	1876	-0.4	15662	-0.5	10471	-0.4	40727	-0.6	13373	-0.9	3145	0.9	4321	-12.3	5381	-14.4	0	-14.1	0	-12	9700
1671	19.089	255.23357	HMDB0000220, Palmitic acid	[M-H]-	found in higher mz's MsMs_5916	0.06	True	C16H32O2		IPCSVZSSVZVIGE-UHFFFAOYSA-N	CCCCCCCCCCCCCCCC(O)=O		null	null	88	79.1	50	78.97	IDA-NEG-240627-CM0024_24_B1_R1	255.23409:5721 256.23744:1130 257.2408:0	255.22974:3890	2.2	0	6	0	6.8	0	13.2	0	5.8	0	6.3	0	2.9	0	-11.1	0	14.7	0	6.8	0	3.6	0	-0.1	0	-8.4	0	-2.8	0
8412	9.793	498.2962	HMDB0000951, Taurochenodesoxycholic acid	[M-H]-	adduct linked to 8884_[M+Na-2H]-; similar chromatogram in higher mz_11722; found in higher mz's MsMs_10596	0.2	True	C26H45NO6S		BHTRKEVKTKCXOH-BJLOMENOSA-N	[H][C@@]1(CC[C@@]2([H])[C@]3([H])[C@H](O)C[C@]4([H])C[C@H](O)CC[C@]4(C)[C@@]3([H])CC[C@]12C)[C@H](C)CCC(=O)NCCS(O)(=O)=O		null	null	73.4	74.7	66.7	938.65	IDA-NEG-240627-CM0024_06_R1	498.29483:3376 499.29818:1201 500.30154:300	79.95885:7 221.15404:38 237.11115:60 286.94:7 293.17917:17 334.89767:2 362.17047:134 422.92215:2 430.88519:43 462.27945:2 498.2966:5940	-23	0	0.9	27017	0.3	53871	-1.6	0	0.6	19423	0	0	-0.9	3376	-0.1	5115	1.2	2356	0.4	3473	-6	0	-13.1	0	-15.1	0	-8.3	0
2958	20.819	303.10773	HMDB0001043, Arachidonic acid	[M-H]-	ion correlated with 3057	0.02	True	C20H32O2		YZXBAPSDXZZRGB-DOFZRALJSA-N	CCCCC\C=C/C\C=C/C\C=C/C\C=C/CCCC(O)=O		null	null	70.6	81.3	100	33.52	IDA-NEG-240627-CM0024_24_B1_R1	303.10773:1333 304.11108:1201 305.11444:2088	53.03916:29 57.03444:179 59.01377:31157 59.98612:79 60.57243:7 65.04052:100 67.05541:710 69.03424:330 73.03184:43 81.03481:945 83.05055:3265 86.03671:79 87.04561:72 91.05639:193 97.06592:548 101.05996:64 105.07068:158 109.06572:554 113.06063:330 117.07209:86 121.06606:215 127.07667:672 131.05141:36 131.0872:107 133.06628:208 137.0977:122 140.0838:201 143.05257:43 146.073:79 149.09789:344 151.1485…	52.4	0	7.2	0	-3.4	0	27.5	0	-45.2	0	37	0	-24.9	0	-3.7	0	-17.3	0	13.2	0	-19.4	0	18.8	0	7.8	0	0.3	0
8413	11.017	498.29688	HMDB0000951, Taurochenodesoxycholic acid	[M-H]-		0.32	True	C26H45NO6S		BHTRKEVKTKCXOH-BJLOMENOSA-N	[H][C@@]1(CC[C@@]2([H])[C@]3([H])[C@H](O)C[C@]4([H])C[C@H](O)CC[C@]4(C)[C@@]3([H])CC[C@]12C)[C@H](C)CCC(=O)NCCS(O)(=O)=O		null	null	75	74.7	66.7	150.77	IDA-NEG-240627-CM0024_17_R1	498.28937:2983 499.29272:902 500.29608:354	106.98557:7 124.00718:14 414.29755:2 434.34842:2 498.29129:8475	-24.3	0	-0.8	2745	-0.7	4140	-0.2	0	-0.2	1488	0.4	2359	0.3	7814	-0.9	2392	-1.8	0	0	0	-13.4	0	-13.7	1154	-16.4	0	-13.6	0
289	2.063	128.03603	HMDB0000267, Pyroglutamic acid	[M-H]-	found in higher mz's MsMs_2948; found in higher mz's MsMs_4979; similar chromatogram in higher mz_3901	0.26	True	C5H7NO3		ODHCTXKNWHHXJC-VKHMYHEASA-N	OC(=O)[C@@H]1CCC(=O)N1		null	null	88	76.5	50	488.86	IDA-NEG-240627-CM0024_37_B1_R1	128.03552:46859 129.03887:3319 130.04223:818	82.02866:325	-184.2	0	-1	0	-8.3	0	-16.9	0	8.1	0	1.7	0	-3.6	0	3.1	0	-8.9	0	88.8	0	106.8	0	13.1	0	-0.3	0	-11.1	0
8782	8.873	514.29248	HMDB0000036, Taurocholic acid	[M-H]-	found in higher mz's MsMs_10436	0.2	True	C26H45NO7S		WBWWGRHZICKQGZ-HZAMXZRMSA-N	[H][C@@]1(CC[C@@]2([H])[C@]3([H])[C@H](O)C[C@]4([H])C[C@H](O)CC[C@]4(C)[C@@]3([H])C[C@H](O)[C@]12C)[C@H](C)CCC(=O)NCCS(O)(=O)=O		null	null	88	70.7	50	710.3	IDA-NEG-240627-QC_Plasma_Pooled	514.28375:4819 515.2871:1540 516.29046:595	512.62677:72	34.7	0	-1	0	-0.5	0	-0.8	0	0.1	0	-0.7	0	-1	44062	-0.8	13512	-0.9	2018	0	4936	-14.4	0	-15.3	6378	-17.3	0	-14.8	4991
1841	21.704	267.19742	HMDB0000195, Inosine	[M-H]-	ion correlated with 12524; ion correlated with 15411	0.1	True	C10H12N4O5		UGQMRVRMYYASKQ-KQYNXXCUSA-N	OC[C@H]1O[C@H]([C@H](O)[C@@H]1O)N1C=NC2=C(O)N=CN=C12		null	null	87.1	67.4	50	37.36	IDA-NEG-240627-CM0024_35_B1_R1	267.19742:4097 268.20077:683 269.20413:4779	195.18404:36 267.20132:2641	140	0	142.7	0	-52.7	0	-40.6	0	-14.3	0	-64.5	0	-81.1	0	-53	0	7.4	0	-31.8	0	-19.3	0	-5.2	0	-28.3	0	2.9	0
4289	21.924	337.23926	HMDB0001517, AICAR	[M-H]-	adduct linked to 3643_[M-H2O-H]-; adduct linked to 12960_[M+Na-2H]-	0.06	True	C9H15N4O8P		NOTGFIUVDGNKRI-UUOKFMHZSA-N	NC(=O)C1=C(N)N(C=N1)[C@@H]1O[C@H](COP(O)(O)=O)[C@@H](O)[C@H]1O		null	null	89.8	66.5	50	46.3	IDA-NEG-240627-CM0024_35_B1_R1	337.23727:5045 338.24062:2048 339.24398:341	96.96004:696 131.02777:12 253.21684:203 275.20224:12 307.19412:24 337.20438:5396	32.6	0	-0.5	0	-1.5	0	-26.4	0	-0.2	0	-10.2	0	-3.5	0	1.8	0	5.1	0	0.8	0	-0.5	0	-2.2	0	-3.6	0	-3.7	0
6731	1.331	426.00525	HMDB0001341, ADP	[M-H]-	similar chromatogram in higher mz_7312	0.08	True	C10H15N5O10P2		XTWYTFMLZFPYCI-KQYNXXCUSA-N	NC1=NC=NC2=C1N=CN2[C@@H]1O[C@H](COP(O)(=O)OP(O)(O)=O)[C@@H](O)[C@H]1O		null	null	77	67.3	50	114.2	IDA-NEG-240627-CM0024_29_B1_R1	426.02188:1204 427.02523:720 428.02859:240	124.00899:72 134.04688:322 184.05865:107 269.10864:36 328.05057:251 350.12314:36 426.02402:1285	-57	0	48.4	0	46	0	49.2	0	44.4	0	43.5	0	51.1	0	-0.3	0	-1.1	1242	-2	1202	-8.8	0	-12.4	0	18	0	-14.9	0
3883	22.953	327.22119	HMDB0002183, Docosahexaenoic acid	[M-H]-		0.06	True	C22H32O2		MBMBGCFOFBJSGT-KUBAVDMBSA-N	CC\C=C/C\C=C/C\C=C/C\C=C/C\C=C/C\C=C/CCC(O)=O		null	null	95.6	24.3	50	30.1	IDA-NEG-240627-CM0024_17_R1	327.22009:1118 328.22344:360 329.2268:342	241.14711:18 280.34683:1148 281.2485:76161 282.24988:599 282.61737:107 284.45193:72 285.11172:54 286.31967:54 291.20013:36 327.20181:54	49.4	0	14.1	0	10.5	0	1.1	0	2.2	0	8.7	0	-1.2	0	0.8	0	-0.8	1437	-4.2	0	3.9	0	0.1	0	2.1	0	-25.3	0
2140	16.188	279.19736	HMDB0000673, Linoleic acid	[M-H]-	adduct linked to 1771_[M-H2O-H]-; found in higher mz's MsMs_15058; found in higher mz's MsMs_13256; found in higher mz's MsMs_12572; found in higher mz's MsMs_10409; found in higher mz's MsMs_9888; found in higher mz's MsMs_9665; found in higher mz's MsMs_6466; found in higher mz's MsMs_14177; found in higher mz's MsMs_11402; similar chromatogram in higher mz_13256; found in higher mz's MsMs_1603…	0.14	True	C18H32O2		OYHQOLUKZRVURQ-HZJYTTRNSA-N	CCCCC\C=C/C\C=C/CCCCCCCC(O)=O		null	null	72	84.2	100	2907.55	IDA-NEG-240627-CM0024_37_B1_R1	279.19736:203602 280.20071:43916 281.20407:7513	71.01693:215 93.07292:107 113.09999:1129 127.11147:107 147.11578:36 161.10178:322 161.13866:107 165.13696:36 177.0966:322 187.16805:151 215.18027:81 231.18845:83 235.21129:927 260.35065:226 279.20319:11687	-48.2	0	5.5	0	12	0	-81.2	0	29.4	0	-39.3	0	-9.3	0	3.8	0	-50.3	0	-2.8	0	69.4	0	34.6	0	-36	0	-32.5	0
6309	17.071	407.25534	HMDB0000619, Cholic acid	[M-H]-		0.06	True	C24H40O5		BHQCQFFYRZLCQQ-OELDTZBJSA-N	C[C@H](CCC(O)=O)[C@H]1CC[C@H]2[C@@H]3[C@H](O)C[C@@H]4C[C@H](O)CC[C@]4(C)[C@H]3C[C@H](O)[C@]12C		null	null	55.7	74.7	50	16.55	IDA-NEG-240627-CM0024_30_B1_R1	407.25781:1147 408.26116:534 409.26452:534	78.95975:90 110.9852:107 167.01212:197 211.20555:18 237.22803:18 239.24123:233 339.2034:72 375.22696:18 407.17297:37 407.25879:1002	-42.1	0	-42.7	0	-28.7	0	-34.9	0	-44.8	0	20.9	0	7.1	0	-20	0	20.2	0	19.5	0	-14.4	0	-39.4	0	-6	0	3.5	0
2221	22.998	281.1803	HMDB0000207, Oleic acid	[M-H]-	found in higher mz's MsMs_2236	0.06	True	C18H34O2		ZQPPMHVWECSIRJ-KTKRTIGZSA-N	CCCCCCCC\C=C/CCCCCCCC(O)=O		null	null	88	77.1	50	28.7	IDA-NEG-240627-CM0024_24_B1_R1	281.17334:1656 282.17669:0 283.18005:1741	281.24841:25935	19.4	0	3.4	0	-18.5	0	-2.5	0	-5	0	-9.2	0	0.4	0	-5.8	0	-0.2	0	4.7	0	-12.8	0	30	0	-16.3	0	-54.3	0
2223	18.143	281.21127	HMDB0000207, Oleic acid	[M-H]-	ion correlated with 10716; found in higher mz's MsMs_11302	0.04	True	C18H34O2		ZQPPMHVWECSIRJ-KTKRTIGZSA-N	CCCCCCCC\C=C/CCCCCCCC(O)=O		null	null	88	77.1	50	36.11	IDA-NEG-240627-CM0024_35_B1_R1	281.21158:1590 282.21493:889 283.21829:0	281.2164:997	-82.1	0	-41.2	0	-61.8	0	31.2	0	-84.3	0	-22.7	0	4.2	0	75	0	6.2	0	-70.8	0	84.7	0	-81.8	0	103.1	0	-68.8	0
238	4.934	117.05616	HMDB0000254, Succinic acid	[M-H]-	similar chromatogram in higher mz_5170; similar chromatogram in higher mz_14222	0.08	True	C4H6O4		KDYFGRWQOYBRFD-UHFFFAOYSA-N	OC(=O)CCC(O)=O		null	null	92.3	86.7	50	49.43	IDA-NEG-240627-CM0024_37_B1_R1	117.05579:1669 118.05914:241 119.0625:0	99.92616:36 116.92802:72 117.05285:72	1.5	0	-22	0	-24	0	-36.6	0	-11.7	0	-4.3	0	-24.5	0	-10.5	0	-22.1	0	-13.2	0	-12.9	0	154	0	0.3	0	-7.2	0
619	1.093	171.07957	HMDB0000511, Capric acid	[M-H]-	ion correlated with 740; ion correlated with 83; ion correlated with 1278; ion correlated with 11588; ion correlated with 15854; ion correlated with 356; ion correlated with 1009; ion correlated with 15980; ion correlated with 16055; ion correlated with 2007; ion correlated with 6038; ion correlated with 13665; found in higher mz's MsMs_1309	0.02	True	C10H20O2		GHVNFZFCNZKVNT-UHFFFAOYSA-N	CCCCCCCCCC(O)=O		null	null	57.8	75	100	28.37	IDA-NEG-240627-CM0024_01_R1	171.07957:1176 172.08292:0 173.08628:2048	72.05048:9 78.95862:27 125.07466:9 141.07037:9 171.01196:9 171.0778:81	137.5	0	0.1	1176	1.2	0	-1.2	0	-6.8	0	67.5	0	6	0	-19.5	0	-5.3	0	140.2	0	-38.5	0	-21.9	0	-55.8	0	-25.1	0
2143	16.403	279.19785	HMDB0000673, Linoleic acid	[M-H]-	found in higher mz's MsMs_4580; found in higher mz's MsMs_10410; found in higher mz's MsMs_9889; found in higher mz's MsMs_6470; found in higher mz's MsMs_9666	0.14	True	C18H32O2		OYHQOLUKZRVURQ-HZJYTTRNSA-N	CCCCC\C=C/C\C=C/CCCCCCCC(O)=O		null	null	70.1	78.4	100	640.87	IDA-NEG-240627-CM0024_34_B1_R1	279.19836:50953 280.20171:11394 281.20507:1718	109.06726:144 127.11122:72 133.1062:145 163.15285:812 177.09987:187 189.16772:1207 260.35422:77 279.20099:6978	-5.4	0	65.1	0	10.3	0	-83	0	17.4	0	-41	0	0	0	2.1	0	-52	0	2.8	0	-4.8	0	32.8	0	-67.1	0	-34.3	0
1871	13.478	269.04831	HMDB0000145, Estrone	[M-H]-		0.02	True	C18H22O2		DNXHEGUUPJUMQT-CBZIJGRNSA-N	[H][C@@]12CCC(=O)[C@@]1(C)CC[C@]1([H])C3=C(CC[C@@]21[H])C=C(O)C=C3		null	null	68.4	69.3	50	114.32	IDA-NEG-240627-CM0024_06_R1	269.04831:6243 270.05166:1270 271.05502:173	179.04898:72 185.06343:155 199.04144:60 213.05557:167 225.0571:1732 241.0526:713 269.04855:8096	-2	0	-5.3	0	-7.2	0	0.7	0	6.9	0	0.3	0	0.6	6243	1.9	0	-9.3	0	4.5	0	-6.5	0	-6.5	0	-10.2	0	-23.8	0
695	8.384	180.06721	HMDB0000158, L-Tyrosine	[M-H]-		0.06	True	C9H11NO3		OUYCCCASQSFEME-QMMMGPOBSA-N	N[C@@H](CC1=CC=C(O)C=C1)C(O)=O		null	null	55.2	75	100	30.03	IDA-NEG-240627-CM0024_37_B1_R1	180.06721:2632 181.07056:246 182.07392:141	81.02268:12 95.03903:107 137.05054:346 180.06888:909	6.5	0	29.2	0	-32.1	0	-7.7	0	16.9	0	-18.1	0	9.1	0	-3.5	0	3.8	0	-9.7	0	29.8	0	2.1	0	-11.5	0	0.6	0
303	25.074	128.99879	HMDB0002092, Itaconic acid	[M-H]-	ion correlated with 11208	0.02	True	C5H6O4		LVHBHZANLOWSRM-UHFFFAOYSA-N	OC(=O)CC(=C)C(O)=O		null	null	88	31.2	50	12.83	IDA-NEG-240627-CM0024_03_R1	128.99879:1474 130.00214:276 131.0055:0	68.99669:36	-9.1	0	-9.4	0	-7	0	-9.2	1474	-10.4	0	-13.1	0	-4.1	0	-30.4	0	-11.7	0	-1.6	0	-9	0	-3	0	-9.3	0	10.2	0
5221	22.812	367.24136	HMDB0001032, Dehydroepiandrosterone sulfate	[M-H]-	adduct linked to 4522_[M-H]-	0.14	True	C19H28O5S		CZWCKYRVOZZJNM-USOAJAOKSA-N	[H][C@@]12CCC(=O)[C@@]1(C)CC[C@@]1([H])[C@@]2([H])CC=C2C[C@H](CC[C@]12C)OS(O)(=O)=O		null	null	88	79.1	50	35.07	IDA-NEG-240627-CM0024_25_B1_R1	367.24048:4742 368.24383:1366 369.24719:1366	367.22183:143	16.6	0	-6.6	0	0.8	0	-3.8	0	-2	0	1.6	0	-9.2	0	-1.8	0	-1.5	0	-0.7	0	-18.3	0	-18.6	0	-19.8	0	-15.2	0
2541	6.059	291.13828	HMDB0060949, 2-hydroxyflutamide	[M-H]-		0.12	True	C11H11F3N2O4		YPQLFJODEKMJEF-UHFFFAOYSA-N	CC(C)(O)C(O)=NC1=CC(=C(C=C1)N(=O)=O)C(F)(F)F		null	null	85.9	69.8	50	49.18	IDA-NEG-240627-CM0024_26_B1_R1	291.13828:2955 292.14163:670 293.14499:191	144.05144:37 291.1394:732	83.7	0	-78.7	0	-610.6	0	-5.8	0	-28.2	0	-0.9	0	-612.7	0	-57.8	0	-62.5	0	-26	0	-58.1	0	-25.8	0	-623.2	0	10	0
5220	22.767	367.24026	HMDB0001032, Dehydroepiandrosterone sulfate	[M-H]-		0.04	True	C19H28O5S		CZWCKYRVOZZJNM-USOAJAOKSA-N	[H][C@@]12CCC(=O)[C@@]1(C)CC[C@@]1([H])[C@@]2([H])CC=C2C[C@H](CC[C@]12C)OS(O)(=O)=O		null	null	81.1	79.1	50	29.67	IDA-NEG-240627-CM0024_30_B1_R1	367.24026:2428 368.24361:1366 369.24697:683	84.01218:107 111.01408:36 331.26788:36 367.22705:109 367.2742:36 367.3555:650	19.6	0	-3.6	0	3.8	0	-0.8	0	0.8	0	4.6	0	-6.2	0	1.2	0	0.8	0	-4.1	0	-15.3	0	-15.6	0	-16.8	0	-12.2	0
2019	1.002	275.08914	HMDB0001316, 6-Phosphogluconic acid	[M-H]-		0.1	True	C6H13O10P		BIRSGZKFKXLSJQ-SQOUGZDYSA-N	O[C@H](COP(O)(O)=O)[C@@H](O)[C@H](O)[C@@H](O)C(O)=O		null	null	40.9	75	100	129.55	IDA-NEG-240627-QC_B1_07	275.08914:4960 276.09249:911 277.09585:0	71.01495:143 96.96843:1477 127.05019:287 143.11623:73 213.08327:215 275.01724:1071	-1.7	0	-26.1	0	-6.3	0	-15.1	0	-5.9	0	-11.2	0	0.9	0	51	0	8.9	0	0.9	0	-11.3	0	-9.9	0	52.4	0	-13.8	0
3636	18.518	319.22891	HMDB0011134, 5-HETE	[M-H]-	found in higher mz's MsMs_11858; found in higher mz's MsMs_10712; found in higher mz's MsMs_15299; found in higher mz's MsMs_14765; found in higher mz's MsMs_14561; found in higher mz's MsMs_11354; found in higher mz's MsMs_5817; found in higher mz's MsMs_12317; found in higher mz's MsMs_7441; found in higher mz's MsMs_14520; found in higher mz's MsMs_11820	0.14	True	C20H32O3		KGIJOOYOSFUGPC-JGKLHWIESA-N	CCCCC\C=C/C\C=C/C\C=C/C=C/[C@@H](O)CCCC(O)=O		null	null	63.2	90.5	53.3	16610.86	IDA-NEG-240627-CM0024_35_B1_R1	319.22968:628202 320.23303:221833 321.23639:35646	59.01569:15470 67.05731:1132 81.03724:253 85.07012:143 91.05707:292 105.07444:287 106.04379:215 115.05956:287 117.07225:809 119.08932:1418 127.07857:322 131.08658:107 135.11903:10688 139.11452:6456 145.06734:145 147.1199:322 149.13361:661 153.12933:4487 159.08292:614 161.09903:1944 163.11443:10500 167.10965:2996 169.12448:36 175.15205:833 179.10934:28340 180.11746:2351 185.0999:215 187.15367:288 …	-61	0	15.2	0	-8.3	0	2.4	0	40.9	0	-108.1	0	-15.8	0	-100.4	0	58.9	0	7.2	0	-870.2	0	-110.7	0	42	0	-9.6	0
3900	21.63	327.30624	HMDB0002183, Docosahexaenoic acid	[M-H]-	found in higher mz's MsMs_12630; found in higher mz's MsMs_12146; found in higher mz's MsMs_5386	0.04	True	C22H32O2		MBMBGCFOFBJSGT-KUBAVDMBSA-N	CC\C=C/C\C=C/C\C=C/C\C=C/C\C=C/C\C=C/CCC(O)=O		null	null	76.6	88.1	83.3	109.3	IDA-NEG-240627-CM0024_36_B1_R1	327.28314:1177 328.28649:1207 329.28985:0	57.03563:269 65.0407:233 67.05632:1215 81.03647:161 81.07161:287 91.05705:305 93.07272:729 102.04944:18 105.07229:493 115.05672:233 121.10363:2292 127.07855:305 131.08778:466 133.10326:1479 135.11967:2698 141.13107:54 147.1199:1547 149.13542:1673 153.09467:376 157.10349:143 159.11703:430 163.07822:1268 167.10886:448 173.1367:358 177.16721:2713 185.13483:161 191.18262:1736 193.12621:376 199.11807:…	-59.1	0	-28.1	0	-27.4	0	-72.7	0	-29.2	0	-24.5	0	-49.4	0	-25.6	0	14	0	-64.4	0	-39	0	1.1	0	-28	0	-41.8	0
3638	18.093	319.229	HMDB0003876, 15-HETE	[M-H]-	found in higher mz's MsMs_11853; found in higher mz's MsMs_10716; found in higher mz's MsMs_8995; found in higher mz's MsMs_7439; found in higher mz's MsMs_5819	0.14	True	C20H32O3		JSFATNQSLKRBCI-VAEKSGALSA-N	CCCCC[C@H](O)\C=C\C=C/C\C=C/C\C=C/CCCC(O)=O		null	null	30.1	88.9	100	4102.16	IDA-NEG-240627-CM0024_35_B1_R1	319.229:185313 320.23235:53920 321.23571:6834	59.0157:2185 97.06896:107 113.10023:1946 117.07289:215 121.10398:2244 133.06676:107 139.11487:765 145.10619:109 149.13515:658 157.10004:36 161.13647:287 173.13553:188 175.15152:6272 181.12723:143 189.16953:251 201.13171:394 203.18172:2225 215.18167:215 219.14182:8075 245.19429:143 255.21355:314 273.23233:217 300.27054:121 318.20749:358	-6	0	15	0	-8.6	0	-30.5	0	40.6	0	-108.4	0	-16.1	0	-100.7	0	-13.8	0	-23.1	0	-870.5	0	-110.9	0	-23.4	0	-0.1	0
4558	23.661	346.1806	HMDB0000045, Adenosine monophosphate	[M-H]-	ion correlated with 10018; ion correlated with 13696	0.12	True	C10H14N5O7P		UDMBCSSLTHHNCD-KQYNXXCUSA-N	NC1=C2N=CN([C@@H]3O[C@H](COP(O)(O)=O)[C@@H](O)[C@H]3O)C2=NC=N1		null	null	75	68.1	50	29.9	IDA-NEG-240627-CM0024_36_B1_R1	346.17776:1362 347.18111:491 348.18447:0	346.18079:398 346.24292:72	-84.5	0	-72.9	0	4.4	0	5.4	0	29.9	0	-32.6	0	0	0	-41.8	0	-9.9	0	15.9	0	17.9	0	16.1	0	7.4	0	-10.4	0
11530	4.972	624.2674	HMDB0001198, Leukotriene C4	[M-H]-		0.04	True	C30H47N3O9S		GWNVDXQDILPJIG-NXOLIXFESA-N	CCCCC\C=C/C\C=C/C=C/C=C/[C@@H](SC[C@H](NC(=O)CC[C@H](N)C(O)=O)C(=O)NCC(O)=O)[C@@H](O)CCCC(O)=O		null	null	67.8	75	100	24.84	IDA-NEG-240627-CM0024_24_B1_R1	624.2674:1445 625.27075:299 626.27411:106	97.043:9 128.03239:18 294.15662:18 330.03534:9 466.22153:9 480.18878:18 507.19452:18 518.22357:9 534.2569:27 578.09369:18 588.29474:27 602.25122:63 612.25024:9 624.26886:1563	-80.9	0	-15.2	0	10.1	0	85.4	0	-84.3	0	-82.2	0	81.7	0	15.7	0	-83	0	22.9	0	44.8	0	63.6	0	12	0	24.1	0
7641	7.894	464.18503	HMDB0000138, Glycocholic acid	[M-H]-		0.04	True	C26H43NO6		RFDAIACWWDREDC-FRVQLJSFSA-N	C[C@H](CCC(O)=NCC(O)=O)[C@H]1CC[C@H]2[C@@H]3[C@H](O)C[C@@H]4C[C@H](O)CC[C@]4(C)[C@H]3C[C@H](O)[C@]12C		null	null	46.9	75	100	29.93	IDA-NEG-240627-CM0024_30_B1_R1	464.18066:1202 465.18401:429 466.18737:0	112.98341:14 251.12083:29 286.93149:14 333.18842:21 346.15082:21 355.9325:21 374.14484:14 420.19275:337 464.17886:653	51.3	0	-46.5	0	31.6	0	-35.7	0	44.1	0	-26.6	0	62.7	0	18.4	0	50.1	0	-16.5	0	-38.7	0	52.9	0	49.4	0	-596.8	0
4734	12.244	351.21942	HMDB0001403, Prostaglandin D2	[M-H]-	adduct linked to 4130_[M-H2O-H]-; found in higher mz's MsMs_6591	0.14	True	C20H32O5		BHMBVRSPMRCCGG-OUTUXVNYSA-N	[H][C@](O)(CCCCC)\C=C\[C@@]1([H])C(=O)C[C@]([H])(O)[C@]1([H])C\C=C/CCCC(O)=O		null	null	93.1	84.7	47.8	51.2	IDA-NEG-240627-CM0024_35_B1_R1	351.21942:12871 352.22277:3062 353.22613:2031	81.0388:36 113.10138:179 131.05367:36 145.07642:54 156.05385:18 158.07957:90 167.11119:72 173.10509:143 185.10518:36 187.1169:90 189.13216:1871 203.14581:107 206.13573:90 217.1631:251 231.0968:72 233.12433:1026 243.17902:36 271.21213:3973 289.22867:90 297.18784:107 315.20242:2208	0	0	8	0	22.9	0	7.5	0	-18.9	0	15.4	0	3.2	0	4.6	0	-0.7	0	-0.3	0	-4.8	0	20.1	0	-4.8	0	-12.6	0
7646	16.226	464.28015	HMDB0000138, Glycocholic acid	[M-H]-		0.1	True	C26H43NO6		RFDAIACWWDREDC-FRVQLJSFSA-N	C[C@H](CCC(O)=NCC(O)=O)[C@H]1CC[C@H]2[C@@H]3[C@H](O)C[C@@H]4C[C@H](O)CC[C@]4(C)[C@H]3C[C@H](O)[C@]12C		null	null	58.4	75	100	24.89	IDA-NEG-240627-CM0024_25_B1_R1	464.28183:1592 465.28518:542 466.28854:0	78.95559:72 96.96758:36 152.99202:179 168.03423:36 224.03558:72 239.24437:143 253.21915:72 375.23236:107 393.23657:143 464.20288:75 464.27289:1498	-28.1	0	15.8	0	45.9	0	43.4	0	57.8	0	-8.9	0	16.8	0	8.4	0	-69	0	7.1	0	23	0	-13.4	0	-11.3	0	27	0
1368	17.507	239.06837	HMDB0000194, Anserine	[M-H]-		0.14	True	C10H16N4O3		MYYIAHXIVFADCU-QMMMGPOBSA-N	CN1C=NC=C1C[C@H](NC(=O)CCN)C(O)=O		null	null	71.2	74.5	50	54.55	IDA-NEG-240627-CM0024_35_B1_R1	239.06918:5027 240.07253:837 241.07589:209	123.03498:107 136.05885:143 169.00911:36 193.08118:107 194.04961:256 239.07121:8033	-7.6	0	1.6	0	24.6	0	8.9	0	-5.5	0	-6.5	0	25.1	0	-5.1	0	-7.5	0	34.5	0	-36.2	0	-15	0	-20.9	0	3.8	0
2987	18.69	303.23462	HMDB0001043, Arachidonic acid	[M-H]-	found in higher mz's MsMs_3698; adduct linked to 3698_[M-H]-	0.1	True	C20H32O2		YZXBAPSDXZZRGB-DOFZRALJSA-N	CCCCC\C=C/C\C=C/C\C=C/C\C=C/CCCC(O)=O		null	null	80.3	70.1	66.7	60.94	IDA-NEG-240627-CM0024_34_B1_R1	303.23471:2617 304.23806:1024 305.24142:0	259.24765:109 301.23141:36 303.23575:625	-15.2	0	-21.8	0	-27.8	0	-26	0	-22.7	0	-20.4	0	-19.6	0	-22.5	0	-17.6	0	-19.1	0	-30.5	0	-27.2	0	-32.9	0	-30.7	0
2520	17.907	289.21869	HMDB0000052, Argininosuccinic acid	[M-H]-	found in higher mz's MsMs_3111; found in higher mz's MsMs_5428; found in higher mz's MsMs_7112; found in higher mz's MsMs_11022	0.12	True	C10H18N4O6		KDZOASGQNOPSCU-WDSKDSINSA-N	N[C@@H](CCCNC(=N)N[C@@H](CC(O)=O)C(O)=O)C(O)=O		null	null	88	74	50	56.48	IDA-NEG-240627-CM0024_34_B1_R1	289.21857:2038 290.22192:1286 291.22528:0	289.21484:251	-908	0	10.9	0	-80.9	0	10.1	0	-6	0	83.6	0	7.7	0	19.3	0	45.9	0	3.4	0	-3	0	-31.3	0	-1.1	0	-2	0
1892	23.116	269.21436	HMDB0000145, Estrone	[M-H]-	ion correlated with 5222; ion correlated with 4526; ion correlated with 5051; ion correlated with 4595; found in higher mz's MsMs_1959	0.14	True	C18H22O2		DNXHEGUUPJUMQT-CBZIJGRNSA-N	[H][C@@]12CCC(=O)[C@@]1(C)CC[C@]1([H])C3=C(CC[C@@]21[H])C=C(O)C=C3		null	null	86.7	69.3	50	94.71	IDA-NEG-240627-QC_B1_09	269.215:3641 270.21835:1024 271.22171:2731	205.13858:36 269.21863:1817	-5.7	0	-5.7	0	1.5	0	136.5	0	-8.2	0	-7.3	0	20.8	0	-24.6	0	-13.9	0	25.1	0	-56.1	0	-8.9	0	27.7	0	-25.6	0
2210	14.469	281.11575	HMDB0000207, Oleic acid	[M-H]-		0.04	True	C18H34O2		ZQPPMHVWECSIRJ-KTKRTIGZSA-N	CCCCCCCC\C=C/CCCCCCCC(O)=O		null	null	84.4	77.1	50	18.45	IDA-NEG-240627-QC_B1_09	281.11951:1504 282.12286:596 283.12622:0	209.06046:36 281.1178:623	-18.6	0	-52.9	0	-30.7	0	-47.1	0	79.1	0	23	0	-41.4	0	-25.7	0	76.4	0	-39	0	-32.1	0	19	0	-48.7	0	-10	0
642	1.168	173.10608	HMDB0000517, L-Arginine	[M-H]-	found in higher mz's MsMs_4469	0.12	True	C6H14N4O2		ODKSFYDXXFIFQN-BYPYZUCNSA-N	N[C@@H](CCCNC(N)=N)C(O)=O		null	null	88	76.5	50	113.68	IDA-NEG-240627-CM0024_35_B1_R1	173.10608:6601 174.10943:745 175.11279:124	131.08316:4115	-133.3	0	-62.3	0	-63.6	0	-68.1	0	-4.3	0	-21.9	0	-3.7	0	-0.7	0	1.4	0	-42.3	0	0.8	0	-7.5	0	-75.4	0	-3.3	0
3872	21.309	327.12976	HMDB0002183, Docosahexaenoic acid	[M-H]-	similar chromatogram in higher mz_7463	0.1	True	C22H32O2		MBMBGCFOFBJSGT-KUBAVDMBSA-N	CC\C=C/C\C=C/C\C=C/C\C=C/C\C=C/C\C=C/CCC(O)=O		null	null	90.6	83.8	75	17.71	IDA-NEG-240627-CM0024_37_B1_R1	327.12589:1082 328.12924:0 329.1326:0	229.19472:72 281.24557:107 327.13324:616	-50.2	0	-40.5	0	-16.2	0	-55.8	0	-42.3	0	-22.8	0	0.1	0	1.3	0	-33.5	0	55.8	0	-62.5	0	-57.9	0	-59.1	0	66.1	0
5938	16.759	391.28699	HMDB0000518, Chenodeoxycholic acid	[M-H]-	ion correlated with 2653	0.04	True	C24H40O4		RUDATBOHQWOJDD-BSWAIDMHSA-N	[H][C@@]1(CC[C@@]2([H])[C@]3([H])[C@H](O)C[C@]4([H])C[C@H](O)CC[C@]4(C)[C@@]3([H])CC[C@]12C)[C@H](C)CCC(O)=O		null	null	70.4	74	50	22.91	IDA-NEG-240627-CM0024_34_B1_R1	391.2861:1060 392.28945:312 393.29281:312	301.01822:12 327.26782:36 391.2843:606	-36.4	0	-3.7	0	-57.7	0	0	0	-108.3	0	-62.2	0	42.3	0	-7.2	0	16.9	0	-30.5	0	52.5	0	-53.5	0	-61	0	-54.6	0
2022	5.512	275.10257	HMDB0001316, 6-Phosphogluconic acid	[M-H]-		0.22	True	C6H13O10P		BIRSGZKFKXLSJQ-SQOUGZDYSA-N	O[C@H](COP(O)(O)=O)[C@@H](O)[C@H](O)[C@@H](O)C(O)=O		null	null	72.4	75	100	50.84	IDA-NEG-240627-CM0024_24_B1_R1	275.10257:1904 276.10592:383 277.10928:92	74.02354:41 142.06657:26 190.95496:10 216.06583:15 275.10184:1006	-54.5	0	22.9	0	18.2	0	49.6	0	44.6	0	20.2	0	18.8	0	17.8	0	12.3	0	-29.4	0	25.2	0	1.4	0	63.7	0	-27.9	0
2980	17.381	303.23337	HMDB0001043, Arachidonic acid	[M-H]-	found in higher mz's MsMs_9923	0.04	True	C20H32O2		YZXBAPSDXZZRGB-DOFZRALJSA-N	CCCCC\C=C/C\C=C/C\C=C/C\C=C/CCCC(O)=O		null	null	96.1	72.6	42.9	31.01	IDA-NEG-240627-CM0024_35_B1_R1	303.23337:1803 304.23672:611 305.24008:0	231.17252:72 231.18559:36 259.24152:72 303.23495:287	-20.7	0	-73.3	0	2.4	0	10.1	0	5.9	0	-9.8	0	-50.5	0	36	0	8	0	8.4	0	14.3	0	16	0	-5.5	0	0.2	0
6305	17.297	407.20355	HMDB0000619, Cholic acid	[M-H]-	found in higher mz's MsMs_7881	0.1	True	C24H40O5		BHQCQFFYRZLCQQ-OELDTZBJSA-N	C[C@H](CCC(O)=O)[C@H]1CC[C@H]2[C@@H]3[C@H](O)C[C@@H]4C[C@H](O)CC[C@]4(C)[C@H]3C[C@H](O)[C@]12C		null	null	58.7	74.7	50	17.36	IDA-NEG-240627-CM0024_35_B1_R1	407.19824:1383 408.20159:683 409.20495:0	112.98664:90 407.21301:90	-26.8	0	-27.1	0	-23.1	0	-28.7	0	-31.6	0	-59.8	0	-3.4	0	-31.2	0	2.3	0	-29.4	0	-25	0	-50.2	0	-17.2	0	-38	0
572	1.615	165.04149	HMDB0060412, 6-Methylmercaptopurine	[M-H]-	similar chromatogram in higher mz_1720; found in higher mz's MsMs_3920	0.08	True	C6H6N4S		UIJIQXGRFSPYQW-UHFFFAOYSA-N	CSC1=NC=NC2=C1N=CN2		null	null	64.9	58	50	115.38	IDA-NEG-240627-CM0024_37_B1_R1	165.04114:6891 166.04449:513 167.04785:0	59.01433:430 72.99542:225 117.02638:36 129.02377:322 165.0433:1395	-130.4	0	-3.1	0	38	0	1.4	0	-1	0	-10.7	0	-38.6	0	-4.4	0	-0.3	0	-0.7	0	-11.1	0	-29.2	0	-133.8	0	-3.7	0
2966	21.932	303.1467	HMDB0001043, Arachidonic acid	[M-H]-		0.08	True	C20H32O2		YZXBAPSDXZZRGB-DOFZRALJSA-N	CCCCC\C=C/C\C=C/C\C=C/C\C=C/CCCC(O)=O		null	null	73.8	80.2	75	70.19	IDA-NEG-240627-QC_B1_09	303.14838:3962 304.15173:1726 305.15509:1082	58.83218:574 65.04171:146 67.05564:968 79.05436:73 81.03457:934 87.04644:179 91.05566:328 95.04945:508 105.07008:143 113.06098:322 119.08713:179 123.08081:474 127.07644:583 133.06528:251 135.08357:881 140.08633:289 146.07347:179 149.06245:251 155.10889:358 161.13777:183 173.09753:215 174.10527:358 177.09303:2611 180.12097:179 187.15021:107 195.13875:107 201.16467:251 205.19859:9845 215.18774:36 2…	-58.2	0	-7.4	0	-77.4	0	-26.5	0	30.4	0	-6.1	0	71	0	35.5	0	17.3	0	-37.3	0	24	0	52.2	0	-32.9	0	-28.2	0
5216	15.806	367.21436	HMDB0001032, Dehydroepiandrosterone sulfate	[M-H]-	ion correlated with 12842	0.02	True	C19H28O5S		CZWCKYRVOZZJNM-USOAJAOKSA-N	[H][C@@]12CCC(=O)[C@@]1(C)CC[C@@]1([H])[C@@]2([H])CC=C2C[C@H](CC[C@]12C)OS(O)(=O)=O		null	null	76.7	85.3	100	21.48	IDA-NEG-240627-CM0024_23_B1_R1	367.21436:2452 368.21771:1316 369.22107:303	79.95734:72 96.96166:251 122.97708:36 138.97169:36 299.26474:179 321.2327:107 366.01144:36 366.07901:36 367.21616:3089	2.6	0	8.4	0	-48.6	0	-37.2	0	-25.2	0	99	0	-35.9	0	8.6	0	98.5	0	3.9	0	-32.1	0	-28	0	-43.5	0	-22.4	0
2988	17.342	303.23477	HMDB0001043, Arachidonic acid	[M-H]-		0.08	True	C20H32O2		YZXBAPSDXZZRGB-DOFZRALJSA-N	CCCCC\C=C/C\C=C/C\C=C/C\C=C/CCCC(O)=O		null	null	96.6	73	42.9	22.95	IDA-NEG-240627-QC_B1_09	303.23181:1222 304.23516:565 305.23852:0	231.1803:72 259.20065:36 303.23337:179	-25.3	0	-77.9	0	-2.3	0	19	0	39.8	0	2.1	0	-55.1	0	24.7	0	15.4	0	4.8	0	26.4	0	-42	0	-15.4	0	-1	0
2308	1.656	283.06854	HMDB0000299, Xanthosine	[M-H]-		0.08	True	C10H12N4O6		UBORTCNDUKBEOP-UUOKFMHZSA-N	OC[C@H]1O[C@H]([C@H](O)[C@@H]1O)N1C=NC2=C1N=C(O)N=C2O		null	null	81.9	74.9	50	65.94	IDA-NEG-240627-CM0024_23_B1_R1	283.06857:3844 284.07192:891 285.07528:267	112.98419:322 151.02522:7313 216.02705:215	-14	0	-85.2	0	-84.8	0	-148.5	0	-84.9	0	58.2	0	70.6	0	2.2	0	-0.8	0	-22.1	0	-86.6	0	22.8	0	-32.3	0	-59	0
2309	1.331	283.0686	HMDB0000827, Stearic acid	[M-H]-		0.12	True	C18H36O2		QIQXTHQIDYTFRH-UHFFFAOYSA-N	CCCCCCCCCCCCCCCCCC(O)=O		null	null	81	76.4	50	59.34	IDA-NEG-240627-CM0024_32_B1_R1	283.06796:1796 284.07131:300 285.07467:0	132.01341:111 193.03343:36 283.06305:880	-14.2	0	57.1	0	-27.4	0	-145	0	-71.4	0	-24.4	0	16.1	0	2	0	-1	0	16.1	0	-86.8	0	-69.4	0	-32.5	0	-59.2	0
807	2.19	190.0537	HMDB0000763, 5-Hydroxyindoleacetic acid	[M-H]-	similar chromatogram in higher mz_12421; similar chromatogram in higher mz_1722; found in higher mz's MsMs_1722; similar chromatogram in higher mz_1721; found in higher mz's MsMs_1721	0.26	True	C10H9NO3		DUUGKQCEGZLZNO-UHFFFAOYSA-N	OC(=O)CC1=CNC2=C1C=C(O)C=C2		null	null	80.6	83.2	100	232.69	IDA-NEG-240627-CM0024_25_B1_R1	190.05371:4265 191.05706:441 192.06042:184	116.05102:179 131.03572:72 144.0452:1858	-65.6	0	8.2	0	11.3	0	11.1	0	-38.7	0	10.4	0	8.5	0	7.9	0	10.3	0	13.3	0	-49.2	0	-52.5	0	1.1	0	-48.7	0
2310	2.669	283.06866	HMDB0000299, Xanthosine	[M-H]-	found in higher mz's MsMs_7074	0.22	True	C10H12N4O6		UBORTCNDUKBEOP-UUOKFMHZSA-N	OC[C@H]1O[C@H]([C@H](O)[C@@H]1O)N1C=NC2=C1N=C(O)N=C2O		null	null	87.4	87.4	100	190.58	IDA-NEG-240627-CM0024_31_B1_R1	283.06873:10240 284.07208:1491 285.07544:262	94.04145:36 108.01936:215 146.96094:36 151.02509:6226 161.04817:36 283.0675:4034	-14.5	0	-75.2	0	6.3	0	9.9	0	58.5	0	-61.8	0	55.5	0	77.4	0	75.8	0	-2.9	0	-2.5	0	-6.6	0	64.9	0	47.8	0
2311	2.749	283.06879	HMDB0000299, Xanthosine	[M-H]-	found in higher mz's MsMs_4698	0.1	True	C10H12N4O6		UBORTCNDUKBEOP-UUOKFMHZSA-N	OC[C@H]1O[C@H]([C@H](O)[C@@H]1O)N1C=NC2=C1N=C(O)N=C2O		null	null	88	87.4	66.7	181.6	IDA-NEG-240627-QC_B1_10	283.07043:12777 284.07378:1690 285.07714:361	78.95969:36 133.01686:72 151.02834:11663 283.07224:5306	-14.9	0	-75.6	0	5.8	0	9.5	0	58.1	0	-62.2	0	2.1	0	14.2	0	65.4	0	-3.4	0	14.2	0	-7	0	-3	0	47.4	0
5217	16.119	367.21625	HMDB0001032, Dehydroepiandrosterone sulfate	[M-H]-	ion correlated with 11386	0.1	True	C19H28O5S		CZWCKYRVOZZJNM-USOAJAOKSA-N	[H][C@@]12CCC(=O)[C@@]1(C)CC[C@@]1([H])[C@@]2([H])CC=C2C[C@H](CC[C@]12C)OS(O)(=O)=O		null	null	73.9	86.2	100	25.66	IDA-NEG-240627-CM0024_25_B1_R1	367.21591:2140 368.21926:1369 369.22262:0	79.95916:36 96.95946:287 131.09035:36 299.26071:251 321.23276:113 366.05298:76 367.21902:2339	91.6	0	-58.7	0	-53.7	0	-42.4	0	-20.9	0	93.9	0	-41.1	0	3.4	0	93.3	0	-1.2	0	-37.2	0	-33.1	0	-48.7	0	-27.5	0
2312	2.607	283.06903	HMDB0000299, Xanthosine	[M-H]-	found in higher mz's MsMs_4697	0.12	True	C10H12N4O6		UBORTCNDUKBEOP-UUOKFMHZSA-N	OC[C@H]1O[C@H]([C@H](O)[C@@H]1O)N1C=NC2=C1N=C(O)N=C2O		null	null	85.6	87.5	100	172.98	IDA-NEG-240627-CM0024_26_B1_R1	283.06815:13354 284.0715:1748 285.07486:336	80.02471:17 84.98863:5 94.04173:43 106.04236:36 108.0209:339 112.98823:12 122.03686:265 131.08978:14 140.03729:2 149.04559:41 151.02644:9245 152.02956:43 153.54129:5 160.05116:5 165.04204:220 176.04341:5 178.05844:10 192.04019:5 207.05571:5 222.04681:5 282.16257:48 283.0683:5693	-15.8	0	-76.5	0	5	0	8.6	0	57.2	0	-63.1	0	48.2	0	75.9	0	75.9	0	68.4	0	-3.8	0	-7.9	0	71.7	0	65	0
652	1.068	174.04086	HMDB0000197, Indoleacetic acid	[M-H]-	ion correlated with 12785	0.02	True	C10H9NO2		SEOVTRFCIGRIMH-UHFFFAOYSA-N	OC(=O)CC1=CNC2=CC=CC=C12		null	null	52.9	85.7	100	97.94	IDA-NEG-240627-CM0024_14_R1	174.04086:1158 175.04421:0 176.04757:0	58.02879:36 59.01439:72 88.04388:143 130.05025:36 173.99532:36 174.04001:107	-14.9	0	-53.2	0	-52.4	0	-49.2	0	-55.7	0	-52.5	0	-50.7	0	-51.9	0	-53.6	0	-55	0	-55.3	0	-56.3	0	-2.9	0	-54.1	0
5676	14.574	383.21021	HMDB0000939, S-Adenosylhomocysteine	[M-H]-		0.02	True	C14H20N6O5S		ZJUKTBDSGOFHSH-WFMPWKQPSA-N	N[C@@H](CCSC[C@H]1O[C@H]([C@H](O)[C@@H]1O)N1C=NC2=C1N=CN=C2N)C(O)=O		null	null	65.2	75	100	13.54	IDA-NEG-240627-CM0024_23_B1_R1	383.21021:1065 384.21356:402 385.21692:603	96.95955:36 220.13373:36 315.19077:107 383.20999:780	17.6	0	-32.8	0	18.4	0	-58.2	0	-50.7	0	-3.8	0	-54.1	0	-55.9	0	-19.7	0	-51	0	-37.9	0	-33.4	0	-28.7	0	-4	0
5683	8.712	383.24359	HMDB0000939, S-Adenosylhomocysteine	[M-H]-		0.04	True	C14H20N6O5S		ZJUKTBDSGOFHSH-WFMPWKQPSA-N	N[C@@H](CCSC[C@H]1O[C@H]([C@H](O)[C@@H]1O)N1C=NC2=C1N=CN=C2N)C(O)=O		null	null	61.4	75	100	53.45	IDA-NEG-240627-CM0024_23_B1_R1	383.24359:5116 384.24694:1396 385.2503:246	149.07275:18 187.1524:269 205.15958:90 223.16373:18 245.19014:125 305.22131:36 315.19467:287 337.18552:18 383.24435:2371	3.6	0	8.5	0	3.3	0	15.8	0	14	0	4	0	1.7	0	-54.4	0	-3	0	-5.1	0	9.7	0	19.6	0	-14	0	-21.1	0
5684	8.77	383.24371	HMDB0000939, S-Adenosylhomocysteine	[M-H]-	found in higher mz's MsMs_7688	0.24	True	C14H20N6O5S		ZJUKTBDSGOFHSH-WFMPWKQPSA-N	N[C@@H](CCSC[C@H]1O[C@H]([C@H](O)[C@@H]1O)N1C=NC2=C1N=CN=C2N)C(O)=O		null	null	67.5	75	100	130.84	IDA-NEG-240627-CM0024_27_B1_R1	383.24329:10650 384.24664:2746 385.25:654	123.0788:36 134.07655:24 160.0909:24 181.08823:60 187.14844:490 203.13242:12 210.0853:72 231.14395:24 245.18813:191 269.19638:24 287.19461:72 305.21277:107 339.19614:24 383.2424:5133	3.3	0	-57.2	0	3	0	15.5	0	6.5	0	5.8	0	1.4	0	-54.7	0	-0.3	0	-185.6	0	14.8	0	19.3	0	-14.3	0	-9.1	0
5685	9.086	383.2439	HMDB0000939, S-Adenosylhomocysteine	[M-H]-	found in higher mz's MsMs_7277	0.06	True	C14H20N6O5S		ZJUKTBDSGOFHSH-WFMPWKQPSA-N	N[C@@H](CCSC[C@H]1O[C@H]([C@H](O)[C@@H]1O)N1C=NC2=C1N=CN=C2N)C(O)=O		null	null	62.9	75	100	169.46	IDA-NEG-240627-CM0024_23_B1_R1	383.24399:9510 384.24734:2192 385.2507:450	83.05042:233 143.07161:72 181.08887:54 187.14738:856 205.16118:376 210.08978:72 223.16292:36 245.19116:287 253.19398:54 261.22205:72 271.20834:305 297.18445:125 383.24274:6675	-41.7	0	-57.7	0	1.2	0	9.6	0	6	0	3.2	0	0.9	0	-55.2	0	8.9	0	7.6	0	14.3	0	36.2	0	-62.5	0	-8.3	0
5686	9.588	383.24399	HMDB0000939, S-Adenosylhomocysteine	[M-H]-		0.06	True	C14H20N6O5S		ZJUKTBDSGOFHSH-WFMPWKQPSA-N	N[C@@H](CCSC[C@H]1O[C@H]([C@H](O)[C@@H]1O)N1C=NC2=C1N=CN=C2N)C(O)=O		null	null	72.9	75	100	22.51	IDA-NEG-240627-CM0024_26_B1_R1	383.24289:2374 384.24624:629 385.2496:163	217.17955:18 382.01526:54 383.24408:1909	-41.9	0	-57.9	0	-4	0	-10.3	0	-7.1	0	7.6	0	8.2	0	-11.6	0	-65	0	-64	0	12.9	0	36	0	-15	0	-35.8	0
5687	9.131	383.24435	HMDB0000939, S-Adenosylhomocysteine	[M-H]-	found in higher mz's MsMs_7276; found in higher mz's MsMs_8863; found in higher mz's MsMs_7277; found in higher mz's MsMs_8864	0.22	True	C14H20N6O5S		ZJUKTBDSGOFHSH-WFMPWKQPSA-N	N[C@@H](CCSC[C@H]1O[C@H]([C@H](O)[C@@H]1O)N1C=NC2=C1N=CN=C2N)C(O)=O		null	null	66.3	75	100	347.89	IDA-NEG-240627-CM0024_32_B1_R1	383.24387:15928 384.24722:4007 385.25058:589	160.09071:107 181.08623:73 187.14975:1350 210.10123:109 265.14182:72 289.17734:107 314.19287:75 333.20474:619 383.24414:10493	-42.9	0	-58.8	0	0	0	8.4	0	4.8	0	2	0	-0.3	0	-56.4	0	7.8	0	6.4	0	13.1	0	35	0	-63.6	0	-9.5	0
679	1.691	179.00697	HMDB0000660, D-Fructose	[M-H]-		0.22	True	C6H12O6		RFSUNEUAIZKAJO-ARQDHWQXSA-N	OC[C@H]1O[C@](O)(CO)[C@@H](O)[C@@H]1O		null	null	88	74.6	50	81.44	IDA-NEG-240627-CM0024_25_B1_R1	179.0067:3377 180.01005:434 181.01341:108	71.01734:72	-71.7	0	-62.2	0	-60.5	0	-62.5	0	-61.5	0	-56.6	0	-64.7	0	-60.5	0	-64.8	0	-56.7	0	-63	0	-66.1	0	-71.1	0	-63	0
2213	14.338	281.12924	HMDB0000207, Oleic acid	[M-H]-	similar chromatogram in higher mz_8879; similar chromatogram in higher mz_12635	0.06	True	C18H34O2		ZQPPMHVWECSIRJ-KTKRTIGZSA-N	CCCCCCCC\C=C/CCCCCCCC(O)=O		null	null	88	77.1	50	21.76	IDA-NEG-240627-CM0024_29_B1_R1	281.12924:1569 282.13259:337 283.13595:0	281.13058:161	-33.8	0	56.7	0	54.3	0	-84	0	42.7	0	43.9	0	60.9	0	15.7	0	61.1	0	-86.6	0	-24.8	0	-44.5	0	-46	0	88.2	0
2114	4.091	279.13477	HMDB0000673, Linoleic acid	[M-H]-		0.02	True	C18H32O2		OYHQOLUKZRVURQ-HZJYTTRNSA-N	CCCCC\C=C/C\C=C/CCCCCCCC(O)=O		null	null	86.3	81.4	50	23.25	IDA-NEG-240627-CM0024_24_B1_R1	279.13477:1756 280.13812:294 281.14148:56	85.04053:14 102.95845:21 119.04693:7 174.03458:7 235.16266:14 279.13315:1228	-14.2	0	40.3	0	32.2	0	54.7	0	53.4	0	39.6	0	-79.8	0	78	0	-53.2	0	0.3	0	5.5	0	-0.8	0	2.5	0	86.2	0
2115	4.59	279.13586	HMDB0000673, Linoleic acid	[M-H]-	ion correlated with 9514	0.04	True	C18H32O2		OYHQOLUKZRVURQ-HZJYTTRNSA-N	CCCCC\C=C/C\C=C/CCCCCCCC(O)=O		null	null	86.6	81.4	50	12.66	IDA-NEG-240627-CM0024_35_B1_R1	279.13586:1356 280.13921:692 281.14257:0	119.052:12 218.05275:12 279.13434:872	-18.1	0	36.4	0	28.3	0	50.8	0	49.5	0	47.3	0	-83.7	0	74.1	0	-57.1	0	-0.5	0	1.6	0	-4.7	0	-26.8	0	82.5	0
2556	22.224	291.23318	HMDB0060949, 2-hydroxyflutamide	[M-H]-	ion correlated with 2090; ion correlated with 2655; ion correlated with 8968; found in higher mz's MsMs_11598	0.14	True	C11H11F3N2O4		YPQLFJODEKMJEF-UHFFFAOYSA-N	CC(C)(O)C(O)=NC1=CC(=C(C=C1)N(=O)=O)C(F)(F)F		null	null	83.4	69.8	50	56.62	IDA-NEG-240627-CM0024_36_B1_R1	291.23422:3338 292.23757:1366 293.24093:0	247.18288:36 247.2495:36 291.16144:73 291.23648:1040	-112.1	0	-67.9	0	-70.3	0	-75.6	0	-9.1	0	-71.1	0	-40.1	0	-54	0	-54.4	0	-72.4	0	-68.7	0	21	0	-0.3	0	-82.9	0
270	2.252	125.03548	HMDB0000262, Thymine	[M-H]-	ion correlated with 3363	0.24	True	C5H6N2O2		RWQNBRDOKXIBIV-UHFFFAOYSA-N	CC1=CNC(=O)NC1=O		null	null	75	75	100	64.6	IDA-NEG-240627-QC_B1_07	125.03541:2146 126.03876:232 127.04212:78	124.99858:36 125.03279:251	-78.1	0	-1.5	0	2	0	1.8	0	2.6	0	1.2	0	2.4	0	-3.8	0	1.2	0	2.1	0	-90.6	0	-104.3	0	14.2	0	8.8	0
1452	14.915	243.19815	HMDB0000296, Uridine	[M-H]-		0.04	True	C9H12N2O6		DRTQHJPVMGBUCF-XVFCMESISA-N	OC[C@H]1O[C@H]([C@H](O)[C@@H]1O)N1C=CC(=O)NC1=O		null	null	73.8	73	50	41.5	IDA-NEG-240627-CM0024_34_B1_R1	243.1983:2650 244.20165:630 245.20501:134	130.96385:90 243.19757:3063	0	0	15.4	0	-11.8	0	-1.4	0	2.4	0	1.8	0	-82.7	0	11.1	0	-48.3	0	-35.1	0	62.1	0	-1	0	7.6	0	-69.9	0
151	1.401	111.01949	HMDB0000300, Uracil	[M-H]-		0.14	True	C4H4N2O2		ISAKRJDGNUQOIC-UHFFFAOYSA-N	O=C1NC=CC(=O)N1		null	null	80.5	85.1	100	208.87	IDA-NEG-240627-CM0024_32_B1_R1	111.01964:6960 112.02299:617 113.02635:233	67.03251:36 68.01239:72 111.02104:747	5.3	0	-94.2	0	-98.3	0	-94	0	-91.8	0	-100.3	0	-94.1	0	-96.6	0	-97.7	0	-96	0	-91.1	0	-89.3	0	-90.6	0	-88.9	0
147	1.734	110.98578	HMDB0000300, Uracil	[M-H]-	ion correlated with 1853; ion correlated with 1976; ion correlated with 5192; ion correlated with 5795; ion correlated with 6085; ion correlated with 6281; ion correlated with 7928; ion correlated with 8426; ion correlated with 10254; ion correlated with 15190; ion correlated with 15819; ion correlated with 4903; ion correlated with 1472; ion correlated with 842; ion correlated with 1269; ion cor…	0.02	True	C4H4N2O2		ISAKRJDGNUQOIC-UHFFFAOYSA-N	O=C1NC=CC(=O)N1		null	null	75	75	100	85.81	IDA-NEG-240627-CM0024_36_B1_R1	110.98578:2218 111.98913:0 112.99249:124	68.01668:251	49.9	0	72	0	180.4	0	193.3	0	199.9	0	206.9	0	179.8	0	-86.3	0	-73.1	0	-86.2	0	-95.7	0	-90.6	0	198.9	0	-80.4	0
153	1.46	111.01962	HMDB0000300, Uracil	[M-H]-		0.22	True	C4H4N2O2		ISAKRJDGNUQOIC-UHFFFAOYSA-N	O=C1NC=CC(=O)N1		null	null	75	75	100	256.09	IDA-NEG-240627-CM0024_33_B1_R1	111.01977:10688 112.02312:805 113.02648:315	111.01864:1055	16.3	0	-95.3	0	-99.4	0	-93.7	0	-95.8	0	-101.5	0	-95.2	0	-97.8	0	-99.1	0	-97.1	0	-87.9	0	-90.4	0	-91.8	0	-90	0
1453	15.087	243.1987	HMDB0000296, Uridine	[M-H]-		0.14	True	C9H12N2O6		DRTQHJPVMGBUCF-XVFCMESISA-N	OC[C@H]1O[C@H]([C@H](O)[C@@H]1O)N1C=CC(=O)NC1=O		null	null	75	73	50	163.63	IDA-NEG-240627-CM0024_37_B1_R1	243.19786:12783 244.20121:2654 245.20457:290	174.95615:109 243.20029:11336	0	0	13.1	0	-14	0	-3.7	0	-84.4	0	-0.4	0	-84.9	0	-0.4	0	-50.6	0	-1.7	0	59.8	0	-32.1	0	5.3	0	-72.2	0
155	1.517	111.02003	HMDB0000300, Uracil	[M-H]-	found in higher mz's MsMs_848	0.06	True	C4H4N2O2		ISAKRJDGNUQOIC-UHFFFAOYSA-N	O=C1NC=CC(=O)N1		null	null	75	75	100	167.45	IDA-NEG-240627-QC_B1_Tissue_Pooledd	111.02003:14330 112.02338:984 113.02674:437	68.01222:73	0.4	0	-99	0	-103.1	0	-97.4	0	-99.5	0	-105.2	0	-98.9	0	-101.5	0	-102.8	0	-100.8	0	-91.6	0	-94.1	0	-96.4	0	-93.7	0
140	1.809	108.01998	HMDB0000965, Hypotaurine	[M-H]-	ion correlated with 1548; found in higher mz's MsMs_3791; found in higher mz's MsMs_471; found in higher mz's MsMs_472; found in higher mz's MsMs_1548; found in higher mz's MsMs_1917; found in higher mz's MsMs_1033	0.14	True	C2H7NO2S		VVIUBCNYACGLLV-UHFFFAOYSA-N	NCCS(O)=O		null	null	75.9	83.1	66.7	154.71	IDA-NEG-240627-QC_B1_Tissue_Pooledd	108.02078:4874 109.02413:591 110.02749:0	63.9625:36 66.00112:108 80.02801:73 108.01988:854	7	0	43.2	0	-103.5	0	19.2	0	-177.5	0	208.1	0	-4.9	0	-223.2	0	188	0	105.2	0	103	0	113.9	0	91.5	0	-148.7	0
367	3.533	134.06087	HMDB0000034, Adenine	[M-H]-	found in higher mz's MsMs_677; found in higher mz's MsMs_1482; found in higher mz's MsMs_5642; found in higher mz's MsMs_6087; found in higher mz's MsMs_3336	0.08	True	C5H5N5		GFFGJBXGBJISGV-UHFFFAOYSA-N	NC1=C2NC=NC2=NC=N1		null	null	76.9	74.2	50	122.04	IDA-NEG-240627-CM0024_08_R1	134.06178:1034 135.06513:117 136.06849:0	65.01364:90 107.03475:377	-85.1	0	3.5	1074	0.7	0	1.9	1262	1.9	1081	5.8	0	2.7	0	-97.6	0	-98	1034	-98.8	0	3.3	0	3.2	0	-97	0	-97.6	0
321	2.3	130.05157	HMDB0000064, Creatine	[M-H]-		0.08	True	C4H9N3O2		CVSVTCORWBXHQV-UHFFFAOYSA-N	CN(CC(O)=O)C(N)=N		null	null	61	61	100	32.23	IDA-NEG-240627-CM0024_35_B1_R1	130.05063:3325 131.05398:209 132.05734:0	88.03956:707 130.04868:145 130.08765:215	160.9	0	-73.4	0	-17.6	0	10.2	0	-151.1	0	-118.2	0	-113.5	0	-115.2	0	-54.7	0	33.1	0	108.1	0	48.5	0	1.7	0	-173.3	0
4478	4.269	344.04214	HMDB0001314, Cyclic GMP	[M-H]-	adduct linked to 5175_[M+Na-2H]-	0.04	True	C10H12N5O7P		ZOOGRGPOEVQQDX-UUOKFMHZSA-N	NC1=NC2=C(N=CN2[C@@H]2O[C@@H]3COP(O)(=O)O[C@H]3[C@H]2O)C(=O)N1		null	null	94.3	26.8	42.9	59.75	IDA-NEG-240627-CM0024_36_B1_R1	344.04214:4592 345.04549:543 346.04885:968	78.95539:18 108.02163:90 150.04305:4471 200.0508:18 276.05988:72	35.1	0	41.9	0	-115	0	29.3	0	-126.4	0	-19.2	0	-60.7	0	14	0	49.4	0	-11.4	0	-152	0	33.8	0	33.2	0	60.9	0
2156	22.219	279.26871	HMDB0000673, Linoleic acid	[M-H]-	ion correlated with 13354; ion correlated with 13889; ion correlated with 3981; ion correlated with 15310; ion correlated with 13373; ion correlated with 15272; ion correlated with 2096; ion correlated with 3329; ion correlated with 10187; ion correlated with 12978; ion correlated with 13881; ion correlated with 12560; found in higher mz's MsMs_12978	0.02	True	C18H32O2		OYHQOLUKZRVURQ-HZJYTTRNSA-N	CCCCC\C=C/C\C=C/CCCCCCCC(O)=O		null	null	72.7	78.4	100	39.47	IDA-NEG-240627-CM0024_34_B1_R1	279.26871:2499 280.27206:0 281.27542:1035	221.20529:36 243.21461:251 261.22488:4197 278.34122:3595 279.23544:47732	-115.5	0	31.2	0	32.2	0	76.3	0	35.5	0	46.5	0	53.5	0	12.3	0	-119	0	81.4	0	15.8	0	25.1	0	24.7	0	70.2	0
305	4.088	129.01978	HMDB0002092, Itaconic acid	[M-H]-	ion correlated with 2084; ion correlated with 9125; ion correlated with 8399	0.02	True	C5H6O4		LVHBHZANLOWSRM-UHFFFAOYSA-N	OC(=O)CC(=C)C(O)=O		null	null	81.2	85.5	100	20	IDA-NEG-240627-CM0024_35_B1_R1	129.01978:1260 130.02313:86 131.02649:865	57.03469:18 85.02972:143 129.01743:54	-171.2	0	-178.9	0	-178.8	0	-177.7	0	-175.5	0	-176	0	-171.2	0	0.9	0	-175.2	0	-172.8	0	-156.7	0	-164	0	-171.9	0	-184.5	0
90	1.129	88.98726	HMDB0000190, Lactic acid	[M-H]-	found in higher mz's MsMs_1008; found in higher mz's MsMs_349; found in higher mz's MsMs_845; found in higher mz's MsMs_1005; found in higher mz's MsMs_992; similar chromatogram in higher mz_337	0.24	True	C3H6O3		JVTAAEKCZFNVCJ-REOHCLBHSA-N	C[C@H](O)C(O)=O		null	null	66.7	75	100	155.8	IDA-NEG-240627-CM0024_23_B1_R1	88.98824:1499 89.99159:0 90.99495:0	71.01303:179 87.00925:72 88.74378:232 89.02481:2933	259.6	0	39.4	0	15.9	0	-204.3	0	-11	0	42.9	0	13.5	0	6.4	0	-6.1	0	-8.2	0	85.1	0	20.3	0	-206.7	0	45	0
1741	3.317	259.04663	HMDB0001401, Glucose 6-phosphate	[M-H]-		0.16	True	C6H13O9P		NBSCHQHZLSJFNQ-GASJEMHNSA-N	OC1O[C@H](COP(O)(O)=O)[C@@H](O)[C@H](O)[C@H]1O		null	null	82.9	23.2	50	133.95	IDA-NEG-240627-CM0024_27_B1_R1	259.04681:3690 260.05016:496 261.05352:173	85.02732:36 112.01423:215 125.02953:73 139.00243:1526 155.03276:36 171.03009:537 259.04544:3049	32.6	0	-96.2	0	-4.9	0	-389.5	0	-5.3	0	-388.2	0	29.2	0	-390.3	0	-390.8	0	-94.8	0	-396.9	0	-397.8	0	-74.1	0	33.4	0
330	3.556	131.07114	HMDB0000214, Ornithine	[M-H]-		0.02	True	C5H12N2O2		AHLPHDHHMVZTML-BYPYZUCNSA-N	NCCC[C@H](N)C(O)=O		null	null	67	69.5	50	64.78	IDA-NEG-240627-CM0024_32_B1_R1	131.07114:2424 132.07449:187 133.07785:42	72.99368:10 75.00729:41 85.06346:5 86.99418:15 99.9258:10 131.07201:159	-0.5	0	-79	0	-76.7	0	-75.8	0	-87.1	0	-78.6	0	-6	0	-64.8	0	-76.4	0	85.3	0	66.8	0	-74.4	0	83.7	0	9.4	0
687	5.293	179.10854	HMDB0000211, myo-Inositol	[M-H]-	similar chromatogram in higher mz_1178; found in higher mz's MsMs_1178	0.24	True	C6H12O6		CDAISMWEOUEBRE-GPIVLXJGSA-N	O[C@H]1[C@H](O)[C@@H](O)[C@H](O)[C@H](O)[C@@H]1O		null	null	68	86.4	66.7	68.75	IDA-NEG-240627-CM0024_24_B1_R1	179.10745:2040 180.1108:266 181.11416:18	59.0136:107 107.08527:36 161.09239:72 179.11034:107	34.6	0	34.3	0	46.2	0	13.9	0	135	0	1.2	0	23.3	0	4.8	0	-31.9	0	-38.9	0	39.6	0	-281.5	0	-78.8	0	-9.2	0
1820	7.205	267.03757	HMDB0000195, Inosine	[M-H]-	ion correlated with 1387	0.02	True	C10H12N4O5		UGQMRVRMYYASKQ-KQYNXXCUSA-N	OC[C@H]1O[C@H]([C@H](O)[C@@H]1O)N1C=NC2=C(O)N=CN=C12		null	null	63.2	67.4	50	191.38	IDA-NEG-240627-CM0024_32_B1_R1	267.03757:2717 268.04092:316 269.04428:101	64.00989:7 102.00781:5 118.01239:7 131.02914:17 133.00488:62 146.04236:29 157.02634:7 160.01546:60 165.04317:5 173.0202:14 174.03261:29 184.00339:21 191.01245:21 199.99167:2 205.01341:222 211.01047:12 216.03098:24 219.02562:17 223.13148:7 232.02812:12 235.01091:1311 249.02716:21 267.03809:3535	15.9	0	196.4	0	8.2	0	47.5	0	68.1	0	-64.6	0	7.7	0	-39.5	0	21.6	0	24.5	0	2.9	0	5.1	0	136.8	0	135.7	0
4719	9.264	351.21725	HMDB0001403, Prostaglandin D2	[M-H]-	adduct linked to 4123_[M-H2O-H]-; found in higher mz's MsMs_6585; found in higher mz's MsMs_6586	0.16	True	C20H32O5		BHMBVRSPMRCCGG-OUTUXVNYSA-N	[H][C@](O)(CCCCC)\C=C\[C@@]1([H])C(=O)C[C@]([H])(O)[C@]1([H])C\C=C/CCCC(O)=O		null	null	85.3	73.4	42.1	104.35	IDA-NEG-240627-CM0024_29_B1_R1	351.21725:11978 352.2206:3605 353.22396:6585	107.04841:107 131.05138:36 161.09575:143 172.09094:72 185.09258:72 187.11665:179 189.12672:1778 203.14204:143 214.95093:72 231.0993:109 269.18234:116 271.2056:4770 315.19464:3008	-57.1	0	12.6	0	12.7	0	14.4	0	7.6	0	9.2	0	13	0	14.2	0	6.5	0	6.6	0	-4.4	0	-9.2	0	4.4	0	4.9	0
91	1.825	89.02441	HMDB0000190, Lactic acid	[M-H]-	found in higher mz's MsMs_3530; found in higher mz's MsMs_1007	0.06	True	C3H6O3		JVTAAEKCZFNVCJ-REOHCLBHSA-N	C[C@H](O)C(O)=O		null	null	75	75	100	742.55	IDA-NEG-240627-CM0024_36_B1_R1	89.02493:70894 90.02828:4521 91.03164:989	89.02464:3551	3.5	0	-2.9	0	-3.7	0	-1.8	0	-0.9	0	-1	0	-1.4	0	-1.1	0	-1.8	0	-1.7	0	1.6	0	2.8	0	6.7	0	3.1	0
1588	21.038	251.20193	HMDB0060651, 2-Hydroxycarbamazepine	[M-H]-	ion correlated with 6421; ion correlated with 14484	0.14	True	C15H12N2O2		VPZIYMMSJFWLSP-UHFFFAOYSA-N	NC(=O)N1C2=CC=CC=C2C=CC2=CC(O)=CC=C12		null	null	88	47.6	50	97.27	IDA-NEG-240627-QC_B1_Tissue_Pooledd	251.20319:4218 252.20654:1395 253.2099:429	251.20367:1903	-932.5	0	3.5	0	3.9	0	-8.6	0	2.3	0	13.4	0	3.5	0	5.9	0	1	0	3.2	0	0	0	-0.9	0	-0.4	0	0.8	0
1673	23.082	255.2337	HMDB0000220, Palmitic acid	[M-H]-	found in higher mz's MsMs_10580; found in higher mz's MsMs_10149	0.04	True	C16H32O2		IPCSVZSSVZVIGE-UHFFFAOYSA-N	CCCCCCCCCCCCCCCC(O)=O		null	null	84.2	79.1	50	3915.3	IDA-NEG-240627-QC_B1_Tissue_Pooledd	255.2337:286209 256.23705:80868 257.24041:9330	235.21175:295 254.41631:2240 255.23441:49179	3.7	0	5.5	0	8.3	0	7.1	0	5.3	0	5.8	0	5.5	0	5.6	6462	4.5	0	6.7	0	-1.1	0	-0.6	0	0.2	0	-0.2	0
352	2.487	133.01451	HMDB0000156, Malic acid	[M-H]-		0.04	True	C4H6O5		BJEPYKJPYRNKOW-REOHCLBHSA-N	O[C@@H](CC(O)=O)C(O)=O		null	null	84.2	90.9	71.4	1459.15	IDA-NEG-240627-CM0024_34_B1_R1	133.0148:51604 134.01815:2804 135.02151:1096	71.01483:7436 72.99415:2561 73.34845:5 78.9604:2630 87.00991:220 89.02559:666 115.00472:6644 118.59377:5 133.01566:3848	-14.5	0	102.8	0	116.1	0	1.2	0	-4	0	-0.5	0	0.3	0	-1	0	-0.4	0	-0.5	0	0.6	0	0.5	0	1.7	0	12.7	0
2239	24.769	281.24908	HMDB0000207, Oleic acid	[M-H]-		0.08	True	C18H34O2		ZQPPMHVWECSIRJ-KTKRTIGZSA-N	CCCCCCCC\C=C/CCCCCCCC(O)=O		null	null	88	77.1	50	382.9	IDA-NEG-240627-CM0024_36_B1_R1	281.24908:34898 282.25243:7271 283.25579:1148	263.24094:24 281.25125:8984	13	0	8.9	0	9.4	0	7.6	0	0.2	0	4.6	0	3.2	0	7.2	0	7.7	0	8.4	0	-0.8	0	0.5	0	0.8	0	0.3	0
2983	21.91	303.23386	HMDB0001043, Arachidonic acid	[M-H]-	adduct linked to 2394_[M-H2O-H]-; found in higher mz's MsMs_13765; found in higher mz's MsMs_11118; found in higher mz's MsMs_4665; found in higher mz's MsMs_11634; found in higher mz's MsMs_5033; found in higher mz's MsMs_4216; found in higher mz's MsMs_11821	0.14	True	C20H32O2		YZXBAPSDXZZRGB-DOFZRALJSA-N	CCCCC\C=C/C\C=C/C\C=C/C\C=C/CCCC(O)=O		null	null	70.5	78.5	62.5	43338.34	IDA-NEG-240627-CM0024_37_B1_R1	303.23444:2070986 304.23779:716198 305.24115:126378	58.00714:629 59.98808:179 67.0563:1288 79.05708:72 81.03629:1368 87.04837:107 91.05712:394 95.0858:143 101.06165:72 105.07197:287 113.06188:648 117.0719:251 121.07033:358 127.07876:1212 131.08878:179 135.08354:1749 141.09386:887 145.06999:179 147.11823:358 151.1474:541 155.10997:619 159.08504:968 161.13434:215 166.10033:287 169.12534:550 173.09831:322 174.10771:287 177.09393:5916 181.12675:394 18…	25.9	0	7.6	0	7.3	0	8.5	0	6.7	0	7.9	0	7.5	0	7.7	0	6.4	0	7.8	0	-0.7	0	-0.7	0	-0.9	0	0.3	0
1828	14.328	267.11401	HMDB0000195, Inosine	[M-H]-		0.2	True	C10H12N4O5		UGQMRVRMYYASKQ-KQYNXXCUSA-N	OC[C@H]1O[C@H]([C@H](O)[C@@H]1O)N1C=NC2=C(O)N=CN=C12		null	null	81.2	67.4	50	37.44	IDA-NEG-240627-CM0024_26_B1_R1	267.11697:2100 268.12032:648 269.12368:324	159.05396:12 199.1718:24 221.07785:24 239.11835:84 267.11462:1339	27.6	0	36	0	28.8	0	12	0	34.7	0	-0.8	0	15.7	0	8.5	0	14	0	21.3	0	-8.2	0	-3.2	0	15.4	0	6.8	0
216	2.418	115.00391	HMDB0000134, Fumaric acid	[M-H]-		0.06	True	C4H4O4		VZCYOOQTPOCHFL-OWOJBTEDSA-N	OC(=O)\C=C\C(O)=O		null	null	83.7	83.7	100	88.11	IDA-NEG-240627-QC_B1_09	115.00374:10557 116.00709:685 117.01045:380	71.0166:305 115.00715:143	-128.1	0	-184.8	0	-99.4	0	158.2	0	-49.2	0	-1	0	0.2	0	0.4	0	-0.7	0	0.7	0	3	0	2.2	0	-108.2	0	-0.3	0
2029	20.112	275.20245	HMDB0001316, 6-Phosphogluconic acid	[M-H]-		0.14	True	C6H13O10P		BIRSGZKFKXLSJQ-SQOUGZDYSA-N	O[C@H](COP(O)(O)=O)[C@@H](O)[C@H](O)[C@@H](O)C(O)=O		null	null	74.3	75	100	230.54	IDA-NEG-240627-QC_B1_Tissue_Pooledd	275.2023:8953 276.20565:2970 277.20901:989	96.97214:12 203.18317:36 233.22343:12 275.20428:2663	-62.8	0	37.2	0	3.9	0	4.4	0	-48	0	34	0	-69.6	0	3.3	0	2.4	0	5.2	0	0.7	0	5.1	0	0.9	0	-26.4	0
1674	24.525	255.2338	HMDB0000220, Palmitic acid	[M-H]-		0.04	True	C16H32O2		IPCSVZSSVZVIGE-UHFFFAOYSA-N	CCCCCCCCCCCCCCCC(O)=O		null	null	88	79.1	50	43.39	IDA-NEG-240627-CM0024_36_B1_R1	255.2338:9450 256.23715:1624 257.24051:375	255.23575:9064	3.3	0	5.1	0	5.9	0	5.1	0	4.9	0	5.4	0	5.2	0	2.2	0	4.1	0	6.3	0	-0.8	0	-1	0	-0.2	0	-1.9	0
4557	14.651	346.17853	HMDB0000045, Adenosine monophosphate	[M-H]-		0.14	True	C10H14N5O7P		UDMBCSSLTHHNCD-KQYNXXCUSA-N	NC1=C2N=CN([C@@H]3O[C@H](COP(O)(O)=O)[C@@H](O)[C@H]3O)C2=NC=N1		null	null	75	68.1	50	68.93	IDA-NEG-240627-CM0024_35_B1_R1	346.1788:3698 347.18215:1178 348.18551:196	164.15216:2 279.16:29 302.16245:5 345.06592:24 346.18112:3317	-80	0	7.2	0	5.6	0	6.5	0	7.3	0	13.6	0	12.4	0	13.1	0	8	0	5	0	-7.2	0	-0.7	0	-0.3	0	-2.2	0
653	2.788	174.04146	HMDB0000197, Indoleacetic acid	[M-H]-		0.04	True	C10H9NO2		SEOVTRFCIGRIMH-UHFFFAOYSA-N	OC(=O)CC1=CNC2=CC=CC=C12		null	null	66.8	78.9	50	68.35	IDA-NEG-240627-CM0024_36_B1_R1	174.04146:2922 175.04481:234 176.04817:59	71.01583:146 130.05193:251	-18.4	0	-93.3	0	87.2	0	-52.7	0	-59.1	0	86.7	0	87.8	0	86.6	0	87.3	0	88.6	0	-58.8	0	85	0	91.3	0	-314.9	0
840	1.627	194.94756	HMDB0000625, Gluconic acid	[M-H]-	ion correlated with 1471; ion correlated with 5534; ion correlated with 8846; ion correlated with 2498; ion correlated with 2865; ion correlated with 4902; ion correlated with 2585; ion correlated with 373; adduct linked to 667_[M-H2O-H]-; found in higher mz's MsMs_12050; found in higher mz's MsMs_5901; found in higher mz's MsMs_2585	0.06	True	C6H12O7		RGHNJXZEOKUKBD-SQOUGZDYSA-N	OC[C@@H](O)[C@@H](O)[C@H](O)[C@@H](O)C(O)=O		null	null	71.4	67.2	44.4	786.58	IDA-NEG-240627-QC_B1_Tissue_Pooledd	194.94756:19750 195.95091:0 196.95427:1041	71.01633:183 75.00903:1112 85.03006:143 96.66068:252 129.02071:977 194.94856:326	-121.7	0	113.3	0	109.2	0	113.6	0	106.2	0	114.5	0	-35.4	0	-71.8	0	-95.5	0	-92	0	-55.4	0	-39.3	0	-21.9	0	-94.6	0
686	11.218	179.1084	HMDB0000211, myo-Inositol	[M-H]-		0.12	True	C6H12O6		CDAISMWEOUEBRE-GPIVLXJGSA-N	O[C@H]1[C@H](O)[C@@H](O)[C@H](O)[C@H](O)[C@@H]1O		null	null	64.1	89.2	66.7	145.3	IDA-NEG-240627-CM0024_36_B1_R1	179.10851:2370 180.11186:329 181.11522:48	59.01251:36 107.08778:36 135.11728:48 161.09399:24 179.01518:12 179.11189:119	35.3	0	80.6	0	46.9	0	11.4	0	135.8	0	2	0	-138.9	0	5.6	0	-31.1	0	-38.1	0	40.4	0	-280.8	0	-78.1	0	-8.4	0
1208	19.821	225.1871	HMDB0000033, Carnosine	[M-H]-	found in higher mz's MsMs_6794	0.14	True	C9H14N4O3		CQOVPNPJLQNMDC-ZETCQYMHSA-N	NCCC(=O)N[C@@H](CC1=CN=CN1)C(O)=O		null	null	75	75	100	275.98	IDA-NEG-240627-QC_B1_Tissue_Pooledd	225.18564:5491 226.18899:1240 227.19235:248	225.18936:2394	11.4	0	-13.6	0	-6.2	0	-20.2	0	-9.7	0	14.4	0	1.8	0	12.5	0	-0.5	0	-0.6	0	-0.3	0	-0.2	0	0.4	0	12.6	0
1844	17.818	267.19794	HMDB0000195, Inosine	[M-H]-		0.06	True	C10H12N4O5		UGQMRVRMYYASKQ-KQYNXXCUSA-N	OC[C@H]1O[C@H]([C@H](O)[C@@H]1O)N1C=NC2=C(O)N=CN=C12		null	null	72.1	67.4	50	30.95	IDA-NEG-240627-CM0024_37_B1_R1	267.19794:2504 268.20129:683 269.20465:683	59.01547:430 267.10736:36 267.20041:396	30.5	0	-13.9	0	-83.2	0	11.2	0	1	0	-66.4	0	-83.1	0	0.8	0	31.7	0	38.3	0	-21.2	0	-70	0	-91.1	0	0.9	0
4549	3.855	346.05746	HMDB0000045, Adenosine monophosphate	[M-H]-		0.04	True	C10H14N5O7P		UDMBCSSLTHHNCD-KQYNXXCUSA-N	NC1=C2N=CN([C@@H]3O[C@H](COP(O)(O)=O)[C@@H](O)[C@H]3O)C2=NC=N1		null	null	52.8	74.2	75	153.67	IDA-NEG-240627-CM0024_37_B1_R1	346.05746:10872 347.06081:1719 348.06417:452	92.02731:20 96.97054:404 134.04832:1999 150.9838:15 173.1031:5 211.00337:5665 300.10571:5 310.1102:15 346.05927:3621	79.1	0	53.2	0	47.8	0	46.3	0	34.2	0	16.3	0	45.9	0	40.7	0	27.3	0	-70.1	0	-80.6	0	-81.6	0	-9.9	0	43.9	0
1589	20.506	251.20297	HMDB0060651, 2-Hydroxycarbamazepine	[M-H]-	found in higher mz's MsMs_3616; found in higher mz's MsMs_3606	0.14	True	C15H12N2O2		VPZIYMMSJFWLSP-UHFFFAOYSA-N	NC(=O)N1C2=CC=CC=C2C=CC2=CC(O)=CC=C12		null	null	88	47.6	50	477.94	IDA-NEG-240627-QC_B1_10	251.20161:18908 252.20496:4008 253.20832:1002	177.16266:36 251.20428:10897	-936.6	0	-21.8	0	26.8	0	21.2	0	47.7	0	-12.9	0	5.9	0	22.4	0	-0.1	0	-29.6	0	0.4	0	48.6	0	-95.3	0	31.8	0
654	2.654	174.04161	HMDB0000812, N-Acetyl-L-aspartic acid	[M-H]-		0.08	True	C6H9NO5		OTCCIMWXFLJLIA-BYPYZUCNSA-N	CC(=O)N[C@@H](CC(O)=O)C(O)=O		null	null	94	93.9	84.6	142.1	IDA-NEG-240627-CM0024_37_B1_R1	174.04108:2431 175.04443:443 176.04779:316	58.03037:394 59.01851:107 71.01419:182 88.04137:707 96.99613:37 112.0412:107 114.02314:107 115.00424:107 128.03342:36 130.05351:179 156.02339:72 156.03326:72 174.04282:251	-19.2	0	-94.2	0	86.4	0	-53.5	0	-60	0	85.9	0	87	0	85.8	0	86.4	0	87.7	0	-59.7	0	84.1	0	90.4	0	-315.7	0
333	7.144	131.07193	HMDB0000214, Ornithine	[M-H]-	ion correlated with 8389	0.02	True	C5H12N2O2		AHLPHDHHMVZTML-BYPYZUCNSA-N	NCCC[C@H](N)C(O)=O		null	null	51.3	69.5	50	28.57	IDA-NEG-240627-CM0024_37_B1_R1	131.07193:2294 132.07528:186 133.07864:21	69.03471:54 85.06624:233 131.07239:251	-12.2	0	139.8	0	-4.2	0	142.7	0	136.8	0	5.6	0	-3.7	0	136.3	0	141.9	0	8.8	0	130.6	0	127	0	-8.6	0	140.2	0
1739	1.991	259.02396	HMDB0001401, Glucose 6-phosphate	[M-H]-		0.06	True	C6H13O9P		NBSCHQHZLSJFNQ-GASJEMHNSA-N	OC1O[C@H](COP(O)(O)=O)[C@@H](O)[C@H](O)[C@H]1O		null	null	75.2	75.9	60	351.06	IDA-NEG-240627-QC_B1_10	259.02356:25910 260.02691:1914 261.03027:1107	78.71528:193 83.01786:36 96.9711:17985 138.98251:1307 150.98111:179 185.86043:36 241.01897:442	-103.7	0	14.8	0	73.9	0	41.1	0	-93.5	0	-75.9	0	-95.9	0	-300	0	-90.7	0	-7.1	0	-85	0	0.2	0	-30.3	0	-5.4	0
97	2.036	89.02503	HMDB0000190, Lactic acid	[M-H]-		0.14	True	C3H6O3		JVTAAEKCZFNVCJ-REOHCLBHSA-N	C[C@H](O)C(O)=O		null	null	69.7	75	100	283.88	IDA-NEG-240627-CM0024_34_B1_R1	89.02441:29832 90.02776:1460 91.03112:263	71.01682:179 72.99487:107 87.01283:155 89.02644:3641	-3.5	0	-12.1	0	-10.6	0	-8.8	0	-5.2	0	-8	0	-7.3	0	-8	0	-8.7	0	-8.6	0	-1	0	-0.9	0	0.3	0	-1.4	0
1675	23.127	255.23436	HMDB0000220, Palmitic acid	[M-H]-	found in higher mz's MsMs_11972; found in higher mz's MsMs_10580; found in higher mz's MsMs_8723; found in higher mz's MsMs_5222; found in higher mz's MsMs_2910; found in higher mz's MsMs_6114; found in higher mz's MsMs_2472	0.12	True	C16H32O2		IPCSVZSSVZVIGE-UHFFFAOYSA-N	CCCCCCCCCCCCCCCC(O)=O		null	null	87.3	77.8	66.7	8318.74	IDA-NEG-240627-CM0024_37_B1_R1	255.23453:259368 256.23788:70615 257.24124:7852	169.11678:36 237.22585:818 255.23424:39029	1.1	0	2.9	0	5.7	0	4.5	0	2.7	0	3.2	0	3	0	3	0	1.9	0	4.2	0	-3.7	0	-0.4	0	-1	0	-0.7	0
218	2.48	115.0041	HMDB0000134, Fumaric acid	[M-H]-	ion correlated with 352; found in higher mz's MsMs_352	0.04	True	C4H4O4		VZCYOOQTPOCHFL-OWOJBTEDSA-N	OC(=O)\C=C\C(O)=O		null	null	87.9	87.9	100	106.97	IDA-NEG-240627-CM0024_36_B1_R1	115.0041:9711 116.00745:432 117.01081:216	71.01465:358 115.00693:72	-129.7	0	-186.5	0	-101.1	0	156.5	0	-124.4	0	1.9	0	0.2	0	-0.6	0	-1	0	-0.9	0	1.3	0	0.6	0	-109.9	0	0.8	0
2026	12.766	275.16653	HMDB0001316, 6-Phosphogluconic acid	[M-H]-		0.06	True	C6H13O10P		BIRSGZKFKXLSJQ-SQOUGZDYSA-N	O[C@H](COP(O)(O)=O)[C@@H](O)[C@H](O)[C@@H](O)C(O)=O		null	null	75	75	100	84.08	IDA-NEG-240627-QC_B1_09	275.16653:13841 276.16988:2801 277.17324:464	96.97225:36 275.16833:9391	20.3	0	-62.1	0	-6.3	0	41.6	0	5.4	0	-24	0	31.2	0	89.2	0	27.7	0	-82.7	0	4.2	0	-73	0	25.2	0	-13.8	0
683	3.085	179.04768	HMDB0000707, 4-Hydroxyphenylpyruvic acid	[M-H]-	ion correlated with 2925; ion correlated with 3007; ion correlated with 3260; ion correlated with 361; ion correlated with 523	0.02	True	C9H8O4		KKADPXVIOXHVKN-UHFFFAOYSA-N	OC(=O)C(=O)CC1=CC=C(O)C=C1		null	null	67.3	72.3	66.7	48.7	IDA-NEG-240627-CM0024_34_B1_R1	179.04768:2690 180.05103:256 181.05439:77	105.049:54 107.06286:1278 134.99109:91 179.04861:215	-72.1	0	42.4	0	51.7	0	42.6	0	42.6	0	40.2	0	41.5	0	42.3	0	42.4	0	39.7	0	48.2	0	39.2	0	60.3	0	48.5	0
719	3.01	182.04671	HMDB0000017, 4-Pyridoxic acid	[M-H]-		0.06	True	C8H9NO4		HXACOUQIXZGNBF-UHFFFAOYSA-N	CC1=NC=C(CO)C(C(O)=O)=C1O		null	null	72.9	70.8	50	48.13	IDA-NEG-240627-CM0024_35_B1_R1	182.04614:2196 183.04949:251 184.05285:155	107.04164:61 138.05785:1623	16.8	0	36	0	-28.1	0	-5.1	0	16.7	0	-25.7	0	-9.7	0	10	0	0.3	0	-23.5	0	-11.9	0	-10.6	0	-11.6	0	-2.7	0
239	4.976	117.05641	HMDB0000254, Succinic acid	[M-H]-		0.06	True	C4H6O4		KDYFGRWQOYBRFD-UHFFFAOYSA-N	OC(=O)CCC(O)=O		null	null	73.1	92.9	100	41.78	IDA-NEG-240627-CM0024_34_B1_R1	117.05637:1113 118.05972:94 119.06308:63	59.01571:7 70.82885:2 71.05102:115 72.99576:2 73.03152:7 99.04575:5 99.92711:110 100.93304:2 115.0382:5 116.93006:38 117.05615:158	-0.6	0	-8.4	0	-32.1	0	-38.8	0	-34.3	0	-16	0	-26.6	0	-39.7	0	-23.6	0	-15.3	0	-13.1	0	151.8	0	-1.8	0	-9.3	0
235	2.323	117.01987	HMDB0000254, Succinic acid	[M-H]-	ion correlated with 801; similar chromatogram in higher mz_851; similar chromatogram in higher mz_877	0.04	True	C4H6O4		KDYFGRWQOYBRFD-UHFFFAOYSA-N	OC(=O)CCC(O)=O		null	null	85.6	93.3	100	88.66	IDA-NEG-240627-CM0024_36_B1_R1	117.01987:2852 118.02322:229 119.02658:0	55.01848:73 73.02888:622 99.00643:37 99.92195:36 117.01942:107	188.9	0	-5.4	0	-5.7	0	199.2	0	109.2	0	-9.3	0	187.2	0	-0.2	0	-0.8	0	-4	0	-3.9	0	0.3	0	-3.1	0	-0.8	0
688	10.869	179.1091	HMDB0000211, myo-Inositol	[M-H]-		0.08	True	C6H12O6		CDAISMWEOUEBRE-GPIVLXJGSA-N	O[C@H]1[C@H](O)[C@@H](O)[C@H](O)[C@H](O)[C@@H]1O		null	null	60.3	88.4	66.7	47.78	IDA-NEG-240627-QC_B1_09	179.10892:1127 180.11227:155 181.11563:52	59.01658:54 67.0272:18 107.08699:18 135.0423:18 135.11562:36 161.09619:18 178.98418:18 179.04843:18 179.11436:90	31.4	0	76.7	0	43	0	7.5	0	131.9	0	-1.9	0	20.2	0	1.7	0	-35	0	-42	0	36.5	0	-123.9	0	-82	0	-12.4	0
1384	20.848	239.20515	HMDB0000194, Anserine	[M-H]-	ion correlated with 5786	0.12	True	C10H16N4O3		MYYIAHXIVFADCU-QMMMGPOBSA-N	CN1C=NC=C1C[C@H](NC(=O)CCN)C(O)=O		null	null	75	74.5	50	59.38	IDA-NEG-240627-QC_B1_10	239.20515:2409 240.2085:1094 241.21186:0	239.06506:108	-18	0	-30.8	0	-2.1	0	-0.4	0	-6.8	0	11.7	0	-0.7	0	-0.4	0	1.8	0	11.9	0	-6.3	0	1.8	0	-8	0	3.3	0
1209	20.091	225.18774	HMDB0000033, Carnosine	[M-H]-	ion correlated with 2029	0.14	True	C9H14N4O3		CQOVPNPJLQNMDC-ZETCQYMHSA-N	NCCC(=O)N[C@@H](CC1=CN=CN1)C(O)=O		null	null	75	75	100	91.45	IDA-NEG-240627-CM0024_35_B1_R1	225.1881:4469 226.19145:1366 227.19481:0	225.18687:2803	-110.7	0	-16.5	0	-9.1	0	-23	0	0.7	0	-0.5	0	0	0	9.6	0	-53.7	0	0.2	0	-19.9	0	-3.1	0	0.1	0	-6.9	0
598	1.755	167.02232	HMDB0000289, Uric acid	[M-H]-	found in higher mz's MsMs_12515; found in higher mz's MsMs_5754; found in higher mz's MsMs_10957; found in higher mz's MsMs_4162	0.06	True	C5H4N4O3		LEHOTFFKMJEONL-UHFFFAOYSA-N	O=C1NC2=C(N1)C(=O)NC(=O)N2		null	null	98	73.4	50	2223.35	IDA-NEG-240627-CM0024_34_B1_R1	167.02232:159255 168.02567:13859 169.02903:2326	69.01072:13119 81.01028:732 96.02149:10543 122.02315:179 124.01614:28467 125.82521:36 166.493:579	-90.1	0	-3.3	0	-1.5	0	-1.4	0	-0.4	0	-4.1	0	-2.1	0	0	0	-4.5	0	-1.4	0	-5.5	0	-1.7	0	-142.1	0	-4.5	0
1271	1.64	229.01466	HMDB0000618, D-Ribulose 5-phosphate	[M-H]-	ion correlated with 1471; ion correlated with 1612; ion correlated with 5996; ion correlated with 8538; ion correlated with 11843; ion correlated with 5534; ion correlated with 8846; ion correlated with 9627; ion correlated with 2498; ion correlated with 1975; ion correlated with 6550; ion correlated with 11366; ion correlated with 9914; ion correlated with 5794; ion correlated with 13592; ion co…	0.06	True	C5H11O8P		FNZLKVNUWIIPSJ-UHNVWZDZSA-N	OCC(=O)[C@H](O)[C@H](O)COP(O)(O)=O		null	null	63.7	93.9	100	34.26	IDA-NEG-240627-QC_B1_Tissue_Pooledd	229.01282:1794 230.01617:1004 231.01953:401	78.95987:999 96.96928:1061 132.03297:149 138.98376:322 169.00201:36 171.00537:36 192.98866:72 211.00871:107 229.01849:251	89.4	0	34.3	0	87.3	0	65.7	0	92	0	49.3	0	88	0	82.8	0	76	0	-476.6	0	49.5	0	-31	0	81.8	0	-39.4	0
2339	23.726	283.26334	HMDB0000827, Stearic acid	[M-H]-	ion correlated with 14211	0.02	True	C18H36O2		QIQXTHQIDYTFRH-UHFFFAOYSA-N	CCCCCCCCCCCCCCCCCC(O)=O		null	null	88	76.4	50	59.37	IDA-NEG-240627-CM0024_33_B1_R1	283.26334:49795 284.26669:10241 285.27005:2390	283.263:18570	12.5	0	13.6	0	13.3	0	13.3	0	11.8	0	13.3	0	12.9	0	12.2	0	12.5	0	12.8	0	4.2	0	4.2	0	4.4	0	2.9	0
2517	13.863	289.21774	HMDB0000052, Argininosuccinic acid	[M-H]-	similar chromatogram in higher mz_3109; similar chromatogram in higher mz_11332; similar chromatogram in higher mz_12900; found in higher mz's MsMs_11023; similar chromatogram in higher mz_5426; found in higher mz's MsMs_5426; adduct linked to 3110_[M-H]-; similar chromatogram in higher mz_7111; found in higher mz's MsMs_7111	0.18	True	C10H18N4O6		KDZOASGQNOPSCU-WDSKDSINSA-N	N[C@@H](CCCNC(=N)N[C@@H](CC(O)=O)C(O)=O)C(O)=O		null	null	79	74	50	136.71	IDA-NEG-240627-QC_B1_06	289.21802:2390 290.22137:1120 291.22473:0	112.6238:37 152.97533:90 289.21631:546	-904.7	0	-16.8	0	-43.5	0	12.3	0	-3.5	0	63.3	0	-58.8	0	6.5	0	-33.6	0	22.4	0	4.6	0	25.1	0	2.2	0	8.4	0
1668	21.416	255.23277	HMDB0000220, Palmitic acid	[M-H]-		0.02	True	C16H32O2		IPCSVZSSVZVIGE-UHFFFAOYSA-N	CCCCCCCCCCCCCCCC(O)=O		null	null	88	79.1	50	304.91	IDA-NEG-240627-CM0024_24_B1_R1	255.23277:27487 256.23612:5804 257.23948:683	255.23335:14745	7.4	0	2.6	0	4.7	0	4.1	0	-2.3	0	10.8	0	3.5	0	9.2	0	0.5	0	9.2	0	-0.6	0	-1.2	0	2.5	0	0.3	0
2331	17.364	283.23111	HMDB0000827, Stearic acid	[M-H]-	ion correlated with 3447; ion correlated with 11616; ion correlated with 13867	0.02	True	C18H36O2		QIQXTHQIDYTFRH-UHFFFAOYSA-N	CCCCCCCCCCCCCCCCCC(O)=O		null	null	88	76.4	50	42.74	IDA-NEG-240627-CM0024_35_B1_R1	283.23111:2244 284.23446:816 285.23782:0	283.22812:1503	-17.4	0	5.9	0	-13.5	0	35.7	0	-31.7	0	-2.1	0	-13.1	0	-19.8	0	139.6	0	-55.4	0	-4.3	0	-35	0	-13.3	0	61.3	0
5622	11.998	381.26501	HMDB0000961, Farnesyl pyrophosphate	[M-H]-		0.06	True	C15H28O7P2		VWFJDQUYCIWHTN-YFVJMOTDSA-N	CC(C)=CCC\C(C)=C\CC\C(C)=C\COP(O)(=O)OP(O)(O)=O		null	null	81	58.5	50	84.29	IDA-NEG-240627-CM0024_31_B1_R1	381.26501:8986 382.26836:2982 383.27172:287	135.11705:24 153.09193:36 163.11198:12 175.11649:36 179.14482:155 195.1386:430 203.12869:24 209.11823:107 222.42024:24 234.12502:131 266.10397:12 327.22699:48 363.15427:24 381.26382:4988	54.4	0	-69.1	0	37.8	0	59.5	0	-42.4	0	39.8	0	-845.2	0	-0.2	0	23.7	0	-54.3	0	-8.3	0	-7.9	0	17.7	0	-12.2	0
1201	6.934	225.11278	HMDB0000033, Carnosine	[M-H]-	ion correlated with 621; ion correlated with 5212; ion correlated with 4724	0.02	True	C9H14N4O3		CQOVPNPJLQNMDC-ZETCQYMHSA-N	NCCC(=O)N[C@@H](CC1=CN=CN1)C(O)=O		null	null	56.3	75	100	11.76	IDA-NEG-240627-CM0024_33_B1_R1	225.11278:1074 226.11613:213 227.11949:85	89.02488:9 153.13045:9 181.12247:296 197.12302:18 225.1123:794	1.3	0	14.1	0	-2.8	0	12.6	0	6.1	0	15.8	0	10.4	0	16	0	29.2	0	10.6	0	15	0	11.5	0	5.5	0	13.4	0
1296	7.838	231.15887	HMDB0001389, Melatonin	[M-H]-		0.08	True	C13H16N2O2		DRLFMBDRBRZALE-UHFFFAOYSA-N	COC1=CC2=C(NC=C2CCNC(C)=O)C=C1		null	null	70.7	73.8	50	61.59	IDA-NEG-240627-QC_B1_07	231.15887:1992 232.16222:542 233.16558:0	94.98047:9 101.06045:54 141.09399:13 169.16025:18 195.13873:9 231.15894:838	-68.5	0	21	0	47.1	0	41.7	0	63	0	-76.2	0	5.1	0	53.9	0	-2	0	86.1	0	72.9	0	82.6	0	30.7	0	15.5	0
[truncated: 72 more columns]

## Sheet: MS1 not MS2
Alignment ID	Average Rt(min)	Average Mz	Metabolite name	Adduct ion name	Post curation result	Fill %	MS/MS included	Formula	Ontology	INCHIKEY	SMILES	Comment	Isotope tracking parent ID	Isotope tracking weight number	Dot product	Reverse dot product	Fragment presence %	S/N average	Spectrum reference file name	MS1 isotopic spectrum	MS/MS spectrum		IDA-NEG-240627-Blank_04		IDA-NEG-240627-CM0024_01_R1		IDA-NEG-240627-CM0024_02_R1		IDA-NEG-240627-CM0024_03_R1		IDA-NEG-240627-CM0024_04_R1		IDA-NEG-240627-CM0024_05_R1		IDA-NEG-240627-CM0024_06_R1		IDA-NEG-240627-CM0024_07_R1		IDA-NEG-240627-CM0024_08_R1		IDA-NEG-240627-CM0024_09_R1		IDA-NEG-240627-CM0024_10_R1		IDA-NEG-240627-CM0024_11_R1		IDA-NEG-240627-CM0024_12_R1		IDA-NEG-240627-CM0024_13_R1
																					File type	ERROR_PPM_Blank	Blank	ERROR_PPM_Sample_1	Sample	ERROR_PPM_Sample_2	Sample	ERROR_PPM_Sample_3	Sample	ERROR_PPM_Sample_4	Sample	ERROR_PPM_Sample_5	Sample	ERROR_PPM_Sample_6	Sample	ERROR_PPM_Sample_7	Sample	ERROR_PPM_Sample_8	Sample	ERROR_PPM_Sample_9	Sample	ERROR_PPM_Sample_10	Sample	ERROR_PPM_Sample_11	Sample	ERROR_PPM_Sample_12	Sample	ERROR_PPM_Sample_13	Sample
																					Injection order		1		2		3		4		5		6		7		8		9		10		11		12		13		14
56	1.246	61.98825	w/o MS2:HMDB0003192, 5-Aminoimidazole-4-carboxamide	[M-H]-	similar chromatogram in higher mz_85; similar chromatogram in higher mz_6732; similar chromatogram in higher mz_3176; similar chromatogram in higher mz_1872; similar chromatogram in higher mz_618; similar chromatogram in higher mz_530; similar chromatogram in higher mz_1288; similar chromatogram in higher mz_542; found in higher mz's MsMs_3601	0.82	True	C4H6N4O		DVNYTAVYBRSTGK-UHFFFAOYSA-N	NC(=O)C1=C(N)N=CN1		null	null	null	null	null	37.47	IDA-NEG-240627-CM0024_32_B1_R1	61.98825:14926 62.9916:324 63.99496:162	61.7957:188 61.98863:8643		0		1930		2649		1434		1408		1232		2523		1667		1947		1525		1808		1833		0		2192
57	22.971	61.98843	w/o MS2:HMDB0003192, 5-Aminoimidazole-4-carboxamide	[M-H]-		0.04	False	C4H6N4O		DVNYTAVYBRSTGK-UHFFFAOYSA-N	NC(=O)C1=C(N)N=CN1		null	null	null	null	null	24.6	IDA-NEG-240627-QC_B1_07	61.98843:8270 62.99178:0 63.99514:0			0		0		0		0		0		0		0		0		0		0		0		0		0		0
58	3.302	61.98879	w/o MS2:HMDB0003192, 5-Aminoimidazole-4-carboxamide	[M-H]-		0.04	True	C4H6N4O		DVNYTAVYBRSTGK-UHFFFAOYSA-N	NC(=O)C1=C(N)N=CN1		null	null	null	null	null	42.53	IDA-NEG-240627-CM0024_34_B1_R1	61.98879:6672 62.99214:0 63.9955:109	61.79702:77 61.98866:3097		0		0		0		0		0		0		0		0		0		0		0		0		0		0
59	1.121	61.98884	w/o MS2:HMDB0003192, 5-Aminoimidazole-4-carboxamide	[M-H]-	ion correlated with 100; ion correlated with 103; found in higher mz's MsMs_441	0.02	True	C4H6N4O		DVNYTAVYBRSTGK-UHFFFAOYSA-N	NC(=O)C1=C(N)N=CN1		null	null	null	null	null	189.83	IDA-NEG-240627-CM0024_12_R1	61.98884:9414 62.99219:120 63.99555:95	61.79612:78 61.98971:4739		0		0		0		0		0		0		0		0		0		0		0		0		9414		0
60	3.113	61.98892	w/o MS2:HMDB0003192, 5-Aminoimidazole-4-carboxamide	[M-H]-		0.04	False	C4H6N4O		DVNYTAVYBRSTGK-UHFFFAOYSA-N	NC(=O)C1=C(N)N=CN1		null	null	null	null	null	9.57	IDA-NEG-240627-CM0024_35_B1_R1	61.98892:12358 62.99227:201 63.99563:106			0		0		0		0		0		0		0		0		0		0		0		0		0		0
61	1.111	71.01328	w/o MS2:HMDB0001167, Pyruvaldehyde	[M-H]-	found in higher mz's MsMs_208; found in higher mz's MsMs_213; found in higher mz's MsMs_340; found in higher mz's MsMs_2015	0.16	True	C3H4O2		AIJULSRZWUXGPQ-UHFFFAOYSA-N	CC(=O)C=O		null	null	null	null	null	73.44	IDA-NEG-240627-CM0024_25_B1_R1	71.01328:2302 72.01663:0 73.01999:0	71.01078:72		0		0		0		0		0		0		0		0		0		0		0		0		0		0
62	1.035	71.01336	w/o MS2:HMDB0001167, Pyruvaldehyde	[M-H]-		0.04	False	C3H4O2		AIJULSRZWUXGPQ-UHFFFAOYSA-N	CC(=O)C=O		null	null	null	null	null	78.85	IDA-NEG-240627-CM0024_28_B1_R1	71.01336:1686 72.01671:0 73.02007:284			0		0		0		0		0		0		0		0		0		0		0		0		0		0
64	1.109	72.99263	w/o MS2:HMDB0000119, Glyoxylic acid	[M-H]-	ion correlated with 2499; ion correlated with 2350; ion correlated with 2913; ion correlated with 11697; ion correlated with 12640; ion correlated with 4054; ion correlated with 4414; ion correlated with 6783; ion correlated with 533; ion correlated with 714; ion correlated with 5364; ion correlated with 7467; ion correlated with 492; ion correlated with 8398; ion correlated with 543; found in hi…	0.02	False	C2H2O3		HHLFWLYXYJOTON-UHFFFAOYSA-N	OC(=O)C=O		null	null	null	null	null	36.87	IDA-NEG-240627-CM0024_23_B1_R1	72.99263:1416 73.99598:376 74.99934:940			0		0		0		0		0		0		0		0		0		0		0		0		0		0
65	1.254	74.02495	w/o MS2:HMDB0000123, Glycine	[M-H]-	similar chromatogram in higher mz_269; similar chromatogram in higher mz_399; similar chromatogram in higher mz_80; similar chromatogram in higher mz_127; found in higher mz's MsMs_127; found in higher mz's MsMs_748	0.16	True	C2H5NO2		DHMQDGOQFOQNFH-UHFFFAOYSA-N	NCC(O)=O		null	null	null	null	null	101.18	IDA-NEG-240627-CM0024_34_B1_R1	74.02495:3616 75.0283:171 76.03166:0	74.02565:502		0		0		0		0		0		0		0		0		0		0		0		0		0		0
66	1.207	74.02504	w/o MS2:HMDB0000123, Glycine	[M-H]-	similar chromatogram in higher mz_127; found in higher mz's MsMs_127; similar chromatogram in higher mz_399; found in higher mz's MsMs_424; found in higher mz's MsMs_241; found in higher mz's MsMs_2813; found in higher mz's MsMs_4769; found in higher mz's MsMs_3196; found in higher mz's MsMs_128; found in higher mz's MsMs_799	0.1	True	C2H5NO2		DHMQDGOQFOQNFH-UHFFFAOYSA-N	NCC(O)=O		null	null	null	null	null	190.5	IDA-NEG-240627-CM0024_36_B1_R1	74.02504:3937 75.02839:249 76.03175:0	74.02386:430		0		0		0		0		0		0		0		0		0		0		0		0		0		0
67	1.131	75.00887	w/o MS2:HMDB0000115, Glycolic acid	[M-H]-		0.06	False	C2H4O3		AEMRFAOFKBGASW-UHFFFAOYSA-N	OCC(O)=O		null	null	null	null	null	56.44	IDA-NEG-240627-CM0024_23_B1_R1	75.00887:1516 76.01222:0 77.01558:0			0		0		0		0		0		0		0		0		0		0		0		0		0		0
68	1.046	75.00918	w/o MS2:HMDB0000115, Glycolic acid	[M-H]-	ion correlated with 4928; ion correlated with 6239; ion correlated with 1615; ion correlated with 3589; ion correlated with 602; ion correlated with 3725; ion correlated with 10061; ion correlated with 12996	0.02	False	C2H4O3		AEMRFAOFKBGASW-UHFFFAOYSA-N	OCC(O)=O		null	null	null	null	null	51.1	IDA-NEG-240627-CM0024_24_B1_R1	75.00918:1331 76.01253:0 77.01589:0			0		0		0		0		0		0		0		0		0		0		0		0		0		0
81	1.223	80.9168	w/o MS2:HMDB0000240, Sulfite	[M-H]-		0.06	True	H2O3S		LSNNMFCWUKXFEE-UHFFFAOYSA-N	OS(O)=O		null	null	null	null	null	99.17	IDA-NEG-240627-CM0024_21_R1	80.9168:1268 81.92015:0 82.92351:0	80.65797:76 80.9169:2022		0		0		0		0		0		0		0		0		0		0		0		0		0		0
84	1.109	87.00827	w/o MS2:HMDB0000243, Pyruvic acid	[M-H]-	similar chromatogram in higher mz_7670; found in higher mz's MsMs_442; found in higher mz's MsMs_94	0.04	False	C3H4O3		LCTONWCANYUPML-UHFFFAOYSA-N	CC(=O)C(O)=O		null	null	null	null	null	39.5	IDA-NEG-240627-CM0024_07_R1	87.00827:1225 88.01162:196 89.01498:9091			0		0		0		0		0		0		0		1225		0		1221		0		0		0		0
95	1.75	89.02484	w/o MS2:HMDB0000700, Hydroxypropionic acid	[M-H]-		0.08	True	C3H6O3		ALRHLSYJTWAHJZ-UHFFFAOYSA-N	OCCC(O)=O		null	null	null	null	null	515.94	IDA-NEG-240627-QC_B1_Tissue_Pooledd	89.02484:67477 90.02819:3232 91.03155:441	72.99399:179		0		0		0		0		0		0		0		0		0		0		0		0		0		0
96	1.651	89.02496	w/o MS2:HMDB0000700, Hydroxypropionic acid	[M-H]-		0.02	True	C3H6O3		ALRHLSYJTWAHJZ-UHFFFAOYSA-N	OCCC(O)=O		null	null	null	null	null	442.76	IDA-NEG-240627-CM0024_35_B1_R1	89.02496:52430 90.02831:2638 91.03167:841	72.99386:143		0		0		0		0		0		0		0		0		0		0		0		0		0		0
99	1.193	92.92761	w/o MS2:HMDB0001167, Pyruvaldehyde	[M-H]-	found in higher mz's MsMs_1030; found in higher mz's MsMs_477; similar chromatogram in higher mz_1916; similar chromatogram in higher mz_1816; similar chromatogram in higher mz_1030; similar chromatogram in higher mz_1987; similar chromatogram in higher mz_464; found in higher mz's MsMs_464; similar chromatogram in higher mz_477; similar chromatogram in higher mz_1003; found in higher mz's MsMs_3…	0.8	True	C3H4O2		AIJULSRZWUXGPQ-UHFFFAOYSA-N	CC(=O)C=O		null	null	null	null	null	1269.98	IDA-NEG-240627-CM0024_07_R1	92.92761:16460 93.93096:0 94.93432:13301	92.92861:705		0		10866		12146		9766		11431		12187		14201		16460		15783		16233		15012		13034		0		14875
100	1.082	92.92846	w/o MS2:HMDB0001167, Pyruvaldehyde	[M-H]-	ion correlated with 77; ion correlated with 103; ion correlated with 1861; ion correlated with 59; ion correlated with 594; found in higher mz's MsMs_1861; found in higher mz's MsMs_431	0.02	True	C3H4O2		AIJULSRZWUXGPQ-UHFFFAOYSA-N	CC(=O)C=O		null	null	null	null	null	830.66	IDA-NEG-240627-CM0024_12_R1	92.92846:4513 93.93181:0 94.93517:3316	92.92868:179		0		0		0		0		0		0		0		0		0		0		0		0		4513		0
101	4.387	93.0346	w/o MS2:HMDB0001167, Pyruvaldehyde	[M-H]-	ion correlated with 2748; ion correlated with 387; found in higher mz's MsMs_2748	0.02	True	C3H4O2		AIJULSRZWUXGPQ-UHFFFAOYSA-N	CC(=O)C=O		null	null	null	null	null	245.34	IDA-NEG-240627-CM0024_32_B1_R1	93.0346:4157 94.03795:392 95.04131:0	75.02478:148		0		0		0		0		0		0		0		0		0		0		0		0		0		0
105	1.191	96.92125	w/o MS2:HMDB0001448, Sulfate	[M-H]-	ion correlated with 477; ion correlated with 1003; ion correlated with 1030; similar chromatogram in higher mz_1049; similar chromatogram in higher mz_486; found in higher mz's MsMs_486	0.48	True	H2O4S		QAOWNCQODCNURD-UHFFFAOYSA-N	OS(O)(=O)=O		null	null	null	null	null	267.96	IDA-NEG-240627-CM0024_09_R1	96.92125:2409 97.9246:0 98.92796:0	63.96058:466 79.95631:34489 95.94798:107		0		1557		1638		1541		1895		1747		1812		2107		2363		2409		1785		1664		0		2278
106	1.006	96.96001	w/o MS2:HMDB0001448, Sulfate	[M-H]-		0.14	True	H2O4S		QAOWNCQODCNURD-UHFFFAOYSA-N	OS(O)(=O)=O		null	null	null	null	null	166.26	IDA-NEG-240627-CM0024_32_B1_R1	96.96001:27318 97.96336:407 98.96672:1955	63.96423:149 79.95538:18121 96.65091:215		0		0		0		4704		0		0		0		0		0		17308		0		0		6890		0
107	1.121	96.96006	w/o MS2:HMDB0001448, Sulfate	[M-H]-	found in higher mz's MsMs_349; found in higher mz's MsMs_611; found in higher mz's MsMs_1731; found in higher mz's MsMs_4826; found in higher mz's MsMs_4242; found in higher mz's MsMs_487; adduct linked to 72_[M-H2O-H]-; found in higher mz's MsMs_5694; found in higher mz's MsMs_734; found in higher mz's MsMs_5792; found in higher mz's MsMs_1358; found in higher mz's MsMs_488; found in higher mz's…	0.82	True	H2O4S		QAOWNCQODCNURD-UHFFFAOYSA-N	OS(O)(=O)=O		null	null	null	null	null	260.37	IDA-NEG-240627-CM0024_08_R1	96.96006:46905 97.96341:792 98.96677:3231	78.959:1693 79.95655:58623 80.96445:107 95.95789:145 96.95944:21620		0		5299		17164		14374		16415		17631		21448		32457		46905		42710		22817		22501		0		39793
108	20.866	96.96058	w/o MS2:HMDB0001448, Sulfate	[M-H]-		0.02	False	H2O4S		QAOWNCQODCNURD-UHFFFAOYSA-N	OS(O)(=O)=O		null	null	null	null	null	16.8	IDA-NEG-240627-CM0024_14_R1	96.96058:1108 97.96393:0 98.96729:0			0		0		0		0		0		0		0		0		0		0		0		0		0		0
109	22.912	96.96073	w/o MS2:HMDB0001448, Sulfate	[M-H]-	ion correlated with 2279; ion correlated with 2186; ion correlated with 5481	0.02	False	H2O4S		QAOWNCQODCNURD-UHFFFAOYSA-N	OS(O)(=O)=O		null	null	null	null	null	19.73	IDA-NEG-240627-CM0024_21_R1	96.96073:3338 97.96408:0 98.96744:683			0		0		0		0		0		0		0		0		0		0		0		0		0		0
110	1.667	96.96972	w/o MS2:HMDB0001448, Sulfate	[M-H]-	found in higher mz's MsMs_8695; found in higher mz's MsMs_1271	0.06	True	H2O4S		QAOWNCQODCNURD-UHFFFAOYSA-N	OS(O)(=O)=O		null	null	null	null	null	164.02	IDA-NEG-240627-CM0024_34_B1_R1	96.96972:22122 97.97307:0 98.97643:405	78.95954:71565 96.66471:75		0		0		0		0		0		0		0		0		0		0		0		0		0		0
111	1.979	96.96994	w/o MS2:HMDB0001448, Sulfate	[M-H]-	ion correlated with 2862	0.02	True	H2O4S		QAOWNCQODCNURD-UHFFFAOYSA-N	OS(O)(=O)=O		null	null	null	null	null	38.43	IDA-NEG-240627-CM0024_35_B1_R1	96.96994:16520 97.97329:126 98.97665:190	78.9608:85347 80.55331:36		0		0		0		0		0		0		0		0		0		0		0		0		0		0
112	2.348	96.97006	w/o MS2:HMDB0001448, Sulfate	[M-H]-	adduct linked to 79_[M-H2O-H]-; found in higher mz's MsMs_4899	0.06	False	H2O4S		QAOWNCQODCNURD-UHFFFAOYSA-N	OS(O)(=O)=O		null	null	null	null	null	25.88	IDA-NEG-240627-CM0024_34_B1_R1	96.97006:20234 97.97341:101 98.97677:354			0		0		0		0		0		0		0		0		0		0		0		0		0		0
113	1.482	96.97013	w/o MS2:HMDB0001448, Sulfate	[M-H]-	adduct linked to 75_[M-H2O-H]-; found in higher mz's MsMs_10252; found in higher mz's MsMs_9621; found in higher mz's MsMs_9259; found in higher mz's MsMs_9105; found in higher mz's MsMs_8220; found in higher mz's MsMs_841	0.04	True	H2O4S		QAOWNCQODCNURD-UHFFFAOYSA-N	OS(O)(=O)=O		null	null	null	null	null	164.32	IDA-NEG-240627-CM0024_37_B1_R1	96.97013:24386 97.97348:127 98.97684:380	62.96533:8349 79.59028:72 81.53166:72 82.39357:36		0		0		0		0		0		0		0		0		0		0		0		0		0		0
114	1.602	96.97046	w/o MS2:HMDB0001448, Sulfate	[M-H]-	found in higher mz's MsMs_1271; adduct linked to 74_[M-H2O-H]-; found in higher mz's MsMs_2754; found in higher mz's MsMs_1006; found in higher mz's MsMs_5259	0.04	True	H2O4S		QAOWNCQODCNURD-UHFFFAOYSA-N	OS(O)(=O)=O		null	null	null	null	null	116.56	IDA-NEG-240627-QC_B1_Tissue_Pooledd	96.97046:23021 97.97381:360 98.97717:701	62.96436:6819 80.76616:76		0		0		0		0		0		0		0		0		0		0		0		0		0		0
115	1.117	98.95578	w/o MS2:HMDB0005994, Hexanal	[M-H]-		0.48	True	C6H12O		JARKCYVAAOWBJS-UHFFFAOYSA-N	CCCCCC=O		null	null	null	null	null	85.39	IDA-NEG-240627-CM0024_07_R1	98.95523:2304 99.95858:0 100.96194:0	80.96515:377 81.95302:2506		0		0		1492		1535		1141		1063		1821		2304		3003		2699		1935		1755		0		2768
117	1.909	101.02535	w/o MS2:HMDB0000005, 2-Ketobutyric acid	[M-H]-		0.06	True	C4H6O3		TYEYBOSBBBHJIV-UHFFFAOYSA-N	CCC(=O)C(O)=O		null	null	null	null	null	54.71	IDA-NEG-240627-CM0024_35_B1_R1	101.02535:1416 102.0287:0 103.03206:504	55.01868:36		0		0		0		0		0		0		0		0		0		0		0		0		0		0
118	1.095	101.04731	w/o MS2:HMDB0000005, 2-Ketobutyric acid	[M-H]-	ion correlated with 2540; ion correlated with 15389; ion correlated with 1124; ion correlated with 116; ion correlated with 8180; similar chromatogram in higher mz_223	0.04	True	C4H6O3		TYEYBOSBBBHJIV-UHFFFAOYSA-N	CCC(=O)C(O)=O		null	null	null	null	null	45.44	IDA-NEG-240627-CM0024_01_R1	101.04731:1669 102.05066:0 103.05402:0	88.03898:36		0		1669		0		1669		0		0		0		0		0		0		0		0		0		0
126	8.405	103.04034	w/o MS2:HMDB0000008, 2-Hydroxybutyric acid	[M-H]-	ion correlated with 2024; ion correlated with 4437	0.02	False	C4H8O3		AFENDNXGAFYKQO-VKHMYHEASA-N	[H]OC(=O)[C@@]([H])(O[H])C([H])([H])C([H])([H])[H]		null	null	null	null	null	8.31	IDA-NEG-240627-CM0024_34_B1_R1	103.04034:2030 104.04369:139 105.04705:0			0		0		0		0		0		0		0		0		0		0		0		0		0		0
129	1.257	104.95379	w/o MS2:HMDB0000139, Glyceric acid	[M-H]-	found in higher mz's MsMs_2298	0.06	False	C3H6O4		RBNPOMFGQQGHHO-UWTATZPHSA-N	OC[C@@H](O)C(O)=O		null	null	null	null	null	89.55	IDA-NEG-240627-CM0024_17_R1	104.95379:1528 105.95714:134 106.9605:0			0		0		0		0		0		0		0		0		0		0		1443		1279		0		0
130	1.337	104.95409	w/o MS2:HMDB0000139, Glyceric acid	[M-H]-	ion correlated with 6244; ion correlated with 9412; ion correlated with 5704	0.02	False	C3H6O4		RBNPOMFGQQGHHO-UWTATZPHSA-N	OC[C@@H](O)C(O)=O		null	null	null	null	null	67.26	IDA-NEG-240627-CM0024_13_R1	104.95409:1722 105.95744:125 106.9608:0			0		0		0		0		0		0		0		0		0		0		0		0		0		1722
131	1.108	105.01864	w/o MS2:HMDB0000139, Glyceric acid	[M-H]-		0.04	True	C3H6O4		RBNPOMFGQQGHHO-UWTATZPHSA-N	OC[C@@H](O)C(O)=O		null	null	null	null	null	158.22	IDA-NEG-240627-CM0024_33_B1_R1	105.01864:2522 106.02199:477 107.02535:0	58.00839:72		0		0		0		0		0		0		0		0		0		0		0		0		0		0
133	1.777	105.01914	w/o MS2:HMDB0000139, Glyceric acid	[M-H]-	ion correlated with 707; ion correlated with 2081; ion correlated with 843; ion correlated with 3000; ion correlated with 569	0.02	False	C3H6O4		RBNPOMFGQQGHHO-UWTATZPHSA-N	OC[C@@H](O)C(O)=O		null	null	null	null	null	136.03	IDA-NEG-240627-CM0024_35_B1_R1	105.01914:3000 106.02249:0 107.02585:0			0		0		0		0		0		0		0		0		0		0		0		0		0		0
136	1.563	105.01975	w/o MS2:HMDB0000139, Glyceric acid	[M-H]-		0.04	False	C3H6O4		RBNPOMFGQQGHHO-UWTATZPHSA-N	OC[C@@H](O)C(O)=O		null	null	null	null	null	206.05	IDA-NEG-240627-CM0024_35_B1_R1	105.01975:7189 106.0231:383 107.02646:256			0		0		0		0		0		0		0		0		0		0		0		0		0		0
145	1.561	110.98517	w/o MS2:HMDB0000300, Uracil	[M-H]-	ion correlated with 7926; ion correlated with 8302; ion correlated with 10703; ion correlated with 1268; ion correlated with 4901; ion correlated with 5793; ion correlated with 9727; ion correlated with 10252; ion correlated with 12548; ion correlated with 3335; ion correlated with 5902; ion correlated with 7419; ion correlated with 666; ion correlated with 838; ion correlated with 2582; ion corr…	0.04	True	C4H4N2O2		ISAKRJDGNUQOIC-UHFFFAOYSA-N	O=C1NC=CC(=O)N1		null	null	null	null	null	284.32	IDA-NEG-240627-QC_B1_10	110.98517:4493 111.98852:0 112.99188:152	78.71196:215		0		0		0		0		0		0		0		0		0		0		0		0		0		0
146	1.657	110.98549	w/o MS2:HMDB0000300, Uracil	[M-H]-	ion correlated with 9914; ion correlated with 617; ion correlated with 5794; ion correlated with 6839; ion correlated with 13592; ion correlated with 2865; ion correlated with 4902; ion correlated with 6082; ion correlated with 6284; ion correlated with 7927; ion correlated with 10257; ion correlated with 9726; ion correlated with 12050; ion correlated with 840; ion correlated with 2585; ion corr…	0.06	True	C4H4N2O2		ISAKRJDGNUQOIC-UHFFFAOYSA-N	O=C1NC=CC(=O)N1		null	null	null	null	null	230.34	IDA-NEG-240627-QC_B1_Tissue_Pooledd	110.98549:5115 111.98884:0 112.9922:0	78.71056:237 80.81131:90		0		0		0		0		0		0		0		0		0		0		0		0		0		0
148	1.474	110.98614	w/o MS2:HMDB0000300, Uracil	[M-H]-	ion correlated with 1459; ion correlated with 1469; ion correlated with 1734; ion correlated with 2083; ion correlated with 2171; ion correlated with 7929; ion correlated with 6084; ion correlated with 7420; ion correlated with 8843; ion correlated with 668; ion correlated with 841; ion correlated with 2584; ion correlated with 3334; ion correlated with 3351; ion correlated with 4006; ion correla…	0.02	True	C4H4N2O2		ISAKRJDGNUQOIC-UHFFFAOYSA-N	O=C1NC=CC(=O)N1		null	null	null	null	null	146.06	IDA-NEG-240627-CM0024_35_B1_R1	110.98614:4292 111.98949:0 112.99285:69	78.71242:179		0		0		0		0		0		0		0		0		0		0		0		0		0		0
207	1.244	113.94459	w/o MS2:HMDB0000162, Proline	[M-H]-	ion correlated with 76; similar chromatogram in higher mz_3907	0.04	False	C5H9NO2		ONIBWKKTOPOVIA-BYPYZUCNSA-N	OC(=O)[C@@H]1CCCN1		null	null	null	null	null	37.24	IDA-NEG-240627-QC_B1_Tissue_Pooledd	113.94459:1159 114.94794:0 115.9513:110			0		0		0		0		0		0		0		0		0		0		0		0		0		0
217	2.211	115.00406	w/o MS2:HMDB0000134, Fumaric acid	[M-H]-	ion correlated with 5532	0.02	False	C4H4O4		VZCYOOQTPOCHFL-OWOJBTEDSA-N	OC(=O)\C=C\C(O)=O		null	null	null	null	null	16.5	IDA-NEG-240627-CM0024_35_B1_R1	115.00406:9259 116.00741:519 117.01077:741			0		0		0		0		0		0		0		0		0		0		0		0		0		0
222	14.996	115.92143	w/o MS2:HMDB0000128, Guanidoacetic acid	[M-H]-		0.02	False	C3H7N3O2		BPMFZUMJYQTVII-UHFFFAOYSA-N	NC(=N)NCC(O)=O		null	null	null	null	null	12.53	IDA-NEG-240627-CM0024_10_R1	115.92143:3987 116.92478:994 117.92814:221			0		0		0		0		0		0		0		0		0		0		3987		0		0		0
223	1.097	116.03394	w/o MS2:HMDB0000128, Guanidoacetic acid	[M-H]-		0.06	False	C3H7N3O2		BPMFZUMJYQTVII-UHFFFAOYSA-N	NC(=N)NCC(O)=O		null	null	null	null	null	79.92	IDA-NEG-240627-CM0024_01_R1	116.03394:1821 117.03729:0 118.04065:341			0		1821		1214		1176		0		0		0		0		0		0		0		0		0		0
232	14.042	116.92964	w/o MS2:HMDB0000254, Succinic acid	[M-H]-		0.02	False	C4H6O4		KDYFGRWQOYBRFD-UHFFFAOYSA-N	OC(=O)CCC(O)=O		null	null	null	null	null	15.71	IDA-NEG-240627-CM0024_03_R1	116.92964:1843 117.93299:0 118.93635:0			0		0		0		1843		0		0		0		0		0		0		0		0		0		0
237	1.348	117.05614	w/o MS2:HMDB0000254, Succinic acid	[M-H]-	ion correlated with 2681; ion correlated with 4937; ion correlated with 5789; ion correlated with 6738; ion correlated with 7129; ion correlated with 9160	0.02	False	C4H6O4		KDYFGRWQOYBRFD-UHFFFAOYSA-N	OC(=O)CCC(O)=O		null	null	null	null	null	100.38	IDA-NEG-240627-CM0024_01_R1	117.05614:1445 118.05949:304 119.06285:51			0		1445		0		0		0		0		0		0		0		0		0		0		0		0
242	0.988	118.94196	w/o MS2:HMDB0001448, Sulfate	[M-H]-	found in higher mz's MsMs_757; found in higher mz's MsMs_1757; similar chromatogram in higher mz_11502; similar chromatogram in higher mz_7475	0.08	True	H2O4S		QAOWNCQODCNURD-UHFFFAOYSA-N	OS(O)(=O)=O		null	null	null	null	null	74.45	IDA-NEG-240627-CM0024_08_R1	118.94196:1706 119.94531:0 120.94867:133	79.9576:322 95.95313:1371 118.94454:504		0		0		0		0		0		0		0		0		1706		1701		0		0		1053		0
243	1.158	118.94323	w/o MS2:HMDB0001448, Sulfate	[M-H]-	ion correlated with 10530; ion correlated with 13044; ion correlated with 2301; ion correlated with 12516; ion correlated with 10953; ion correlated with 8324; ion correlated with 6935; ion correlated with 15236	0.02	False	H2O4S		QAOWNCQODCNURD-UHFFFAOYSA-N	OS(O)(=O)=O		null	null	null	null	null	50.47	IDA-NEG-240627-CM0024_03_R1	118.94323:1404 119.94658:0 120.94994:0			0		0		0		1404		0		0		0		0		0		0		0		0		0		0
244	1.121	118.99842	w/o MS2:HMDB0001448, Sulfate	[M-H]-	ion correlated with 5834	0.16	False	H2O4S		QAOWNCQODCNURD-UHFFFAOYSA-N	OS(O)(=O)=O		null	null	null	null	null	47.48	IDA-NEG-240627-CM0024_23_B1_R1	118.99842:1664 120.00177:0 121.00513:0			0		0		0		0		0		0		0		0		0		0		0		0		0		0
245	2.111	119.03572	w/o MS2:HMDB0001448, Sulfate	[M-H]-	similar chromatogram in higher mz_2264	0.22	True	H2O4S		QAOWNCQODCNURD-UHFFFAOYSA-N	OS(O)(=O)=O		null	null	null	null	null	99.2	IDA-NEG-240627-CM0024_24_B1_R1	119.03572:4488 120.03907:462 121.04243:154	92.02411:364		0		0		0		0		0		0		0		0		0		0		0		0		0		0
246	3.347	119.03594	w/o MS2:HMDB0001448, Sulfate	[M-H]-	found in higher mz's MsMs_6500	0.08	True	H2O4S		QAOWNCQODCNURD-UHFFFAOYSA-N	OS(O)(=O)=O		null	null	null	null	null	76.01	IDA-NEG-240627-CM0024_33_B1_R1	119.03594:1925 120.03929:108 121.04265:119	65.01455:72 92.02525:107 118.66967:74 119.0362:924		0		0		0		0		0		0		0		0		0		0		0		0		0		0
247	3.309	119.03643	w/o MS2:HMDB0001448, Sulfate	[M-H]-	found in higher mz's MsMs_6499	0.04	True	H2O4S		QAOWNCQODCNURD-UHFFFAOYSA-N	OS(O)(=O)=O		null	null	null	null	null	64.54	IDA-NEG-240627-CM0024_26_B1_R1	119.03643:1927 120.03978:139 121.04314:208	65.01678:107 90.00419:72 92.02701:294 119.03732:1078		0		0		0		0		0		0		0		0		0		0		0		0		0		0
248	2.909	119.04843	w/o MS2:HMDB0001448, Sulfate	[M-H]-	found in higher mz's MsMs_554	0.06	False	H2O4S		QAOWNCQODCNURD-UHFFFAOYSA-N	OS(O)(=O)=O		null	null	null	null	null	86.75	IDA-NEG-240627-CM0024_26_B1_R1	119.04843:2182 120.05178:341 121.05514:0			0		0		0		0		0		0		0		0		0		0		0		0		0		0
249	2.955	119.0498	w/o MS2:HMDB0001448, Sulfate	[M-H]-	found in higher mz's MsMs_556; similar chromatogram in higher mz_6571; similar chromatogram in higher mz_11083; similar chromatogram in higher mz_14061	0.18	True	H2O4S		QAOWNCQODCNURD-UHFFFAOYSA-N	OS(O)(=O)=O		null	null	null	null	null	76.87	IDA-NEG-240627-CM0024_24_B1_R1	119.0498:2178 120.05315:235 121.05651:0	65.01393:72 92.02808:36 95.94963:36 119.03416:507		0		0		0		0		0		0		0		0		0		0		0		0		0		0
250	3.115	119.0501	w/o MS2:HMDB0001448, Sulfate	[M-H]-	ion correlated with 1188; ion correlated with 3132; ion correlated with 1169; ion correlated with 6378; ion correlated with 6975; ion correlated with 1480	0.02	True	H2O4S		QAOWNCQODCNURD-UHFFFAOYSA-N	OS(O)(=O)=O		null	null	null	null	null	44.92	IDA-NEG-240627-CM0024_35_B1_R1	119.0501:1167 120.05345:0 121.05681:0	101.03705:215 117.0355:250 119.04911:358		0		0		0		0		0		0		0		0		0		0		0		0		0		0
251	2.724	121.02896	w/o MS2:HMDB0005994, Hexanal	[M-H]-		0.12	True	C6H12O		JARKCYVAAOWBJS-UHFFFAOYSA-N	CCCCCC=O		null	null	null	null	null	19.2	IDA-NEG-240627-CM0024_29_B1_R1	121.02896:2202 122.03231:203 123.03567:22	77.04014:292		0		0		0		0		0		0		0		0		0		0		0		0		0		0
252	2.951	121.02928	w/o MS2:HMDB0005994, Hexanal	[M-H]-		0.04	True	C6H12O		JARKCYVAAOWBJS-UHFFFAOYSA-N	CCCCCC=O		null	null	null	null	null	25.4	IDA-NEG-240627-CM0024_07_R1	121.02928:1718 122.03263:153 123.03599:23	76.96465:5 77.0399:241 77.06504:5 92.02238:5 93.03385:20 108.024:10 121.03113:118		0		0		1424		0		0		0		0		1718		0		0		0		0		0		0
253	2.77	121.02929	w/o MS2:HMDB0005994, Hexanal	[M-H]-		0.08	True	C6H12O		JARKCYVAAOWBJS-UHFFFAOYSA-N	CCCCCC=O		null	null	null	null	null	24.24	IDA-NEG-240627-CM0024_24_B1_R1	121.02929:2630 122.03264:333 123.036:0	77.03949:470 93.03264:36 121.02967:215		0		0		0		0		0		0		0		0		0		0		0		0		0		0
254	6.709	121.0293	w/o MS2:HMDB0005994, Hexanal	[M-H]-		0.18	True	C6H12O		JARKCYVAAOWBJS-UHFFFAOYSA-N	CCCCCC=O		null	null	null	null	null	18.08	IDA-NEG-240627-CM0024_33_B1_R1	121.0293:1962 122.03265:184 123.03601:18	120.02792:73		0		0		0		1705		0		1747		0		0		0		0		0		0		0		0
255	6.66	121.02941	w/o MS2:HMDB0005994, Hexanal	[M-H]-		0.04	True	C6H12O		JARKCYVAAOWBJS-UHFFFAOYSA-N	CCCCCC=O		null	null	null	null	null	35.18	IDA-NEG-240627-CM0024_02_R1	121.02941:2322 122.03276:318 123.03612:8	79.01695:36		0		0		2322		0		1596		0		0		0		0		0		0		0		0		0
256	6.185	121.0297	w/o MS2:HMDB0005994, Hexanal	[M-H]-		0.02	True	C6H12O		JARKCYVAAOWBJS-UHFFFAOYSA-N	CCCCCC=O		null	null	null	null	null	20.29	IDA-NEG-240627-CM0024_01_R1	121.0297:1429 122.03305:113 123.03641:56	65.03967:54 120.0187:72		0		1429		0		0		0		0		0		0		0		0		0		0		0		0
257	9.029	121.02971	w/o MS2:HMDB0005994, Hexanal	[M-H]-	similar chromatogram in higher mz_4944	0.1	True	C6H12O		JARKCYVAAOWBJS-UHFFFAOYSA-N	CCCCCC=O		null	null	null	null	null	16.17	IDA-NEG-240627-CM0024_35_B1_R1	121.02971:3844 122.03306:415 123.03642:31	77.04021:358 93.03899:36 121.03084:179		0		0		0		0		0		0		0		0		0		0		0		0		0		0
258	6.939	121.03013	w/o MS2:HMDB0005994, Hexanal	[M-H]-		0.14	True	C6H12O		JARKCYVAAOWBJS-UHFFFAOYSA-N	CCCCCC=O		null	null	null	null	null	17.57	IDA-NEG-240627-CM0024_35_B1_R1	121.03013:3148 122.03348:350 123.03684:32	79.02082:15 92.02744:343 108.02215:128 121.03159:1799		0		0		0		0		0		0		0		0		0		0		0		0		0		0
259	6.823	121.06601	w/o MS2:HMDB0005994, Hexanal	[M-H]-	ion correlated with 575	0.06	True	C6H12O		JARKCYVAAOWBJS-UHFFFAOYSA-N	CCCCCC=O		null	null	null	null	null	60.66	IDA-NEG-240627-CM0024_03_R1	121.06601:1566 122.06936:111 123.07272:36	92.02606:48 121.02899:155		0		0		1168		1566		1251		0		0		0		0		0		0		0		0		0
260	7.646	121.06608	w/o MS2:HMDB0005994, Hexanal	[M-H]-	ion correlated with 936; ion correlated with 960; found in higher mz's MsMs_936	0.02	True	C6H12O		JARKCYVAAOWBJS-UHFFFAOYSA-N	CCCCCC=O		null	null	null	null	null	22.17	IDA-NEG-240627-CM0024_01_R1	121.06608:1374 122.06943:84 123.07279:0	93.03757:36 106.04416:107 121.02872:54 121.06856:179		0		1374		0		0		0		0		0		0		0		0		0		0		0		0
261	6.616	121.06613	w/o MS2:HMDB0005994, Hexanal	[M-H]-	ion correlated with 576; ion correlated with 11325; found in higher mz's MsMs_576	0.02	True	C6H12O		JARKCYVAAOWBJS-UHFFFAOYSA-N	CCCCCC=O		null	null	null	null	null	44.46	IDA-NEG-240627-CM0024_01_R1	121.06613:2750 122.06948:299 123.07284:25	106.04128:704		0		2750		0		0		0		0		0		0		0		0		0		0		0		0
262	7.915	121.06636	w/o MS2:HMDB0005994, Hexanal	[M-H]-	found in higher mz's MsMs_933; similar chromatogram in higher mz_1868; found in higher mz's MsMs_1868	0.26	True	C6H12O		JARKCYVAAOWBJS-UHFFFAOYSA-N	CCCCCC=O		null	null	null	null	null	29.83	IDA-NEG-240627-CM0024_21_R1	121.06636:3262 122.06971:411 123.07307:0	77.04047:10 106.04348:148 108.01754:5 120.69681:10 120.936:5 121.03045:26 121.06651:271		0		0		0		0		0		1879		0		0		1195		1091		1441		0		0		0
263	7.852	121.06695	w/o MS2:HMDB0005994, Hexanal	[M-H]-	found in higher mz's MsMs_937	0.04	True	C6H12O		JARKCYVAAOWBJS-UHFFFAOYSA-N	CCCCCC=O		null	null	null	null	null	24.35	IDA-NEG-240627-CM0024_04_R1	121.06695:1600 122.0703:191 123.07366:0	92.02474:7 93.03542:12 121.06607:136		0		0		0		0		1600		0		0		1443		0		0		0		0		0		0
264	1.089	123.04289	w/o MS2:HMDB0004081, 6-Hydroxymelatonin	[M-2H]2-	ion correlated with 15604; ion correlated with 765; ion correlated with 413; ion correlated with 420	0.26	True	C13H16N2O3		OMYMRCXOJJZYKE-UHFFFAOYSA-N	COC1=C(O)C=C2NC=C(CCNC(C)=O)C2=C1		null	null	null	null	null	178.12	IDA-NEG-240627-CM0024_01_R1	123.04289:15286 124.04624:341 125.0496:0	86.02342:394 114.05541:698		0		15286		9256		11191		8724		4591		1859		0		0		0		1821		0		0		0
268	1.636	124.00808	w/o MS2:HMDB0000251, Taurine	[M-H]-		0.04	False	C2H7NO3S		XOAAWQZATWQOTB-UHFFFAOYSA-N	NCCS(O)(=O)=O		null	null	null	null	null	127.86	IDA-NEG-240627-CM0024_35_B1_R1	124.00808:11940 125.01143:488 126.01479:549			0		0		0		0		0		0		0		0		0		0		0		0		0		0
271	6.81	126.00221	w/o MS2:HMDB0003406, D-Serine	[M-H]-	found in higher mz's MsMs_609; similar chromatogram in higher mz_5392; similar chromatogram in higher mz_7097	0.1	True	C3H7NO3		MTCFGRXMJLQNBG-UWTATZPHSA-N	N[C@H](CO)C(O)=O		null	null	null	null	null	367.56	IDA-NEG-240627-QC_B1_Tissue_Pooledd	126.00221:10190 127.00556:711 128.00892:730	56.80657:74		0		0		0		0		0		0		0		0		0		0		0		0		0		0
272	6.882	126.00236	w/o MS2:HMDB0003406, D-Serine	[M-H]-	similar chromatogram in higher mz_1356; similar chromatogram in higher mz_5392; found in higher mz's MsMs_5392; found in higher mz's MsMs_609; similar chromatogram in higher mz_608	0.04	True	C3H7NO3		MTCFGRXMJLQNBG-UWTATZPHSA-N	N[C@H](CO)C(O)=O		null	null	null	null	null	361.23	IDA-NEG-240627-CM0024_36_B1_R1	126.00236:6954 127.00571:465 128.00907:1791	56.98107:1267 83.99347:90		0		0		0		0		0		0		0		0		0		0		0		0		0		0
273	2.027	126.0038	w/o MS2:HMDB0003406, D-Serine	[M-H]-	found in higher mz's MsMs_7094; found in higher mz's MsMs_3731; found in higher mz's MsMs_3073; found in higher mz's MsMs_1355	0.02	True	C3H7NO3		MTCFGRXMJLQNBG-UWTATZPHSA-N	N[C@H](CO)C(O)=O		null	null	null	null	null	904.48	IDA-NEG-240627-CM0024_23_B1_R1	126.0038:12105 127.00715:1076 128.01051:1614	55.97061:110 83.99103:287		0		0		0		0		0		0		0		0		0		0		0		0		0		0
274	1.184	126.00394	w/o MS2:HMDB0003406, D-Serine	[M-H]-		0.3	True	C3H7NO3		MTCFGRXMJLQNBG-UWTATZPHSA-N	N[C@H](CO)C(O)=O		null	null	null	null	null	237.8	IDA-NEG-240627-CM0024_31_B1_R1	126.00316:5255 127.00651:294 128.00987:615	81.95398:3938 108.97418:110		0		0		0		0		0		0		0		0		0		0		0		0		0		0
275	1.231	126.00415	w/o MS2:HMDB0003406, D-Serine	[M-H]-		0.2	True	C3H7NO3		MTCFGRXMJLQNBG-UWTATZPHSA-N	N[C@H](CO)C(O)=O		null	null	null	null	null	264	IDA-NEG-240627-CM0024_27_B1_R1	126.00363:3495 127.00698:143 128.01034:290	108.98247:73		0		0		0		0		0		0		0		0		0		0		0		0		0		0
279	2.029	128.0172	w/o MS2:HMDB0000267, Pyroglutamic acid	[M-H]-		0.04	True	C5H7NO3		ODHCTXKNWHHXJC-VKHMYHEASA-N	OC(=O)[C@@H]1CCC(=O)N1		null	null	null	null	null	114.15	IDA-NEG-240627-CM0024_26_B1_R1	128.0172:4404 129.02055:773 130.02391:432	73.00741:36		0		0		0		0		0		0		0		0		0		0		0		0		0		0
280	6.524	128.01813	w/o MS2:HMDB0000267, Pyroglutamic acid	[M-H]-		0.06	True	C5H7NO3		ODHCTXKNWHHXJC-VKHMYHEASA-N	OC(=O)[C@@H]1CCC(=O)N1		null	null	null	null	null	127.91	IDA-NEG-240627-CM0024_35_B1_R1	128.01813:4655 129.02148:335 130.02484:229	74.99117:96 86.00937:107		0		0		0		0		0		0		0		0		0		0		0		0		0		0
281	6.588	128.01852	w/o MS2:HMDB0000267, Pyroglutamic acid	[M-H]-		0.06	True	C5H7NO3		ODHCTXKNWHHXJC-VKHMYHEASA-N	OC(=O)[C@@H]1CCC(=O)N1		null	null	null	null	null	138.84	IDA-NEG-240627-CM0024_36_B1_R1	128.01852:5620 129.02187:353 130.02523:344	57.97613:525 74.99203:72 86.00766:119 101.00723:322		0		0		0		0		0		0		0		0		0		0		0		0		0		0
293	24.788	128.99602	w/o MS2:HMDB0014684, Fluorouracil	[M-H]-	ion correlated with 11342; ion correlated with 8; ion correlated with 902; ion correlated with 11343	0.02	False	C4H3FN2O2		GHASVSINZRGABV-UHFFFAOYSA-N	FC1=CNC(=O)NC1=O		null	null	null	null	null	23.35	IDA-NEG-240627-CM0024_04_R1	128.99602:2504 129.99937:0 131.00273:0			0		0		0		0		2504		0		0		0		0		0		0		0		0		0
294	22.707	128.99664	w/o MS2:HMDB0014684, Fluorouracil	[M-H]-		0.04	False	C4H3FN2O2		GHASVSINZRGABV-UHFFFAOYSA-N	FC1=CNC(=O)NC1=O		null	null	null	null	null	11.95	IDA-NEG-240627-CM0024_04_R1	128.99664:1500 129.99999:115 131.00335:0			0		0		0		1354		1500		0		0		0		0		0		0		0		0		0
295	27.632	128.99677	w/o MS2:HMDB0014684, Fluorouracil	[M-H]-		0.02	False	C4H3FN2O2		GHASVSINZRGABV-UHFFFAOYSA-N	FC1=CNC(=O)NC1=O		null	null	null	null	null	14.64	IDA-NEG-240627-CM0024_03_R1	128.99677:1666 130.00012:209 131.00348:57			0		0		0		1666		0		0		0		0		0		0		0		0		0		0
296	27.581	128.99686	w/o MS2:HMDB0014684, Fluorouracil	[M-H]-		0.02	False	C4H3FN2O2		GHASVSINZRGABV-UHFFFAOYSA-N	FC1=CNC(=O)NC1=O		null	null	null	null	null	11.12	IDA-NEG-240627-CM0024_02_R1	128.99686:1305 130.00021:113 131.00357:75			0		0		1305		0		0		0		0		0		0		0		0		0		0		0
297	26.744	128.99698	w/o MS2:HMDB0014684, Fluorouracil	[M-H]-		0.02	False	C4H3FN2O2		GHASVSINZRGABV-UHFFFAOYSA-N	FC1=CNC(=O)NC1=O		null	null	null	null	null	16.8	IDA-NEG-240627-CM0024_02_R1	128.99698:1869 130.00033:189 131.00369:84			0		0		1869		0		0		0		0		0		0		0		0		0		0		0
298	25.382	128.99706	w/o MS2:HMDB0014684, Fluorouracil	[M-H]-	ion correlated with 6	0.02	False	C4H3FN2O2		GHASVSINZRGABV-UHFFFAOYSA-N	FC1=CNC(=O)NC1=O		null	null	null	null	null	29.63	IDA-NEG-240627-CM0024_05_R1	128.99706:2309 130.00041:215 131.00377:161			0		0		0		0		0		2309		0		0		0		0		0		0		0		0
300	22.815	128.99745	w/o MS2:HMDB0014684, Fluorouracil	[M-H]-	ion correlated with 2294; ion correlated with 11357	0.02	False	C4H3FN2O2		GHASVSINZRGABV-UHFFFAOYSA-N	FC1=CNC(=O)NC1=O		null	null	null	null	null	15.85	IDA-NEG-240627-CM0024_03_R1	128.99745:1825 130.0008:432 131.00416:0			0		0		0		1825		0		0		0		0		0		0		0		0		0		0
301	24.602	128.99762	w/o MS2:HMDB0014684, Fluorouracil	[M-H]-		0.02	False	C4H3FN2O2		GHASVSINZRGABV-UHFFFAOYSA-N	FC1=CNC(=O)NC1=O		null	null	null	null	null	28.34	IDA-NEG-240627-CM0024_05_R1	128.99762:2202 130.00097:138 131.00433:92			0		0		0		0		0		2202		0		0		0		0		0		0		0		0
302	25.307	128.99794	w/o MS2:HMDB0014684, Fluorouracil	[M-H]-	ion correlated with 12877	0.02	False	C4H3FN2O2		GHASVSINZRGABV-UHFFFAOYSA-N	FC1=CNC(=O)NC1=O		null	null	null	null	null	17	IDA-NEG-240627-CM0024_02_R1	128.99794:1861 130.00129:176 131.00465:0			0		0		1861		0		0		0		0		0		0		0		0		0		0		0
306	2.148	129.03926	w/o MS2:HMDB0000491, 3-Methyl-2-oxovaleric acid	[M-H]-	ion correlated with 522; ion correlated with 2494; ion correlated with 354	0.02	False	C6H10O3		JVQYSWDUAOAHFM-BYPYZUCNSA-N	CC[C@H](C)C(=O)C(O)=O		null	null	null	null	null	18.29	IDA-NEG-240627-CM0024_35_B1_R1	129.03926:4364 130.04261:486 131.04597:0			0		0		0		0		0		0		0		0		0		0		0		0		0		0
310	9.518	129.05602	w/o MS2:HMDB0000491, 3-Methyl-2-oxovaleric acid	[M-H]-		0.04	False	C6H10O3		JVQYSWDUAOAHFM-BYPYZUCNSA-N	CC[C@H](C)C(=O)C(O)=O		null	null	null	null	null	30.35	IDA-NEG-240627-CM0024_35_B1_R1	129.05602:2718 130.05937:215 131.06273:54			0		0		0		0		0		0		0		0		0		0		0		0		0		0
315	1.094	129.06604	w/o MS2:HMDB0000491, 3-Methyl-2-oxovaleric acid	[M-H]-	ion correlated with 2549; ion correlated with 2571; ion correlated with 1681; ion correlated with 15956; ion correlated with 12501; ion correlated with 16146; found in higher mz's MsMs_2537	0.02	False	C6H10O3		JVQYSWDUAOAHFM-BYPYZUCNSA-N	CC[C@H](C)C(=O)C(O)=O		null	null	null	null	null	38.91	IDA-NEG-240627-CM0024_04_R1	129.06604:1214 130.06939:0 131.07275:0			0		0		0		0		1214		0		0		0		0		0		0		0		0		0
332	2.293	131.07182	w/o MS2:HMDB0000214, Ornithine	[M-H]-		0.04	False	C5H12N2O2		AHLPHDHHMVZTML-BYPYZUCNSA-N	NCCC[C@H](N)C(O)=O		null	null	null	null	null	20	IDA-NEG-240627-CM0024_27_B1_R1	131.07182:1562 132.07517:171 133.07853:0			0		0		0		0		0		0		0		0		0		0		0		0		0		0
336	1.176	131.08351	w/o MS2:HMDB0000214, Ornithine	[M-H]-	found in higher mz's MsMs_656; found in higher mz's MsMs_657	0.16	False	C5H12N2O2		AHLPHDHHMVZTML-BYPYZUCNSA-N	NCCC[C@H](N)C(O)=O		null	null	null	null	null	31.71	IDA-NEG-240627-QC_B1_10	131.08351:2095 132.08686:353 133.09022:0			0		0		0		0		0		0		0		0		0		1129		0		0		0		1132
343	1.512	132.03079	w/o MS2:HMDB0006483, D-Aspartic acid	[M-H]-	ion correlated with 75	0.02	False	C4H7NO4		CKLJMWTZIZZHCS-UWTATZPHSA-N	N[C@H](CC(O)=O)C(O)=O		null	null	null	null	null	1862.03	IDA-NEG-240627-CM0024_35_B1_R1	132.03079:52152 133.03414:2899 134.0375:948			0		0		0		0		0		0		0		0		0		0		0		0		0		0
344	1.561	132.03091	w/o MS2:HMDB0006483, D-Aspartic acid	[M-H]-	ion correlated with 4901; ion correlated with 73	0.04	False	C4H7NO4		CKLJMWTZIZZHCS-UWTATZPHSA-N	N[C@H](CC(O)=O)C(O)=O		null	null	null	null	null	1383.69	IDA-NEG-240627-CM0024_37_B1_R1	132.03091:48225 133.03426:2441 134.03762:816			0		0		0		0		0		0		0		0		0		0		0		0		0		0
347	1.151	132.94441	w/o MS2:HMDB0000156, Malic acid	[M-H]-	adduct linked to 488_[M+Na-2H]-; similar chromatogram in higher mz_438; similar chromatogram in higher mz_418	0.38	False	C4H6O5		BJEPYKJPYRNKOW-REOHCLBHSA-N	O[C@@H](CC(O)=O)C(O)=O		null	null	null	null	null	51.54	IDA-NEG-240627-CM0024_18_R1	132.94441:1840 133.94776:0 134.95112:683			0		0		0		0		0		0		1115		0		0		0		1293		1271		0		0
348	1.697	132.94583	w/o MS2:HMDB0000156, Malic acid	[M-H]-	ion correlated with 810; ion correlated with 135; ion correlated with 9258; ion correlated with 899; ion correlated with 3528; ion correlated with 435; ion correlated with 6938; ion correlated with 538; ion correlated with 9052; ion correlated with 13314; adduct linked to 490_[M+Na-2H]-	0.04	True	C4H6O5		BJEPYKJPYRNKOW-REOHCLBHSA-N	O[C@@H](CC(O)=O)C(O)=O		null	null	null	null	null	12.66	IDA-NEG-240627-CM0024_34_B1_R1	132.94583:1083 133.94918:0 134.95254:777	78.71158:73		0		0		0		0		0		0		0		0		0		0		0		0		0		0
351	2.821	133.01443	w/o MS2:HMDB0000156, Malic acid	[M-H]-		0.02	False	C4H6O5		BJEPYKJPYRNKOW-REOHCLBHSA-N	O[C@@H](CC(O)=O)C(O)=O		null	null	null	null	null	321.95	IDA-NEG-240627-CM0024_35_B1_R1	133.01443:19114 134.01778:741 135.02114:278			0		0		0		0		0		0		0		0		0		0		0		0		0		0
353	2.358	133.01501	w/o MS2:HMDB0000156, Malic acid	[M-H]-		0.06	True	C4H6O5		BJEPYKJPYRNKOW-REOHCLBHSA-N	O[C@@H](CC(O)=O)C(O)=O		null	null	null	null	null	578.37	IDA-NEG-240627-QC_B1_09	133.01501:64355 134.01836:3738 135.02172:1531	62.96321:88 96.97216:466		0		0		0		0		0		0		0		0		0		0		0		0		0		0
354	2.148	133.01505	w/o MS2:HMDB0000156, Malic acid	[M-H]-	found in higher mz's MsMs_3587	0.02	True	C4H6O5		BJEPYKJPYRNKOW-REOHCLBHSA-N	O[C@@H](CC(O)=O)C(O)=O		null	null	null	null	null	1444.8	IDA-NEG-240627-CM0024_35_B1_R1	133.01505:59624 134.0184:3012 135.02176:1457	59.01497:583 114.64598:118		0		0		0		0		0		0		0		0		0		0		0		0		0		0
355	2.22	133.01544	w/o MS2:HMDB0000156, Malic acid	[M-H]-		0.04	True	C4H6O5		BJEPYKJPYRNKOW-REOHCLBHSA-N	O[C@@H](CC(O)=O)C(O)=O		null	null	null	null	null	1275.22	IDA-NEG-240627-QC_B1_10	133.01544:63208 134.01879:3315 135.02215:1072	71.01547:8089 89.02562:984 114.64733:109 132.59277:54 132.86998:181		0		0		0		0		0		0		0		0		0		0		0		0		0		0
356	1.13	134.03464	w/o MS2:HMDB0000034, Adenine	[M-H]-	ion correlated with 619; ion correlated with 740; ion correlated with 83; ion correlated with 1278; ion correlated with 11588; ion correlated with 15854; ion correlated with 1009; ion correlated with 15980; ion correlated with 16055; ion correlated with 2007; ion correlated with 6038; ion correlated with 13665; ion correlated with 5256; ion correlated with 4935; ion correlated with 9620; found in…	0.02	True	C5H5N5		GFFGJBXGBJISGV-UHFFFAOYSA-N	NC1=C2NC=NC2=NC=N1		null	null	null	null	null	61.73	IDA-NEG-240627-CM0024_01_R1	134.03464:1176 135.03799:0 136.04135:0	56.04951:36 86.02229:72 116.00732:36		0		1176		0		0		0		0		0		0		0		0		0		0		0		0
365	3.802	134.0482	w/o MS2:HMDB0000034, Adenine	[M-H]-	ion correlated with 2922; ion correlated with 3257; ion correlated with 1812; found in higher mz's MsMs_3257; found in higher mz's MsMs_2922	0.02	True	C5H5N5		GFFGJBXGBJISGV-UHFFFAOYSA-N	NC1=C2NC=NC2=NC=N1		null	null	null	null	null	322.54	IDA-NEG-240627-CM0024_13_R1	134.0482:7314 135.05155:527 136.05491:96	92.02391:358		0		0		0		0		0		0		0		0		0		0		0		0		0		7314
[truncated: 2,655 more rows]
[truncated: 72 more columns]

## Sheet: Unknowns
Alignment ID	Average Rt(min)	Average Mz	Metabolite name	Adduct ion name	Post curation result	Fill %	MS/MS included	Formula	Ontology	INCHIKEY	SMILES	Comment	Isotope tracking parent ID	Isotope tracking weight number	Dot product	Reverse dot product	Fragment presence %	S/N average	Spectrum reference file name	MS1 isotopic spectrum	MS/MS spectrum		IDA-NEG-240627-Blank_04		IDA-NEG-240627-CM0024_01_R1		IDA-NEG-240627-CM0024_02_R1		IDA-NEG-240627-CM0024_03_R1		IDA-NEG-240627-CM0024_04_R1		IDA-NEG-240627-CM0024_05_R1		IDA-NEG-240627-CM0024_06_R1		IDA-NEG-240627-CM0024_07_R1		IDA-NEG-240627-CM0024_08_R1		IDA-NEG-240627-CM0024_09_R1		IDA-NEG-240627-CM0024_10_R1		IDA-NEG-240627-CM0024_11_R1		IDA-NEG-240627-CM0024_12_R1		IDA-NEG-240627-CM0024_13_R1
[truncated: 12,716 more rows]
[truncated: 72 more columns]

[truncated: 1 more sheets: Number of identifications]
